# Supplementary material for: Physiological and proteomic analysis of halophyte Halogeton glomeratus in response to Ni2+ stress
Source: Front Plant Sci. 2026 Jan 30;16:1622321. doi: 10.3389/fpls.2025.1622321 (PMC12903123; doi:10.3389/fpls.2025.1622321)
Supplement: Supplementary File 1 — Detailed information on peptides. [file DataSheet1.zip]

Archive with 18 entries (18 files):
- supplementary file 1.xls
- supplementary file 10.xlsx
- supplementary file 11.xlsx
- supplementary file 12.docx
- supplementary file 13.xls
- supplementary file 14.xls
- supplementary file 15.xls
- supplementary file 16.xls
- supplementary file 17.xlsx
- supplementary file 18.xlsx
- supplementary file 2.xls
- supplementary file 3.jpg
- supplementary file 4.xls
- supplementary file 5.xls
- supplementary file 6.xls
- supplementary file 7.xls
- supplementary file 8.xlsx
- supplementary file 9.xlsx
