# Supplementary material for: Physiological and proteomic analysis of halophyte Halogeton glomeratus in response to Ni2+ stress
Source: Front Plant Sci. 2026 Jan 30;16:1622321. doi: 10.3389/fpls.2025.1622321 (PMC12903123; doi:10.3389/fpls.2025.1622321)
Supplement: Supplementary File 1 — Detailed information on peptides. [file DataSheet1.zip › supplementary file 1.xls]

PeptideSequence	PrecursorCharge	ProteinGroup	12h_7	12h_8	12h_9	24h_10	24h_11	24h_12	48h_13	48h_14	48h_15	6h_4	6h_5	6h_6	CK_1	CK_2	CK_3
[Acetyl (Protein N-term)]AAIHTSSPTM[Oxidation (M)]DATTKPTELPK	3	Halogeton_glomeratus_43813	14.7343019601878	14.524518766615	14.7798083225014	14.2250578983034	14.4398705201129	14.3553809905129	14.504168275296	14.5415990631287	14.4736385858842	13.8838709579378	14.1048016430536	14.5572603961336	14.7218310199844	14.4916490627412	14.8489299288703
[Acetyl (Protein N-term)]AAIHTSSPTMDATTKPTELPK	2	Halogeton_glomeratus_43813	15.6548596541817	15.4136902933101	15.4912713399739	15.4922129874685	16.0194129384277	15.9206001285518	15.6565747182614	15.5967503143352	15.1134617690713	15.2139839716953	15.6416474411907	15.6884704266626	15.4891300096203	15.2909569702941	15.199652893331
[Acetyl (Protein N-term)]AASTAPIAAATSTK	2	Halogeton_glomeratus_500	NA	NA	14.0600472683779	NA	NA	13.9745085287291	14.1168518752802	13.5905327366769	NA	NA	NA	13.4838817423597	NA	NA	13.8626595676517
[Acetyl (Protein N-term)]AATSIATQLQALK	2	Halogeton_glomeratus_155	NA	14.4864619540505	NA	NA	NA	14.1385092137737	NA	NA	NA	NA	14.9627531244258	NA	NA	NA	NA
[Acetyl (Protein N-term)]ADALSIIPASVLR	2	Halogeton_glomeratus_17957;Halogeton_glomeratus_30497	16.3618846457113	16.2958673880076	15.9778247738828	16.3677074994838	15.766864277865	15.97816064204	16.2867040170774	16.2471639038969	16.1132757236942	15.9885805184635	16.4994458118572	16.2612443999489	15.4737094675036	15.7834483480489	15.524882577514
[Acetyl (Protein N-term)]AEHLASIFGTEK	2	Halogeton_glomeratus_30693;Halogeton_glomeratus_50698	16.7042831588846	16.6042194816086	16.6774059065578	16.9294596695136	17.0331443820448	17.0043890207258	16.5058587117782	16.3005826504771	16.4640868142701	16.9439008187301	16.9050555210046	16.8544067726324	16.6191381020085	16.4454953854578	16.5135925725971
[Acetyl (Protein N-term)]AIATSSSSSLLK	2	Halogeton_glomeratus_53058	20.5478900387476	20.6692102914554	20.4131006753203	20.4055388036007	20.7138411370319	20.5168684411839	20.2970168077546	20.5219668799071	20.220250410194	20.38927343779	20.5494302480382	20.3085567348455	20.5681163295499	20.7771751175892	20.4306200788069
[Acetyl (Protein N-term)]ANIALTGILEK	2	Halogeton_glomeratus_2945	17.6596187417764	17.3485342058154	17.4336272085141	17.5404179932549	17.3302133511787	17.5613631602712	17.2677182451758	16.8135310873607	17.117191317005	17.4768695979648	17.5118923385247	17.3746096491249	16.996781011499	16.7426480880049	17.2254454040037
[Acetyl (Protein N-term)]ASAATLNSVEAEK	2	Halogeton_glomeratus_38148	20.7613526355928	20.795246437112	20.7179258067192	20.4899879770679	20.4082911411365	20.6468146507879	20.6494368414991	20.6111989816128	20.6040473617607	20.4122324060094	20.573661820009	20.7054698315608	20.6030680090446	20.5922444916162	20.4998471533322
[Acetyl (Protein N-term)]ASAATLNSVEAEKLDKLR	3	Halogeton_glomeratus_38148	NA	NA	NA	NA	NA	NA	NA	NA	NA	NA	NA	0.0265079921268541	NA	NA	NA
[Acetyl (Protein N-term)]ASEADMSGWTDLLHSSTK	2	Halogeton_glomeratus_16104	15.5605163039754	15.3888542029017	15.5347828927995	15.5327795277079	15.616689939408	15.5383716739684	15.4991021712129	15.179162037122	15.3658605298828	15.2634580589521	15.6651244988839	15.6027327978771	15.0996231310046	15.1592547638235	15.2486827553156
[Acetyl (Protein N-term)]ASPDHLFNLR	2	Halogeton_glomeratus_52485	19.5517168749777	19.397084499019	19.331080834529	19.2258238523632	19.1807616545625	19.1658904989208	19.2941222017464	19.2653329043376	19.0459666247468	19.4640675274442	19.5721675926782	19.3257157770423	19.3186137818795	19.3473616952935	19.1542079981121
[Acetyl (Protein N-term)]ASTEGLVPITR	2	Halogeton_glomeratus_34534	16.0833246925743	16.0349100681737	16.0011896998509	15.7036170464313	15.4918045486303	15.7345909674986	15.8340973711427	15.5972872944618	15.3434775262593	15.8456419287543	16.1055102723545	15.9832905920486	15.6599740129004	15.5526849179511	15.8309167752739
[Acetyl (Protein N-term)]ASVSSQPQFR	2	Halogeton_glomeratus_37857	15.3452114506396	NA	NA	15.3404649680646	14.8864062172602	NA	14.7538899570851	NA	NA	NA	15.19458056713	NA	NA	14.9870708773594	NA
[Acetyl (Protein N-term)]ATM[Oxidation (M)]ESLIGLVNR	2	Halogeton_glomeratus_31895	13.7770359620276	13.3364757878491	13.2042118614661	NA	NA	13.0084135388845	13.2253789973744	13.0429922527064	12.7976231439816	13.319306998353	NA	12.2330088741721	13.0323665912442	13.4697639082001	NA
[Acetyl (Protein N-term)]ATMESLIGLVNK	2	Halogeton_glomeratus_31050	16.2293036334845	16.4027005199169	16.0630446142496	16.2305669184048	16.0355642450383	15.9707735459759	16.2388778348543	16.2773312956263	16.0472541299612	16.3128015902893	16.6800169948615	16.2084170890501	15.7990232838263	16.1338996532011	15.8054349279483
[Acetyl (Protein N-term)]ATMESLIGLVNR	2	Halogeton_glomeratus_31895	17.0642239442654	17.0845762405396	16.7769554719289	16.8567550416497	16.5641785639373	16.6812316154312	17.0492430591278	17.2386968789234	17.0454186903395	16.8988529229351	17.0125628051628	16.8552172682165	16.4554284894947	16.7668733452362	16.3844861618259
[Acetyl (Protein N-term)]GELMYELGQNAYIK	2	Halogeton_glomeratus_53777	14.6598133459925	14.5756851259702	13.9214986860856	14.4282881575999	14.172958373702	14.118779768144	14.9036600365377	14.9301415790639	14.458439117087	14.0782463627521	14.7991728326744	14.3828650822216	13.8624399874132	14.5882239710989	13.8998035872126
[Acetyl (Protein N-term)]GTNVFGTPITEEYLR	2	Halogeton_glomeratus_53596	13.5973372040364	13.8110114976801	13.6699941822824	13.449704118707	13.519226528666	NA	13.4417426996845	13.954137045853	13.2035148210095	13.7324715757792	13.5562912522417	12.6098581380009	13.4060443209006	13.5379248973986	13.3595035227403
[Acetyl (Protein N-term)]M[Oxidation (M)]LAIFHK	2	Halogeton_glomeratus_36333	11.2965764796548	12.8285222107718	11.6273823462292	13.6877015441634	13.4704069574953	13.1450308512998	12.5355255237609	11.5188607998359	12.1544733042331	12.2108613520876	13.6597857518363	13.4402500405315	12.0298949012125	13.3525778289492	12.555176676809
[Acetyl (Protein N-term)]M[Oxidation (M)]LAIFNK	1	Halogeton_glomeratus_53989	NA	16.6706225114458	16.2777116700967	NA	NA	16.7015487207709	NA	NA	16.425719299148	16.641731250386	16.6428959004829	16.8909816288777	16.0913575268307	NA	16.6966852387614
[Acetyl (Protein N-term)]M[Oxidation (M)]LHNLVDAISSGGGK	2	Halogeton_glomeratus_17281	NA	NA	NA	NA	10.5460237226175	NA	NA	NA	NA	NA	NA	NA	10.814729623713	NA	NA
[Acetyl (Protein N-term)]MDSPQSVVSPFK	2	Halogeton_glomeratus_35357;Halogeton_glomeratus_44353	14.3295958697825	14.439722181736	14.1538761244795	14.102632407182	14.3437547610592	14.3456903192798	13.1852583285899	12.8963547424311	13.0161857822833	14.7018355752429	14.5288226927921	14.2069846507724	14.3951745109388	13.9974220590739	13.8663245692346
[Acetyl (Protein N-term)]MEFTPQQLK	2	Halogeton_glomeratus_1225	14.7324410300111	14.9329802745534	NA	14.6898834662643	NA	12.9541626104259	14.4723605593659	14.3083337752811	NA	14.6764493601063	14.9452705960256	NA	15.2610669592791	15.0415711519166	14.8105284196375
[Acetyl (Protein N-term)]MEIVSGPISSC[Carbamidomethyl (C)]SK	2	Halogeton_glomeratus_32550	NA	NA	NA	NA	NA	NA	NA	12.1427062154981	NA	NA	NA	NA	NA	NA	NA
[Acetyl (Protein N-term)]MENALASASAIADQR	2	Halogeton_glomeratus_37566	14.6911015032344	15.7873568714507	14.9213099194609	14.6925978776139	13.9395251120279	13.4463871063085	13.1922098331569	13.859026114059	13.9640629498359	14.7922612367925	13.0970016563158	13.399865888857	13.681425397601	NA	NA
[Acetyl (Protein N-term)]METKPTEISSTK	2	Halogeton_glomeratus_52827	19.341518628391	19.2964696041997	19.3731058786899	19.4380458582056	19.4653859388951	19.4968617436871	19.3691480088727	19.4920953902337	19.3485972540909	19.2014134331377	19.2965563890721	19.3369328257989	19.2441339249777	19.1599780687517	19.1686808242991
[Acetyl (Protein N-term)]MEWSTIQHLDLR	2	Halogeton_glomeratus_2504	14.6684917159671	14.3877268175472	14.5523092852613	14.532615536231	14.3094476903652	14.6752195704843	14.4691754985961	14.2786458889524	14.5236373513193	14.4459711021813	14.6330619001568	14.5985655398021	13.9273054250294	13.5944810953996	14.1087108444199
[Acetyl (Protein N-term)]MGPALYSDIGK	2	Halogeton_glomeratus_50128	13.6387901593583	14.0923522422969	NA	13.9373409805597	13.6380602189513	13.2788776235264	13.8911455276671	14.0664247148935	13.7762675726087	14.2442624340473	13.8713889949087	13.7485590017069	13.4794447781861	13.6527811522607	13.1327938293257
[Acetyl (Protein N-term)]MHAPVVVLK	2	Halogeton_glomeratus_31998;Halogeton_glomeratus_33147	16.6776513278719	16.6584573594402	16.7175798197466	16.5125443732092	16.6878907346018	16.695673423976	16.3141064576129	16.2806265880237	16.4387489907504	16.7797113177039	16.7823766192246	16.7971036519341	16.4133508043756	16.4434534110065	16.6305766495126
[Acetyl (Protein N-term)]MLAIFNK	1	Halogeton_glomeratus_53989	18.5293739137493	19.5406740765742	19.023617235658	19.8232911097034	19.5238352839143	19.7128687725631	19.7571650934545	19.9361312154292	19.6392686334016	19.7555473442048	20.0580333944228	19.6327554596297	19.5694058199558	20.1063730087871	19.8530519453161
[Acetyl (Protein N-term)]MLHNLVDAISSGGGK	2	Halogeton_glomeratus_17281	NA	11.8223955332294	NA	13.9505262549385	12.745985098517	NA	10.9765652057091	10.9495297403653	10.5334367671566	13.6060556612939	13.8933880034544	13.235624553943	NA	NA	NA
[Acetyl (Protein N-term)]QGSLYDIMR	1	Halogeton_glomeratus_33371	13.0988341234914	13.1049693788351	13.47805587652	13.3873405611691	13.1254467214779	13.5692126407544	13.4642221637308	12.7973360346747	13.448629532648	13.5008991317486	13.3423777013419	13.3209743092491	13.4390923662243	13.0579075990362	13.2436767021087
[Acetyl (Protein N-term)]SASTVSVTNPR	2	Halogeton_glomeratus_35469;Halogeton_glomeratus_39012	NA	NA	NA	NA	NA	12.6339029916468	NA	NA	NA	NA	NA	NA	NA	NA	NA
[Acetyl (Protein N-term)]SDEEHHFESK	2	Halogeton_glomeratus_53979	19.3453315086761	19.4298249684917	19.525930740959	19.4027468121148	19.6424931626534	19.6899249817521	19.2152742632162	19.2178827181166	19.0487593781607	19.175755813386	19.6290287656	19.5896688921286	19.373472630609	19.2473001438031	19.386489330261
[Acetyl (Protein N-term)]SIVDLITR	2	Halogeton_glomeratus_52645	15.4915576091562	15.6701060260091	15.3847906177312	15.4175060799012	15.1545743551476	15.3937055881677	15.7751565301165	15.6152928479688	15.6638537107848	15.6274988483046	15.7211004315013	15.4060767425093	15.0648484130406	15.2472158204001	14.844873170835
[Acetyl (Protein N-term)]SLM[Oxidation (M)]VHNTTPLALNVTR	2	Halogeton_glomeratus_44646	12.3932149280962	12.653655173132	12.7807240706743	12.6329874631533	12.0947925516866	12.5642201227819	12.4188868180798	12.5786096996814	12.8231920530311	11.3552998607341	11.9132958251967	12.4012594806652	11.7188852181713	11.977110345863	12.5569498664814
[Acetyl (Protein N-term)]SLMVHNTTPLALNVTR	2	Halogeton_glomeratus_44646	16.9220901643047	17.3277918481418	17.4219087357907	17.7636683440106	17.1904815285066	17.6665215870489	17.5288007635989	17.6167137056868	17.378849264955	16.8014672812712	17.0794925601352	17.1821632116402	16.4623602470331	16.9682115270673	17.3671946708383
[Acetyl (Protein N-term)]SLVANEEFQHILR	2	Halogeton_glomeratus_54563	20.7471420167849	20.6259508347025	20.6052818285262	20.806321807551	20.9106484396119	20.8983062145133	20.6047570186396	20.3415517229893	20.5541096417235	20.9854483097442	20.9193085019543	21.0386729536351	20.8113100806321	20.6466331096224	20.599294948628
[Acetyl (Protein N-term)]SLVANEEFQHILR	3	Halogeton_glomeratus_54563	12.6823683851926	12.3816140173139	12.7378647846734	13.1502676672924	12.89204591099	12.8433804347308	NA	12.5778145046092	12.7774415374284	NA	12.8586576921164	13.1445370576009	12.692884587635	12.7935908581502	13.1810202436306
[Acetyl (Protein N-term)]SSGTYVTAGFK	2	Halogeton_glomeratus_52738	17.3057450759897	16.7142854123679	17.1153445929978	18.3992502119329	18.3738997749588	18.1787180428722	17.4230625033234	17.2851934952921	17.3289937052038	17.7538668001699	17.9961528143117	17.7808673415251	17.5727790278994	17.5539705187243	17.4425992179914
[Acetyl (Protein N-term)]SSSAAVPFWR	2	Halogeton_glomeratus_24145	18.4159099350563	18.2445308917245	17.9954509630935	17.7601256042205	17.6395674517026	17.5306168573267	17.9205697163687	18.0890306908323	17.7278331444418	18.1327908610072	18.5734169216237	18.0203323570641	18.3494396953422	18.7261232812013	18.0694785039465
[Acetyl (Protein N-term)]SSTLLEVTR	2	Halogeton_glomeratus_37826	NA	NA	13.8025364361472	NA	13.9989221589902	14.6986799307931	NA	14.2685827020879	NA	NA	13.2615130225223	NA	13.4045895725324	NA	14.0122805301506
[Acetyl (Protein N-term)]STLQYLETLR	2	Halogeton_glomeratus_37737	17.7426003872121	17.6899687018666	17.6718835483997	17.8069419830683	17.3390079250566	17.6114278145597	17.6863873476646	17.4136321788846	17.5494304170809	18.0226430324079	18.110297892896	17.7448218733718	17.328238196499	17.4369471864376	17.5932627219125
[Acetyl (Protein N-term)]SVIDILTR	2	Halogeton_glomeratus_49250	16.3231794296019	16.2801022059422	16.2708239341494	16.0790024091624	15.9666527137041	15.9984980788071	16.155846279892	15.981410267493	16.0597225037412	16.2590715560211	16.465724704083	16.0743875581716	15.9892804400795	16.176471883816	15.8159717830194
[Acetyl (Protein N-term)]SWWWAGAIGAAK	2	Halogeton_glomeratus_43423	15.9587936633683	15.9216364073886	15.2659705774236	16.0256741275731	15.0818886254942	15.2677178557374	15.8686566085087	15.9215733286544	15.155110150097	15.0719522522914	16.240948783899	15.9878631243618	15.1931035971196	16.0072365336659	15.001083431393
[Acetyl (Protein N-term)]TSGPGLFSDIGK	2	Halogeton_glomeratus_52609	19.3305500382423	19.3557283405675	19.1989066982405	19.2471179076952	19.2609028485719	19.0714388199971	19.3082841352224	19.2489851880537	19.1935621735976	19.4109005087995	19.5082163515813	19.1102092819159	18.9449706568579	19.3798080869765	18.9843136251361
AAAAAAEEAKNEAK	2	Halogeton_glomeratus_8175	9.95104622275203	9.79214925335653	10.4114143931184	NA	10.9413966650155	9.72576674250914	10.2163381032049	NA	10.3195222591429	9.67819098495885	NA	NA	NA	NA	9.56897576615194
AAAASIYGK	2	Halogeton_glomeratus_40576	15.6814907852554	15.2735731205414	15.4787958498516	15.8651942870471	15.4631632793628	15.6328461565592	15.3526961236019	NA	15.6090626713357	15.3494180529165	15.7175178898424	15.529891452895	15.6515316127803	15.6112235290444	14.7861831444801
AAAASLLGR	2	Halogeton_glomeratus_21141;Halogeton_glomeratus_304	NA	NA	12.8753885990893	12.7727837731806	NA	NA	13.0082623363013	NA	13.2141367249301	13.4127138430575	NA	NA	12.5777761796907	NA	NA
AAAEQALAALNGAQIGSQNVR	2	Halogeton_glomeratus_36651	18.2830497848035	18.0360182848188	17.0678947806063	17.8322544009899	17.0968541676649	17.1525791475362	17.9910413820522	18.0602993615059	17.2845458649087	16.7651094791542	18.146703821133	17.8956073489088	16.6413631864575	18.266609756736	15.9994857790411
AAAEQALAALNGAQIGSQNVR	3	Halogeton_glomeratus_36651	16.6393600385861	16.3823600665649	15.3636585208798	16.1692500179498	15.4033236205154	15.402661759071	16.2589262475323	16.403087953065	15.6933719704599	15.2314203251726	16.4604114415578	16.303598311166	15.4907664378663	16.4142137290181	14.4427406948121
AAAEVIDTMALNLPK	2	Halogeton_glomeratus_7948	14.9852484589646	14.8888292273742	14.9504477052615	14.9955197729823	15.204565458586	14.9916978388855	14.9503039519215	14.7755343644245	14.9817644639518	14.8115961034738	14.8926722730964	15.0549822618148	14.8421311326127	14.5878623545775	14.8016575679759
AAAEVLALQK	2	Halogeton_glomeratus_22869	17.7863623086569	17.7709045977129	17.823692229193	17.976859975822	18.0303100191048	17.8739227105665	17.8909610516811	17.8206364773985	17.9413993585369	17.8488328386072	18.0812416326585	18.1160887279642	17.6282637434206	17.7497941089706	17.9021082836011
AAAEYLYDILTK	2	Halogeton_glomeratus_49434	18.4371248303017	18.2570811654785	18.1802459038431	18.3284360255379	18.1910180033212	18.3498662863172	18.3989629420782	18.0824988233607	18.2997703304077	18.227044187413	18.3928764935004	18.3137312746721	17.8279725721355	17.7947421174969	17.9821941812432
AAAFLNLVK	2	Halogeton_glomeratus_44891	13.7514397184712	13.7578873898329	13.6765683561255	13.7045613998807	13.7726794165467	13.6649542608942	13.7661483937685	13.6316623892891	13.6890655435462	13.7708297269662	13.8129304450328	13.82033917741	13.2241785853122	13.6629879452295	13.6585079996117
AAAHQPISVAIEAGGR	2	Halogeton_glomeratus_47543	15.5647664668524	15.627436804116	15.5909888522286	14.6267491369475	14.6971979198216	14.846079709902	15.2922869839472	15.6871682231775	15.4330273558531	14.8194057143889	14.3710149217434	14.3212894580285	15.0509330131879	15.230338350985	15.1657024301482
AAAHQPISVAIEAGGR	3	Halogeton_glomeratus_47543	15.20271349751	15.1561858676309	15.2732325110374	14.1124750394323	14.3316612689679	NA	15.0437612355402	15.3047099969544	15.1637637444095	14.6073164249621	NA	14.1611541084516	14.6018863725157	14.949068232388	14.771962564554
AAAIAEIPIINAGDGPGQHPTQALLDVYTIER	3	Halogeton_glomeratus_46899	16.4923536082506	16.0464311365707	16.5496585149598	16.3318082483051	16.6240722447403	16.548131827122	16.3407292548686	16.0725480996082	16.1060164693743	16.0034192896094	16.5191462320534	16.6793259675492	16.6737378008555	16.1494322058407	16.4089330763866
AAAIYGLNILEER	2	Halogeton_glomeratus_35811;Halogeton_glomeratus_36163	12.2570086197696	NA	NA	11.4095417973406	NA	NA	12.0731137592144	NA	11.306871198797	NA	NA	11.6806700201604	NA	NA	NA
AAALAAAM[Oxidation (M)]K	2	Halogeton_glomeratus_9908	0.10903821553693	NA	NA	12.4660474733273	NA	NA	NA	NA	NA	NA	NA	NA	NA	NA	NA
AAALAALSSALTAEK	2	Halogeton_glomeratus_10953;Halogeton_glomeratus_11576	17.1876768513071	17.2258225640493	17.1211936605484	17.5892712557723	17.6777026538352	17.4311690446789	16.8842367770142	16.8326321046447	16.8071457344773	17.4061358162039	17.5073821466741	17.5901405729371	17.3889848329129	17.5320688413536	17.2840857389891
AAALLDVSPITDVIEISNPHQFVR	3	Halogeton_glomeratus_51672	15.2210830853088	14.9057075896321	15.270560431241	15.2945760380016	15.452274041519	15.2936839177486	15.176611964628	15.3022543597053	15.160673617509	14.8576675957631	15.1552280046765	15.0422047624538	15.2255564912965	15.2069272017859	15.0910960049233
AAALNIVPTSTGAAK	2	Halogeton_glomeratus_41392	25.5249237833657	25.4790043226152	25.4484686594763	25.4434082831061	25.3535924823498	25.4861709455268	25.4508507217115	25.1734530043544	25.3316628569669	25.3030950647787	25.4530951388187	18.4995754852858	25.5215210320265	18.5764958822069	25.5818424124752
AAALNIVPTSTGAAK	3	Halogeton_glomeratus_41392	13.3186743302047	13.6007209774778	13.6124877120537	13.6711859044221	13.4791420963929	13.2942530151668	13.60089216015	13.1448037931245	13.3381743392119	13.9047892578331	13.4354518386692	13.6992567914793	13.6429638827487	13.7445764598699	13.5444641800001
AAALVPDLTPFPPNR	2	Halogeton_glomeratus_48084;Halogeton_glomeratus_52347	NA	14.8901125875099	NA	NA	NA	12.9925029187309	NA	NA	13.4855142607363	NA	13.702782099902	NA	NA	NA	NA
AAALVSHPALYSR	2	Halogeton_glomeratus_33523	18.3565212755463	18.2350309371166	18.3417772022873	18.4448108565499	17.9149521242091	18.2537962569038	18.6039925007736	18.2219514981321	18.5262813386699	17.7956884183701	18.3888770460998	18.4010012837552	17.5689665520697	17.6037100195984	18.0914039107697
AAALVSHPALYSR	3	Halogeton_glomeratus_33523	14.9239601925059	14.2668180912386	14.6297892997276	14.2324225762905	14.1738790148767	14.3419510840433	14.6273522510711	14.1870769255938	14.9278266596241	14.26838183459	14.4387786598864	14.8025650785827	13.6170644545812	13.8579395453424	14.4367137903421
AAALYTQAIK	2	Halogeton_glomeratus_44891	14.3493470778023	14.235084216111	14.3654805913385	14.106704437269	14.1147845921277	14.5758176939246	14.1813645244137	14.3435917275015	14.3378081128889	14.0566212524026	14.5931363721072	14.0568583170341	14.0578146033368	14.1359726472471	13.6252124890786
AAAMALVQHPVLNATC[Carbamidomethyl (C)]K	2	Halogeton_glomeratus_33580	14.7944858477928	14.8711814020672	14.7401478415272	15.1300990642549	15.0752307376253	15.3395071959541	15.3561588754276	15.0511016767108	14.9844929522094	14.5652256224796	15.2651958686257	15.1663549552099	14.3390640981989	14.9045866891995	14.5755126757799
AAAMALVQHPVLNATC[Carbamidomethyl (C)]K	3	Halogeton_glomeratus_33580	14.2724627461099	NA	13.8253177787081	14.7992982885368	14.7856875822136	14.8788484373	14.7106404830365	14.2556029843755	14.046364090681	13.6892596698144	14.5380860314009	14.3243484426254	NA	NA	12.9631215291381
AAANAPILMK	2	Halogeton_glomeratus_1236	NA	NA	NA	NA	NA	NA	NA	NA	NA	13.1928037745483	13.7893233552995	NA	NA	NA	NA
AAANTYPYIQVK	2	Halogeton_glomeratus_34386	16.9501835090815	17.0040346820956	16.9844379744392	16.9404108972155	16.851775766934	17.0216040969147	17.244161643503	17.2670031389563	17.1375433431253	16.9409345605341	16.9253997738245	16.9744396891302	16.8846572026977	16.9238193282553	16.7678633960144
AAANVFQSYVNETLAFAVK	2	Halogeton_glomeratus_35907	17.282231893841	16.8658855451966	16.6516475265098	16.9396279446249	16.3432605754197	16.5878362030654	17.1315016420577	17.2489748070805	16.8122165455537	16.3623302026311	17.0845326785231	16.9575603570794	16.3708873652805	16.9963586240126	16.4477668784872
AAAPYFGIK	2	Halogeton_glomeratus_50818	NA	13.6121697315936	NA	NA	13.672116234061	NA	NA	NA	NA	NA	NA	NA	NA	NA	NA
AAAQAFTENLK	2	Halogeton_glomeratus_40300	12.951209366238	NA	NA	12.8594860171842	NA	12.7003072085997	12.5461569124601	11.8371751223174	12.8741437222396	NA	12.7477282869324	12.9817010205633	11.8313379068663	NA	11.9379257074406
AAASNYLR	2	Halogeton_glomeratus_35497;Halogeton_glomeratus_37883	14.9486763404566	15.1114392149941	15.0436701616096	15.1400579684074	15.2440680098882	14.772707893765	15.1612052887287	15.3824773012629	15.4447769044643	14.8784061045913	15.1236323659332	14.7115026462314	15.0374865233302	14.9545105875298	14.9770182606168
AAASQPVVAIEDLFTSLNK	2	Halogeton_glomeratus_36396	17.0418019353178	16.9027987680259	16.9258305684558	16.9950212224958	16.7703454967648	16.8340602799284	16.9713452400379	16.7661313596515	16.5927334901964	16.7733402716743	17.1307058593856	17.0338962841185	16.6832529069704	16.8385731513362	16.7032799512069
AAAVAPADDELAKWYGPDRR	3	Halogeton_glomeratus_51209	15.7273720251727	15.9321804854369	NA	NA	NA	NA	NA	NA	NA	NA	11.6032597707255	12.6932069933179	NA	NA	NA
AAC[Carbamidomethyl (C)]QAAEEFIASQNRPK	3	Halogeton_glomeratus_11367	14.0984389353496	13.9751396650397	14.0668330796521	13.9574539451433	14.4128462589514	14.189430973079	14.0840809616713	14.2706136527013	14.2382223860167	13.8325775769002	14.1225290405297	14.0724134699197	13.9341558454032	14.0748446425872	13.8752413413897
AAC[Carbamidomethyl (C)]TSVDFPGYR	2	Halogeton_glomeratus_28427	15.3546258735236	NA	NA	14.8429844428788	NA	NA	NA	NA	NA	NA	NA	NA	NA	NA	NA
AADEAAAAAPAAEGEK	2	Halogeton_glomeratus_54712	20.909319280649	21.0758894550142	21.1414475580016	20.7225692052039	21.5552855400047	21.4089165965097	20.8574125158054	20.98218569727	20.9306076648012	20.732642215572	20.788733245263	21.2801771242608	21.7451418463963	21.3587586569762	21.3008467370363
AADEAAAAAPAAEGEKPAAAAAAKPPPIGPK	3	Halogeton_glomeratus_54712	19.32872870038	19.2893234878592	19.48192241464	19.0923321452161	19.6268615981538	19.7462685352421	19.679714104658	19.4113391969811	19.0388347121239	19.0457779241028	19.4197843061158	19.5288764311325	19.7199602024657	19.4973036670415	19.4665402979348
AADEAAAAAPAAEGEKPAAAAAAKPPPIGPK	4	Halogeton_glomeratus_54712	19.7219098096658	19.5960392259457	19.8592428474604	19.6447219290605	19.9152030789368	19.816208755781	20.0208439412084	19.9077181458855	19.6964512338026	19.4224950910612	19.8292884306439	19.9879901512071	20.1087569574893	20.0545070592778	19.6963769698941
AADLTISPVHR	2	Halogeton_glomeratus_19036;Halogeton_glomeratus_27106	14.5811216078885	14.2486098661493	14.3015639874103	13.8830898357595	14.3435900594788	14.441382359799	14.2418453450692	14.2780466334684	14.2241867473744	14.1654170515679	14.6371871488561	14.0884085363185	NA	14.0690098213041	14.0829038578264
AADLTLVPSAAIAK	2	Halogeton_glomeratus_33379;Halogeton_glomeratus_35884;Halogeton_glomeratus_37937	14.7365476027123	14.7176043893384	14.7780920117237	14.8081691161486	14.7447450654462	14.6464431452167	14.5832490377437	14.4013119261468	14.8054042512864	14.469854727199	14.7413303187844	14.9535247090921	14.4153061507079	14.6336060994221	14.499924233939
AADNEDPGGYYNLGVLYLK	2	Halogeton_glomeratus_29448	13.9072275364736	13.8102949809241	14.0297085369982	13.901570444509	13.7853864210066	14.0022483169776	13.8522913707677	13.7402883111956	14.1781786725141	13.7061105701104	13.9081926982719	13.7937627934894	13.6539075559385	13.5138752061791	13.2401949607478
AADNIAANLYAVK	2	Halogeton_glomeratus_39296	21.7601431917822	21.8847043481857	21.7313016678971	21.6438226108137	21.7898847582273	21.5824322964259	21.9399667723392	22.0133828331908	21.8668315521683	21.7611776976356	21.5101043238295	21.6816139215938	21.7793103388796	21.9133077925249	21.5949372511646
AADVEVLNTFQLLTAK	2	Halogeton_glomeratus_43691	19.2426045637348	19.2386233729844	19.0719867684534	19.1085137042888	19.077936135795	19.1142233717391	19.2445642674483	19.2474458077249	19.2629676938263	19.0141285233472	19.0245634902721	19.2328279431218	18.9273459428049	19.0272972035925	18.9281581086268
AADVEVLNTFQLLTAK	3	Halogeton_glomeratus_43691	NA	NA	10.2806051526629	10.6373879243585	NA	NA	NA	11.0122802313702	11.099692865209	NA	NA	10.3387694611463	10.0521363147536	10.5238658702207	10.1441797906351
AADVGLSPEMPYFGLLK	2	Halogeton_glomeratus_35770	13.1464589849598	12.972139064668	13.3304714785848	12.7190388120571	12.7243577396619	NA	13.5491693070574	13.6145279092709	13.5042536156943	12.5428182716758	12.7586404802761	12.6558270879855	NA	12.9610222976878	NA
AAEAENVAADAFYAR	2	Halogeton_glomeratus_36507;Halogeton_glomeratus_40522;Halogeton_glomeratus_49074;Halogeton_glomeratus_51380	22.379964693953	22.3603943107543	22.489155182243	22.2853984809696	22.2575538884676	22.2922658538377	22.1895283994639	22.1741702678397	22.2308285485657	22.0692786581989	22.3537890086162	22.3458990162372	22.4119522444164	22.2628209216735	22.4168835135826
AAEDSLNQYQFTPQHTVR	2	Halogeton_glomeratus_3316;Halogeton_glomeratus_5627	14.0390701470665	13.8116935659227	13.9201230681078	13.8209205989394	13.7755404553215	14.1186689471752	13.756292803916	13.4353525255696	13.6144287902357	13.5358830142919	13.7389179456976	13.8818756916471	13.4716348521069	13.3047697095682	13.6921715197312
AAEDSLNQYQFTPQHTVR	3	Halogeton_glomeratus_3316;Halogeton_glomeratus_5627	NA	NA	NA	NA	NA	NA	NA	NA	NA	10.1151260208251	NA	13.2391960869288	NA	NA	NA
AAEESLMILVPEAYK	2	Halogeton_glomeratus_9304	19.4464514263435	19.3915698081775	19.4975452464048	19.7895992875594	19.6817105053095	19.8872180874793	19.6060801055932	19.3076166000865	19.7612652983161	19.6234070892176	19.614259881061	19.7169838637643	19.6991035757254	19.0686483991008	19.6829288819032
AAEFGVSTTLPQFSTPGAK	2	Halogeton_glomeratus_9662	16.2294030562837	15.940104686355	15.9543323865848	16.2582280651541	16.2434528271748	16.2637605462241	16.0654242961398	15.9240034588299	15.7989673371222	15.9031948205201	16.2444894473967	16.315868791044	15.6393453975536	15.7801066447659	15.5895934868504
AAEIFNNQK	2	Halogeton_glomeratus_40737	22.6445553702996	22.679801163813	22.6775643258324	22.9049523045017	22.6817329893782	22.8622353005257	22.7215463470569	22.8077383370803	22.654958177055	22.8221410943042	22.7226464337962	22.9143567133304	22.7241058370383	22.8894834210018	22.6133333248676
AAEILHGLGFSK	2	Halogeton_glomeratus_28482;Halogeton_glomeratus_32461;Halogeton_glomeratus_35997	14.7328862388428	14.3020444388291	14.2987585332012	14.3338653018675	14.1582346454849	14.4903822749152	14.2078594214857	14.4780405867263	14.0168344049651	NA	14.4515012298463	13.927148099216	13.6218355668678	13.7664016221421	13.5145460070512
AAEILHGLGFSK	3	Halogeton_glomeratus_28482;Halogeton_glomeratus_32461;Halogeton_glomeratus_35997	11.5011559255507	11.0496663575079	10.9584979412749	10.9890933048707	10.9663155805751	11.0275424406865	11.1831141552678	11.0586310057607	11.4477098868285	10.8777800639686	11.3092351600412	11.1870611974091	10.3854433606124	10.7583032455898	10.5481598011253
AAELAAAAVSQAGK	2	Halogeton_glomeratus_879	14.2172508314122	14.1011314185417	14.2349117374394	14.2117653236116	14.5172572458646	14.2900982433356	14.127069041988	13.6685215397164	14.1477421016039	14.3091168704833	14.3802726151929	14.619001729352	14.1349348471197	14.1406548987067	14.3590053405398
AAELAVSSLQALLHR	2	Halogeton_glomeratus_43231	16.8388654648198	16.8620913442393	NA	NA	NA	NA	16.9241634490409	NA	16.525123403644	NA	16.8300230744789	NA	NA	NA	NA
AAELAVSSLQALLHR	3	Halogeton_glomeratus_43231	13.2836892280281	13.1964641599669	12.6411064044788	12.8490669709953	12.8091102005534	12.6560476165348	13.2098056713493	13.1905762506976	12.9057247986894	12.7771187931041	12.953538728644	13.1528516854529	12.8695177342635	13.1662354689594	12.4772764937533
AAELAYFLR	2	Halogeton_glomeratus_36877;Halogeton_glomeratus_53370	14.5166369131165	13.92940631791	14.3609827653807	14.5075590287758	14.2498443945887	14.5599802566226	14.7361791170095	14.5317452556652	14.6822024158399	13.8049802823242	14.6572483618846	14.6926836322072	13.5994440384175	13.8913770159688	13.8900637478506
AAELNALNQIQSLSER	2	Halogeton_glomeratus_23422	15.9081557204046	15.732675005817	15.4923684908307	15.4215165764816	15.1888961620057	15.4415640031822	15.5257191471914	15.5923313734974	15.4796115169957	14.8668837135732	15.2753034407958	15.1608943757597	15.0999355607831	15.4639433498983	14.9821524543915
AAELTTLLESR	2	Halogeton_glomeratus_33815	22.5701600807631	22.6775170969442	22.795816304667	22.4871570652207	22.616628942952	22.5857605008518	22.5196965420964	22.4441910950672	22.5790223091497	22.4945959504527	22.5687985667944	22.5168671193171	22.5722764158038	22.3751076982774	22.5763954916798
AAESQNQTLFSFEYFPPK	2	Halogeton_glomeratus_34333	18.4544477237642	17.743849811077	16.590229709706	17.6575553562911	18.3994621851742	18.6285794670801	16.7911180661106	18.2196173869249	16.9116422058025	18.5457101840705	18.740493659999	17.2596774360732	17.7956883732836	18.1839322920102	16.0075227869738
AAEVFATIGHR	2	Halogeton_glomeratus_44040	15.3506053368688	14.8764968496803	15.1465467796585	14.8534847844561	14.8483757999098	15.0257346670934	14.7298344516604	15.3873408310014	14.7016991600293	14.8381123024664	15.0810471323004	14.5962016268984	14.5239455680746	14.792395623679	14.6668823166158
AAEVTILNIK	1	Halogeton_glomeratus_21148	13.0423137547486	12.8374846231837	12.9453650964344	12.7450360759998	12.9026520952722	13.0687919766279	12.8157327759023	12.4073513710053	12.692616656286	12.4773836230638	12.7798054779273	12.7763595178879	12.5874743807955	12.3990317520073	12.1841635072658
AAEVTILNIK	2	Halogeton_glomeratus_21148	16.0798340010053	15.9292789512307	15.8306648980529	15.9087206451073	16.0055542776542	15.83994606116	15.8338069876753	16.0393167756531	15.984088608219	16.0895321385493	15.8866675825818	15.9217254043623	15.4785274004647	15.6922890608147	15.5263355260089
AAFAFLESIK	2	Halogeton_glomeratus_3565	13.1221232297011	13.0408099663344	13.1482155443149	12.8984825651985	12.8742741438229	13.1842069371985	13.018197114936	12.5826091578019	12.7506407875695	12.7390503762621	13.3020103223049	13.4372213052094	12.7212627403555	12.7032798998858	12.9264398904834
AAFAQEVAVWHK	3	Halogeton_glomeratus_47027	NA	NA	11.5423673365924	10.6504976454778	9.35396408419901	10.6646337475569	NA	10.0499120224695	11.1453875861217	NA	NA	9.86963936969739	NA	NA	NA
AAGADIVGGDELIDQIK	2	Halogeton_glomeratus_41351	20.2881214620193	20.3965778588028	20.5903696211614	20.55548600415	21.0399574322597	20.9630775092517	20.6185523678053	20.3980703289609	20.2282327396509	20.4784898824547	20.3815688037472	20.7349000183951	20.8634313507599	20.6361323961663	20.808882093823
AAGALIHVLGPR	2	Halogeton_glomeratus_155	10.7926018371959	NA	NA	NA	NA	NA	NA	NA	NA	NA	NA	NA	NA	NA	NA
AAGEINLALK	2	Halogeton_glomeratus_39442	13.6238399726124	13.2697224271782	12.9282454357587	12.7401984106468	12.774342622483	12.6254700739053	13.5273462736578	13.754003257662	13.6506926224621	NA	12.1524545652718	NA	11.9368355687419	12.1549726735987	12.5714234435857
AAGGFGALNVYSR	2	Halogeton_glomeratus_35068	14.6257205330336	14.0574306369112	13.877112329808	14.0714746497875	13.630598387191	13.7923669865591	14.1981914422008	14.5730591549313	14.3941082422092	13.2730579069022	14.2986363061088	13.7916663200619	13.1763202972324	13.9769826621875	13.5501788720326
AAGGFGGIR	2	Halogeton_glomeratus_32184;Halogeton_glomeratus_40205;Halogeton_glomeratus_40252	19.4306057787362	19.5780906755882	19.4830215002915	19.6025779271274	19.3004409510737	19.6389425578881	19.2687765720937	19.4241951263446	19.6811989239336	19.49176354258	19.800104615331	19.4289819268517	19.476467323899	19.291677747671	19.4630732569579
AAGGYGGITINNR	2	Halogeton_glomeratus_27948	NA	NA	NA	NA	NA	NA	NA	NA	12.3856454026652	NA	NA	NA	NA	NA	NA
AAGIFTSLNR	2	Halogeton_glomeratus_50868	13.436540558084	NA	NA	NA	11.5997151333825	12.4337935210448	NA	9.58544574051388	NA	NA	NA	NA	NA	NA	NA
AAGIYGGLR	2	Halogeton_glomeratus_35497;Halogeton_glomeratus_37883	16.4689608900783	16.5755314188425	16.7608133242291	16.2306632999788	16.1419243322538	16.5475559530479	16.4297118358144	16.3284462715462	16.6057276853473	16.8687080838685	NA	16.7973869016526	15.976336749531	16.1778623804884	16.4990131532891
AAGTEADMMAANELAAHTFLQSR	2	Halogeton_glomeratus_45824	13.0980513169588	12.6604678168731	13.049275958605	12.9848137652938	13.2666988271153	13.3386080945854	13.3446810599974	13.2845896264813	13.1343339461145	12.4766383014334	13.052892602935	13.1922335643755	12.4907196679424	12.7501098922616	12.9063180487127
AAGTEADMMAANELAAHTFLQSR	3	Halogeton_glomeratus_45824	14.422587769878	14.6990848676652	14.8282165800691	14.9278501948651	15.0619416671875	14.8543153289703	15.1932573502893	14.9268906656586	14.8566190023394	14.6026046705054	15.0886664789529	15.2521779815317	14.6035907941403	14.8327400383415	14.8111036700681
AAGVDVMTFGQYMR	2	Halogeton_glomeratus_51426	13.8435300773632	13.7527418328419	13.6645001651673	13.5564522087446	13.425667243478	13.3780918413719	13.6758150748641	13.4749833836653	13.3737197274781	13.1321764763538	13.8330994283729	13.5624304470848	13.3576755842118	13.5311412921129	NA
AAGVILQMIK	2	Halogeton_glomeratus_38417	15.7660675008487	14.8780083594568	NA	14.775759411594	NA	NA	15.115404939487	NA	NA	NA	15.0362702077461	15.0573849991169	NA	NA	NA
AAGVLENFK	2	Halogeton_glomeratus_31196;Halogeton_glomeratus_54764	17.9792307504492	17.5612251351708	17.73823838885	17.8319933038115	17.6703627040125	17.7793101562761	17.4950364330316	17.4353070249253	17.5718386808543	17.9493118689677	18.1139852671627	18.1575172258637	17.7773582115871	17.8350861810849	17.622581042205
AAGVPIVVAINK	2	Halogeton_glomeratus_11646;Halogeton_glomeratus_22417;Halogeton_glomeratus_26848	16.3781526833508	16.2673938415244	16.0939417561784	16.6789258843133	16.6022143785757	16.5340966090378	16.456423822087	16.0152769128601	15.8567535760528	16.2340592448556	16.178165049793	16.4344534819001	16.3373619427401	16.2196281748529	16.3712030890069
AAGWDLDAAAQSIEPSVVYAK	2	Halogeton_glomeratus_37516	13.6529607434175	13.7556146145373	13.5037687309459	13.2829680124594	13.4323167352303	13.4249437106025	13.3876444044545	13.851448799486	13.5093276673596	13.2966034455566	NA	13.2854919542725	13.399463181749	12.8396056663296	13.1442507718931
AAHLLAQPQVSDFFAK	2	Halogeton_glomeratus_8167	16.1398122978479	15.8540682857608	15.7344837726603	15.8500989666828	15.4529784392284	16.0052925621567	16.3256981703278	16.0823727968968	16.154429358727	15.8965132388002	16.1353977906447	15.7804307083732	15.4415135320457	15.5655809422519	15.2662715695523
AAHLLAQPQVSDFFAK	3	Halogeton_glomeratus_8167	15.0194663614816	14.767136391679	14.816146988819	14.81153926084	14.6182534913018	14.3676708926668	15.146776061262	15.2220117220454	15.2665456943752	14.5225324737278	14.8589955159051	14.79139933428	14.3508173519219	14.5862495525958	14.4060385446292
AAHLVDSTNQVGHFQK	2	Halogeton_glomeratus_11615;Halogeton_glomeratus_12147	18.2457168663442	18.0114558897861	18.1736292100453	18.059329345459	17.9835466777204	18.3570045893891	18.3752122463958	18.0240080133987	18.3406031606175	17.7386578107408	18.1977973720577	18.0895143887643	17.3811790248235	17.0820244462164	17.6983045343133
AAHLVDSTNQVGHFQK	3	Halogeton_glomeratus_11615;Halogeton_glomeratus_12147	18.2726587063985	18.0434630160727	18.4238857092614	18.1691479572951	18.0148618645132	18.4827766260573	18.4673716746498	18.1255030105589	18.434060255015	17.625480794281	18.2651750025069	18.0904864932388	17.4984787509371	17.2191768219744	17.7639400105587
AAHLVDSTNQVGHFQK	4	Halogeton_glomeratus_11615;Halogeton_glomeratus_12147	15.1392327111458	14.9029707015125	14.9520884547942	15.1322394671662	14.9061220868182	15.1978546436748	14.9771350763268	14.7522741349603	15.5140597417638	14.5137026854633	14.4760384512027	15.2842208009304	14.6589658027974	14.3266936382235	14.2116426660192
AAHPDWSPAAVK	2	Halogeton_glomeratus_26538	14.1093127910507	13.3913031556791	14.014119086505	NA	13.4447750017364	NA	NA	13.3629689692937	13.8940612800605	NA	14.0096690795593	NA	13.4848628048158	NA	NA
AAHPDWSPAAVK	3	Halogeton_glomeratus_26538	NA	NA	13.5565924016487	NA	NA	NA	NA	NA	NA	NA	NA	NA	NA	NA	NA
AAHPEWSPAAIK	2	Halogeton_glomeratus_16763	16.5897231594381	16.5688810121714	16.6628166356314	16.3184490981138	16.4980528258217	16.1227128783038	16.3253413593912	16.5691924616137	16.3438335719822	16.3603241251425	16.3491751340677	16.0726224237635	16.1628697479832	16.487923517775	16.2345845022404
AAHPEWSPAAIK	3	Halogeton_glomeratus_16763	14.6011514249922	14.4266796608068	14.4270975223655	14.5100572812771	14.6933859949296	14.4314433714309	14.4774131432881	14.6942990381421	14.3484911950687	14.3184226975875	14.3871732431407	14.0321063632905	14.4962096377735	14.8475402622276	13.9557369290971
AAHPEWSPSAIK	2	Halogeton_glomeratus_18589	15.5721359619612	15.276784997423	15.1690662460024	15.4164283106196	15.4411915167103	NA	14.3803000993811	NA	15.24950604284	NA	15.9363661713635	15.2950374239809	NA	14.9532328687541	NA
AAIDVVC[Carbamidomethyl (C)]NPLGK	2	Halogeton_glomeratus_22859	NA	15.8174466015862	16.2301985531328	16.0649421915673	NA	16.4450870266475	15.9824075446706	NA	16.1862301048172	16.4940375554717	16.3091674032035	16.3252201684978	NA	NA	NA
AAIELVAGR	2	Halogeton_glomeratus_51328	16.8172457276723	16.666302784827	16.9486485559482	16.8482390793923	16.6129715099076	16.812157522521	16.807076666474	16.4418899078777	16.8139053528254	16.6629959749003	16.7746056103728	16.5860622893538	16.6881890339189	16.7344699865676	16.357381984088
AAIESEMAVLSR	2	Halogeton_glomeratus_12137	20.1906685833609	20.1037993321162	20.1447350865715	19.7518892056565	20.0369066268097	20.163082498736	20.043709729845	20.1235768140994	19.9968199258755	19.335050094222	19.5892473692054	19.6328954199084	19.6842631992236	19.4969472243401	19.997354283658
AAIGLSEHGFHTAC[Carbamidomethyl (C)]VTK	2	Halogeton_glomeratus_32518	15.1646160436214	15.0878221756874	15.0799206523987	14.5765263189819	15.0441006758341	15.1896568089092	15.2213960922778	15.2510444797277	15.2691865719637	14.6983517715096	15.0539970051659	14.7569260466767	14.8589815326222	15.1304244451912	14.834509530413
AAIGLSEHGFHTAC[Carbamidomethyl (C)]VTK	3	Halogeton_glomeratus_32518	NA	16.7012001770829	16.6959397504319	16.1598205645472	NA	16.1003009264459	16.5072599040163	16.7041453001297	16.4399302730864	16.3014209552327	16.501041151992	16.3143466367719	16.3388431770321	16.5860973348815	16.1391605881946
AAIHALTDSLR	2	Halogeton_glomeratus_54027	15.8965002320382	15.3738682039186	15.5973691694824	14.9879517100654	15.2136086703797	15.4721728491535	15.3552321523513	15.3104082510929	15.4331547159596	15.2140134272153	15.4219525114224	15.1536526653769	15.0667349852806	14.9645834795849	15.0269253746399
AAINAQSAAEPLLLTAALR	2	Halogeton_glomeratus_46997	17.8410987026885	18.2043703202197	17.7376808097288	17.5937830011392	17.4415811205945	17.5231049511355	17.9445521830406	18.3606606982092	18.0129496781621	17.1939860664243	17.2162652779548	17.17402128562	17.5864835765867	17.7012823777496	17.3341809808776
AAINAQSAAEPLLLTAALR	3	Halogeton_glomeratus_46997	13.554047458532	13.913191200749	13.5847067193566	13.3669337129026	12.8473664743446	13.1113362942124	13.8553668931905	14.2055036088158	13.835737765222	12.1929425954823	12.5931115862518	12.9964158211327	13.491711503861	13.7403098504675	13.2706221129307
AAISHDQPVLC[Carbamidomethyl (C)]SAWK	2	Halogeton_glomeratus_46779	13.0222136598448	12.9945523549758	13.0370876404197	12.7081860302121	12.7801894675195	13.1818471352629	13.0486221965359	13.2803700173291	12.8328132518878	12.4234784477577	12.8929599432842	12.650320996156	12.6657111533464	12.8080512270095	12.4988992126294
AAISHDQPVLC[Carbamidomethyl (C)]SAWK	3	Halogeton_glomeratus_46779	13.4906656211205	13.8457210404718	13.6824119593294	13.0610170585707	13.5352008939158	13.4759646723224	13.5808389592823	13.8808588001936	13.7908173697565	13.3697835070888	13.0931712011465	13.3585424615064	13.3867247871266	13.5737578863409	12.7858569835545
AAIVNEISSLPVPENNLK	2	Halogeton_glomeratus_20138	NA	13.9433880939833	13.9036508446355	13.6976320774492	13.949631830311	13.8650332299633	14.2324430317092	13.9969599827278	13.5053792437296	NA	13.2805320575986	13.5267473124118	NA	13.6456630065494	13.4147503628112
AAIVNSQTLEEVAR	2	Halogeton_glomeratus_42601	16.8466641740691	17.0984464396659	16.8645337611228	17.0380428775789	17.0699328801682	16.8662889495112	16.8010510232177	16.6904971903235	16.8610879155422	16.834314392676	17.0166654788053	17.0736095249508	16.7202903632942	16.9484406789026	16.8752242180053
AALAAGSLLK	2	Halogeton_glomeratus_50797	14.7369416070687	14.5622931515199	14.7040663164236	14.8422610799667	14.6790181708897	14.4874540565265	14.4142182662445	14.3612508499661	14.4804959853617	14.3027331410534	14.8495957979106	14.747890849138	14.3714411059816	14.328442570335	14.2777786791763
AALAVWELTAK	2	Halogeton_glomeratus_28820	NA	NA	13.1936505105093	NA	NA	13.3870973909396	NA	NA	12.9418963743936	NA	13.5936190628989	13.6897021557464	NA	NA	13.2777500953414
AALDAEGYSHVSIMSYTAK	2	Halogeton_glomeratus_36850	15.9110184422953	15.4259302961961	15.3866759541708	15.7361357683556	15.5424057318923	16.0254501810532	15.7361127402459	15.6667128172509	15.4090656081932	15.1337496128643	15.6674896608613	15.8578104087915	15.256879370439	15.6835902053342	15.2286046097224
AALDAEGYSHVSIMSYTAK	3	Halogeton_glomeratus_36850	15.5040505328087	15.0363615453338	15.1141864182386	15.4355374512663	15.1945321741821	15.2119062019905	15.2995201422309	15.280576225193	15.0606104886506	14.7445569963958	15.264030918906	15.4424874284118	14.953480337241	15.334999181866	14.9125916774248
AALDLSVTGNSGASSK	2	Halogeton_glomeratus_45400;Halogeton_glomeratus_49516	18.6739428327039	18.3988102477512	18.5198268879354	18.2089777761231	18.0964866517066	18.3808994971143	18.588304908619	18.6966959437452	18.6224692422302	17.8707933215844	18.3940977633593	18.3765413381896	17.8459318876791	18.0511557574902	17.5743754125325
AALDQLLPYQR	2	Halogeton_glomeratus_12696;Halogeton_glomeratus_931	25.4786625115547	25.1784915416803	25.2500479667117	25.3989323537589	25.0788796895908	25.3582332803792	25.2857335432979	25.1472857905505	25.1399007491689	25.1411010235964	25.4854703050897	25.5613991952503	25.1417267415204	25.4720396840207	25.2687573211944
AALDQLLPYQR	3	Halogeton_glomeratus_12696;Halogeton_glomeratus_931	13.0578018523363	13.2021030227056	13.1803898257766	13.6599878698521	12.961691818436	13.1727735736636	12.812007935804	13.573233993063	13.4444366338837	12.7633829889643	13.2945943075191	13.5455910378455	12.6395509645158	12.9808980226518	13.5471614560409
AALEIFQTLIR	2	Halogeton_glomeratus_1669;Halogeton_glomeratus_868	15.6329620648917	15.3907245509384	15.5058194586682	15.6505138984346	15.3980380204468	15.7281841015089	15.5483813853413	14.9827944175759	15.4205472392188	15.2155167224198	16.0909732798848	15.8425143511508	14.9104867165803	14.910089806562	15.0582265874051
AALGFLLSEK	2	Halogeton_glomeratus_16552	12.0750650588796	12.3034678376114	12.2515960287421	12.082780432772	12.0880826786794	12.2065671215689	12.8383704750721	12.6827675997372	12.8017318283834	12.2155312171453	11.5688457324581	12.3221946122493	11.1194915146786	11.7277915675927	11.8506976961258
AALLRPFAETK	2	Halogeton_glomeratus_37628;Halogeton_glomeratus_45126	12.7608212778179	NA	NA	12.4106480243537	12.5735016730236	12.1243398022123	12.7779189240232	12.4551858055128	NA	NA	12.7360569800272	11.8616549380822	NA	12.5342532562319	12.0200567812394
AALNGVSFVNPSTPMR	2	Halogeton_glomeratus_31928	16.8208408749315	17.1884091438688	16.5947951309372	14.2083294015311	16.5874229817109	16.4757120633598	16.833878968935	16.992161620122	17.4621053546492	15.9357014274664	14.7500493094401	16.304014747548	15.8598020723688	15.6933835785734	15.5721544971683
AALPSSTIM[Oxidation (M)]M[Oxidation (M)]K	2	Halogeton_glomeratus_50551;Halogeton_glomeratus_50742	NA	13.3616885956359	13.4519567417601	NA	NA	NA	NA	NA	NA	13.487195778248	NA	13.7061304286886	NA	NA	NA
AALPSSTIMMK	2	Halogeton_glomeratus_50551;Halogeton_glomeratus_50742	19.3662000001562	19.164906507662	19.036115212777	19.3081883950842	19.0810046697889	19.1147934688324	19.2715941687043	19.1719602871833	19.0735822428785	18.9715913549271	19.4923684904202	19.3112090299955	19.0959579857752	19.3001796841012	19.0866991956175
AALPVGTVSGAPK	2	Halogeton_glomeratus_31569	16.7083171216242	16.6339315254586	16.8333095780022	16.8608830048964	17.0335683914661	17.1459414364294	16.533061934543	16.760840179779	16.5927609210837	16.8711211477427	16.9578935927213	16.9209135713799	16.7812671670579	16.8229887325982	17.0326133906971
AALQAGIDK	2	Halogeton_glomeratus_32426	20.5102057196017	20.4874666611917	20.7054801003023	20.5234454407176	20.5093700995497	20.5397963901177	20.4001583137578	20.137212473443	20.4112704432736	20.6792618522537	20.762832835965	20.6597721240107	20.8520124037151	20.7778110618762	20.7247224074508
AALSFNIPDQK	2	Halogeton_glomeratus_50128	17.5151231530603	17.4295560768048	17.2875841873728	17.4275584347131	17.2498775355301	17.2252844062656	17.502097384067	17.6911879935924	17.6269852203313	17.1879236552923	17.3881762440488	17.3564017879647	17.0447912210562	17.1968938583905	17.0894424482056
AALSLPATK	2	Halogeton_glomeratus_38807	NA	13.8987249715442	NA	14.2460753441742	14.5148393501545	13.1768451957285	NA	14.8991829314488	NA	13.2220486207563	NA	14.2662766179513	NA	13.3422481559205	13.5975113155077
AALTQQPQNAATLLTQEK	2	Halogeton_glomeratus_45248	13.5768087045788	13.1477677685274	13.5054291032638	13.6880558202008	13.9142351136605	13.7391294140005	13.5491589690771	13.2555509831737	NA	13.3038641522325	13.7414607388564	13.7581434764847	13.2671403815937	13.2440516497221	13.5265471895997
AALTVLNSM[Oxidation (M)]VEAGFEPSK	2	Halogeton_glomeratus_31719	12.1304712571907	NA	NA	NA	NA	NA	NA	NA	NA	NA	NA	12.3643915952193	NA	NA	12.9687698992352
AALTVLNSMVEAGFEPSK	2	Halogeton_glomeratus_31719	16.5215047620296	NA	16.9865777075087	16.566013295541	16.5054618150372	NA	16.6650117275691	16.2988130806281	16.5060390294401	16.3166469573315	16.7066712400829	16.5424465142113	16.3304158545246	NA	16.1735306221599
AALVADEIAK	2	Halogeton_glomeratus_12696;Halogeton_glomeratus_931	24.9251354821781	24.8181317556538	24.8853398383797	24.9740674505865	24.9536808927841	24.9467905047766	24.7779413317213	24.6820349047036	24.8381890834927	24.842756464382	24.9899925088689	25.0593313460479	24.9671604542826	24.9724674544633	25.0604141919919
AALVDGSYHDVDSSVLAFQLAAR	2	Halogeton_glomeratus_21266	16.807923846666	16.6847260935456	16.8169321468497	16.6654005909979	16.8830046617201	17.0460443602156	16.6653861587491	16.7121737135683	16.6258963484199	16.1863686931801	16.4701065650117	16.691968479629	16.7872362117939	16.7533980862595	16.8108863221082
AALVDGSYHDVDSSVLAFQLAAR	3	Halogeton_glomeratus_21266	18.6205997443275	18.5712359147366	18.7215764563674	18.614258363886	18.8182629583484	18.7785403524442	18.5048329521461	18.557140216314	18.4901351160681	18.3898065766518	18.4764103446585	18.8168058283838	18.8776048520737	18.9963264778367	18.7509024992079
AAM[Oxidation (M)]EAITQAVLSNK	2	Halogeton_glomeratus_32489	NA	NA	NA	NA	NA	NA	NA	NA	NA	NA	NA	NA	NA	NA	11.5763698488864
AAM[Oxidation (M)]NSVEWNPK	2	Halogeton_glomeratus_37325	NA	NA	NA	11.6130900958817	12.1065216440925	NA	NA	NA	NA	NA	NA	NA	NA	NA	12.1626466003609
AAMDAGAFDAVIC[Carbamidomethyl (C)]THHAHGGK	3	Halogeton_glomeratus_31429;Halogeton_glomeratus_32137	14.1367551681511	14.0866856127592	14.816322017617	14.0805211510028	14.0154755593411	14.4522912826057	14.142209340089	14.2561908715122	14.1561103976205	13.4694574878164	14.1503985787466	13.5761197849679	13.9958865580816	13.8890977837889	14.3621250705142
AAMDAGAFDAVIC[Carbamidomethyl (C)]THHAHGGK	4	Halogeton_glomeratus_31429;Halogeton_glomeratus_32137	15.7100722101772	15.5917478921016	15.7900684689982	15.7854183299885	15.8868472888921	16.1124725531224	15.6952122279489	15.7631415540312	15.8061010599266	15.7715241190057	15.7838586542297	15.9524362355982	16.0423292011628	15.9786165235059	15.7177274554227
AAMDAGAFDAVIC[Carbamidomethyl (C)]THHAHGGK	5	Halogeton_glomeratus_31429;Halogeton_glomeratus_32137	NA	NA	11.3413868435276	NA	10.6447910356965	10.2705327377835	10.2623103268113	9.95353092543873	10.5928437818709	NA	10.7068248189385	10.6770775640714	11.2857798615183	11.038093745182	NA
AAMEAITQAVLSNK	2	Halogeton_glomeratus_32489	17.6934111871568	17.6015355613297	17.6850578914565	17.6393789567647	17.5003659511619	17.51064062074	17.6819880426753	17.7187167195349	17.5129100131721	17.6494624923342	17.6353585773476	17.6052819553739	17.6030563467717	17.5416007292403	17.4237162403086
AAMEAITQAVLSNK	3	Halogeton_glomeratus_32489	NA	NA	NA	NA	NA	NA	NA	NA	NA	NA	NA	NA	NA	NA	9.3264752470032
AAMGEDLFWAVR	2	Halogeton_glomeratus_34248	15.9577260447334	16.0190829953766	16.2986996712232	15.5750743492214	15.3785290314134	15.3120767523737	15.8760357130549	16.5724153742698	16.0794894116187	16.0260553755598	15.848498473319	15.2451414459905	15.8789284350962	15.9252762628033	15.5195649806684
AAMLGLYK	2	Halogeton_glomeratus_49120	16.5139882636789	16.3935474771615	16.9241034689001	17.1171556802282	17.3713977395658	17.018059202658	17.5454028622803	17.6946339171381	17.0906948098678	17.0456103430612	16.293469214788	15.3951815379461	17.9546705622472	17.9229442066441	17.1757026448861
AAMNSVEWNPK	2	Halogeton_glomeratus_37325	14.7909276052908	14.6971573466883	14.8233031471808	14.7216854241687	14.7782941618747	14.5858556076497	14.8772208870695	14.6144028608044	14.7184381516822	14.5772509712713	14.6873036890116	14.6551889421131	14.639549908535	14.7337017742097	14.3698234194893
AANAHEFIISLPQGYDTLVGER	2	Halogeton_glomeratus_21898	13.4062923352997	12.6347377633287	13.5435051456189	12.8969705886024	13.472669035419	13.7380968780463	12.9579535296187	13.1210841338549	13.1479611087466	12.120759538474	13.2398799625034	12.9321244518416	12.6948352260468	12.5167177832443	13.3097242132074
AANGLYYIEYTLQNPGESR	2	Halogeton_glomeratus_53281	16.8715608377489	17.4492413024519	16.2728606187574	17.1561809696893	16.3569592084795	16.2492476094005	17.1466833537268	17.0088953691562	16.4432790529707	16.4689584470881	16.9042524882226	16.8778672048655	16.2682481018147	17.2509199070253	15.6742660741493
AANGLYYIEYTLQNPGESR	3	Halogeton_glomeratus_53281	13.0673067855863	13.38443146566	12.2642569113692	13.2054631607265	12.4905022989408	12.2255461276211	13.1501097106284	12.9039667754193	12.2432020437376	12.157394463637	12.7736211097138	13.0614162054915	12.4798760454127	13.3353579609702	NA
AANIYGGGYK	2	Halogeton_glomeratus_10470;Halogeton_glomeratus_14344	18.0636372752793	17.6628766968882	18.0441509974213	18.0998649898833	17.8072011891737	17.931551690501	17.9677510513567	18.0414405328316	18.1845339662712	17.7617033581688	18.2013238213258	18.0776744152549	17.7516192749731	17.8151857104614	17.8360356904644
AANLHELFPAHITK	3	Halogeton_glomeratus_24568	12.2274646197779	13.0768310843843	13.1276920604533	NA	NA	NA	11.8985682077429	NA	NA	NA	NA	NA	12.1115079619387	NA	12.5672078539939
AANNSQDGSYPIDALFM[Oxidation (M)]PVR	2	Halogeton_glomeratus_21822;Halogeton_glomeratus_38392	10.9788890946801	NA	NA	NA	NA	NA	NA	NA	NA	NA	NA	NA	NA	NA	NA
AANNSQDGSYPIDALFMPVR	2	Halogeton_glomeratus_21822;Halogeton_glomeratus_38392	16.9514622756605	16.6399382436753	16.5757919510942	16.9550716251246	16.620556766073	16.7711046033608	16.8416804818101	16.5847239165787	16.4554635083771	16.4438070252932	16.913708375098	16.9532083699707	16.2727582518521	16.6373489682858	16.3803622276647
AANNSQDGSYPIDALFMPVR	3	Halogeton_glomeratus_21822;Halogeton_glomeratus_38392	11.8795722299119	NA	NA	12.2033068221977	11.7382815068554	11.8201784562299	11.909364834111	NA	NA	NA	11.7591248009514	11.6232884142211	NA	11.6328783379272	11.4339260443147
AANPLSTLK	2	Halogeton_glomeratus_879	13.1805694316188	NA	13.3031898059308	12.6781106582526	12.6463353179472	NA	11.0551259749216	13.8240226771081	NA	12.6788509518727	13.4448939627332	12.9232615010435	NA	NA	12.4615627151991
AANSIAAASVSEHMR	2	Halogeton_glomeratus_19046	12.9183808771638	12.3326413437816	12.3472138482343	12.733597808992	12.5406687742873	13.1303441756824	12.5149771588089	11.9388828575354	12.1428115967668	12.3290789968034	12.4625824508801	12.6936835179939	11.9569201195276	12.327532309122	12.4371684455715
AANSIAAASVSEHMR	3	Halogeton_glomeratus_19046	NA	NA	10.5623655881109	NA	NA	10.4988194040997	NA	NA	NA	NA	NA	NA	NA	NA	NA
AANYLNIK	2	Halogeton_glomeratus_30219	15.2454225450054	NA	NA	NA	NA	NA	15.0652384312603	15.3438778023166	NA	NA	NA	15.2471255252513	NA	NA	NA
AAPEGSFILLHGC[Carbamidomethyl (C)]AHNPTGIDPTLEQWK	3	Halogeton_glomeratus_37429	18.9717466927894	18.8828404753116	19.2381448153954	18.8478872638415	19.1192280582409	19.4892128748866	19.0667533362656	19.1752024345662	19.0711933874337	18.3526993836723	18.9680879319333	19.0537178503982	19.3461711211657	19.504211110031	19.2259095400435
AAQAAAASSTPPVSSSPK	2	Halogeton_glomeratus_31782	14.1546472928846	14.4453711928554	14.2388502242192	14.3649257454479	15.4280557571641	15.0665249661286	13.3066431866881	14.7248500471384	14.506838577651	14.3815074183498	14.5394273164333	13.6691990914967	14.6807895224519	15.5808938267737	14.3045001976999
AAQDIANAELPPTHPIR	2	Halogeton_glomeratus_54010	17.9453746728771	17.4685928681511	18.3306447358098	18.1768842428529	18.534432671773	17.8509140831391	18.4155500873324	18.0447484791618	17.4190075291697	17.9742526702872	18.0851865847742	17.4831285921613	17.4996377697771	18.0093840179922	16.6318413592933
AAQDIANAELPPTHPIR	3	Halogeton_glomeratus_54010	19.625910102416	19.5811026598667	19.9364710014943	19.5043133032189	19.6496105993253	19.0830965663673	19.4013043046978	19.7961171399903	19.7046219094715	19.2646894607013	19.0662739040536	18.0997432310422	19.17134254391	18.3462871322724	18.9128862924138
AAQDIANSELAPTHPIR	2	Halogeton_glomeratus_53645	21.322690731421	21.1813238732406	21.1771196327682	20.906759011538	21.1605921202335	21.2786354064952	21.1461826691474	21.0280235720673	20.8578614348563	20.9144854439941	20.9503225332519	21.1749960401996	21.0814319396352	21.1534458059576	21.0176651733737
AAQGISFADPVAVR	2	Halogeton_glomeratus_4044	15.8180528582403	15.6523786614349	15.7761541041458	15.7184432353209	15.7117932491356	16.0447515121518	15.2363099698022	15.5493887867723	15.6234299254579	15.5278209499606	15.9485514735154	15.5554971170441	15.3378755712622	15.1102139128063	15.5994018560958
AAQLDVVVTNK	2	Halogeton_glomeratus_54744	17.7201026137723	17.6161746699407	17.6385615002827	17.9949358606215	18.2795322557766	17.9284649962239	17.5655092469704	17.4383982315449	17.6113910255161	18.1008266450084	17.8889024785671	17.754106599577	17.9494138733373	17.8306954514723	18.0449280012626
AAQM[Oxidation (M)]LSGIDLDSGMR	2	Halogeton_glomeratus_37566	NA	13.3659859926715	NA	13.1650172971123	13.1402268375379	NA	NA	NA	NA	12.9443585390713	NA	NA	NA	13.2648560469665	NA
AAQMGSTTSTSNASATALLK	2	Halogeton_glomeratus_17558	11.0127297176348	NA	9.72822494035899	12.0666444041598	11.8344334632593	11.9013495825217	10.9819611304839	NA	9.93668594240929	11.0780441462142	11.4026366741526	11.8180312444219	10.5033214156269	10.9681083212955	NA
AAQMLSGIDLDSGM[Oxidation (M)]R	2	Halogeton_glomeratus_37566	NA	13.0548225430325	13.3542601766201	13.0720416290347	13.4888883049906	12.3782973332983	13.4361533984032	13.3316124089658	12.9511330833932	12.7227733508879	12.8802881506222	12.8912028124556	13.17605059627	13.1026708382765	12.7538059926169
AAQQASEDWYK	2	Halogeton_glomeratus_50188	19.5819159224799	19.7244730466191	19.546647963949	19.5770955195165	19.6443627330022	19.6467944959587	19.6363246689571	19.6749653874226	19.5560789954844	19.643508432564	19.4284380017141	19.5261437032881	19.6738305784616	19.544153558343	19.6191457269748
AAQSGIVLLK	2	Halogeton_glomeratus_26215;Halogeton_glomeratus_26719	15.0396100434072	14.4342967077785	14.9364983415359	15.3416197565304	15.2122776328691	15.1981524273423	14.4586083519366	14.5535256218425	14.6606840623313	14.9877936672115	15.4271238647845	15.0828732437099	14.6790750322382	14.7880097618522	14.7363129729372
AAQSLTEAVVPATQK	2	Halogeton_glomeratus_15204;Halogeton_glomeratus_26814;Halogeton_glomeratus_27497;Halogeton_glomeratus_49882	15.4564961263827	15.3192543126172	15.2735961967565	15.522535746342	15.60377984249	15.6775866236323	14.9841120177118	15.0635257538584	14.7337927048068	15.1265013439982	15.3373941046148	15.463057538803	15.1374838981689	14.8182766260552	14.9725248254814
AAQVLNGQLDIGGR	2	Halogeton_glomeratus_10662;Halogeton_glomeratus_30909;Halogeton_glomeratus_42133	14.7134286214553	14.3956032611911	NA	14.5145621856481	NA	NA	14.3669455833333	14.4194120000709	NA	12.3893170952057	14.4344092853825	14.3255445185552	NA	14.3178631418722	NA
AARPPLQPVDPLSR	2	Halogeton_glomeratus_30264	16.8098454384081	16.4210145089469	16.5315189790045	16.4246810083906	16.1280499368046	16.8905307515253	16.7002733515246	16.3518541225547	16.412135280455	16.0710395238463	16.5316092096155	16.6902522804908	16.0086609257492	15.9416769991148	16.3511898915486
AARPPLQPVDPLSR	3	Halogeton_glomeratus_30264	17.1685023304967	16.7283212487191	16.9349932124327	17.0355389145409	16.8976021713591	17.1399083322578	16.9241924244022	16.6633302355797	17.2502048558622	16.749831266098	17.3356534004207	17.2313023232524	16.5587974216753	16.5727965729616	16.483493182006
AASFGIPMHSLFEAK	2	Halogeton_glomeratus_38665;Halogeton_glomeratus_42018	NA	NA	NA	NA	NA	NA	12.4635882495632	16.2185922990518	NA	NA	NA	NA	NA	NA	NA
AASFNIIPSSTGAAK	2	Halogeton_glomeratus_32614	24.7748783856943	24.6335781229169	24.6659087319547	24.8164708769299	24.6450892877465	24.6979209423246	24.7112874798218	24.7508580011505	24.6928328771742	24.5196658774566	24.8914799843243	24.8162150733634	24.5985614304214	24.7224910489729	24.5104810243403
AASFSYC[Carbamidomethyl (C)]LVDR	2	Halogeton_glomeratus_33609;Halogeton_glomeratus_38435;Halogeton_glomeratus_50040	15.6119094672908	15.3964307430907	15.4285327096271	14.584526872216	14.9817652694668	14.9598625087099	15.3216266750178	15.9750985711398	15.4343938634971	14.5717906876336	15.2642626837411	14.8060828751164	14.9489834647359	15.2770953772309	14.6064355978194
AASILSSHDPPITLAK	2	Halogeton_glomeratus_32719	19.6318356083153	19.4547338291173	19.6399712820228	19.4876161577783	19.674635419304	19.6468268045562	19.5100823119589	19.5249188508598	19.3285774131924	19.1609896214864	19.6990384740719	19.496753273767	19.4702148670344	19.3162775601217	19.2801916266625
AASILSSHDPPITLAK	3	Halogeton_glomeratus_32719	19.2257236711524	19.0532480876796	19.0804655503722	19.2717220349339	19.2249838637729	19.0727408777479	19.0079475684423	19.1556842256328	19.0855838718255	18.9926582600647	19.4029421565405	19.2483188352179	19.1354270371367	19.2224028885011	18.8092924614243
AASIWTSTLQR	2	Halogeton_glomeratus_22070;Halogeton_glomeratus_28741	18.256886437115	18.4264180663048	18.1322722906177	18.3391724461564	18.325772241506	18.5438482902414	18.5159616748456	18.166120339029	18.262608001962	18.2055308492082	18.4677774194054	18.4190733387816	18.3645114145952	18.5325902291126	18.2204779529498
AASLLLQR	2	Halogeton_glomeratus_38663	14.0994090160611	14.4169969623285	13.8868174397989	13.9514179622535	13.8540481593098	13.8187409869354	13.8824000386314	13.9854269565979	13.9503392760538	13.9821581942863	14.2363253383439	13.8045638302511	14.0428949346349	14.0877093909363	13.7649984817752
AASPLFSEASK	2	Halogeton_glomeratus_51146	18.9139804416801	18.7293891573026	18.9587712551613	19.044287320016	19.1503433664513	19.1850213761505	18.8086133519675	18.5052992482681	18.839665693895	19.1364510147264	19.31067160465	19.3621282357804	18.8821418790779	18.8955699057015	19.1136777534562
AASPLQLK	2	Halogeton_glomeratus_49556	17.2075644115846	17.0950998774077	17.1433345382478	17.0107825795754	16.9443219222225	17.0120640841596	17.3917116414625	16.9953926014151	17.3829355544476	17.090172379992	17.0621916605587	17.312328576499	16.8889738966509	17.0483607846649	17.1387066494065
AASQGTTVFTLLNK	2	Halogeton_glomeratus_19514	12.5176682272287	12.5480796728188	NA	12.4387948453072	12.2686059406076	NA	12.7091697992588	12.8070090417308	12.2588654424187	12.2621499370628	12.3172204244396	12.1402808746884	12.2405709431755	12.2599218216243	11.8432690046919
AASSAGTVMTLSTLATSSVEEVASTGQGIR	3	Halogeton_glomeratus_49463	14.3557846953752	13.9701688066676	13.7978360249338	14.1355281998371	13.6652239630466	13.8896553638215	14.4761594010845	14.0957935636615	13.8198300571375	13.6421384191602	14.3899642168114	14.2932357076937	13.7768316891643	14.0021983435471	13.7163640416011
AASSDAYVQNFAYGQFLNTK	2	Halogeton_glomeratus_52871	21.2157354720799	21.0686723876367	20.9366669311659	21.2028109014325	20.8655018103738	21.0868731018257	21.3045381390862	21.022762249401	20.9611280681906	21.0416014613906	21.6757102270863	21.3760741071784	20.9599024335194	21.2421149704043	20.5268452463815
AASSDAYVQNFAYGQFLNTK	3	Halogeton_glomeratus_52871	18.2974364924954	18.1272882897056	18.0128064058583	18.2585669972111	17.7749985852786	17.8944755829345	18.4047694597297	18.0994051250299	18.1178044962021	18.0080583341209	18.4964156921406	18.3566539415941	17.825824676663	18.2587394928861	17.6820345453254
AASVASVAAK	2	Halogeton_glomeratus_15504	11.6069941103485	NA	11.797173841743	11.7882661050589	11.2221536091719	NA	11.6100679039116	11.6299674228675	NA	NA	11.6913699341616	11.7388936191514	NA	NA	NA
AASWVQTVDPSSGK	2	Halogeton_glomeratus_8278	15.5020894083602	15.490567619508	15.35766166509	15.5831639667583	15.3984651755433	15.488340295022	15.6119999799786	15.3954302995375	15.6380787408169	15.6194621445496	15.3953733547561	15.3402854234753	15.522186940298	15.595245107461	15.6486157643294
AASYFDHLR	2	Halogeton_glomeratus_21233	13.9844637976172	13.8393381580645	13.8447917231446	NA	NA	13.9207072064708	13.2861123312376	NA	NA	NA	13.5171863716479	NA	NA	13.119311227459	13.4659052236802
AATDAWGTVDILVNNAGITR	2	Halogeton_glomeratus_46315	19.847905437747	19.8931034662061	19.7063413362842	20.1637404016923	20.0955118558176	19.9847390190517	19.7528616910696	19.8872982197643	19.6652115743577	20.0479014516812	20.1621222045804	20.1463650780697	19.8416685198798	20.0876974914256	19.7289436088662
AATDPVFPPGIVDVHGILR	2	Halogeton_glomeratus_44784	16.2818707177949	15.1308416003854	16.1260803534354	NA	17.3211937621148	15.3895688375688	15.392714627647	16.1929494731823	15.7734403383951	NA	16.1168465066634	NA	14.2296523344353	14.9019402337836	NA
AATDPVFPPGIVDVHGILR	3	Halogeton_glomeratus_44784	16.8908076736217	17.7837711497278	17.7110553597849	15.2009173836357	16.6270290327825	17.0135741108873	16.9220887399864	16.9481200432797	18.1735020749761	17.1237260247243	16.8409474126149	15.6384409753439	17.6953944136598	16.5285981971874	17.2781708372181
AATFPLSK	2	Halogeton_glomeratus_12675;Halogeton_glomeratus_31545;Halogeton_glomeratus_37258	NA	NA	NA	NA	NA	NA	NA	NA	NA	NA	NA	NA	NA	NA	10.8334174365787
AATHEAALQVALAQMEYQLPR	3	Halogeton_glomeratus_32962;Halogeton_glomeratus_33501	NA	12.3073498725206	12.0966400964487	12.162891733067	12.2123925124297	12.0630665618927	13.1039738784336	12.2811728237293	NA	12.4301704056203	12.8544914937913	12.0246065147489	11.8804211153109	12.2301026458692	11.2425548028499
AATIGNAGTYYK	2	Halogeton_glomeratus_42154	18.481544210043	18.6360600822687	18.5725158695777	19.5364933849526	19.3051324225592	19.1976105221228	18.5273855727901	18.995459616133	19.0734008582155	18.8276677097097	19.1829207285375	18.85338511985	18.684751488753	18.8431697953402	18.7936204427245
AATILESLVSEPQNR	2	Halogeton_glomeratus_48617	15.5696513614515	NA	NA	NA	15.4702246636697	15.2507851982377	15.4301969517685	15.2167434212777	15.7803600652915	NA	15.4031019802955	15.5463209421793	NA	15.5721176444409	NA
AATIVSAAVAAQTR	2	Halogeton_glomeratus_33864	14.3659918274286	14.1419892133581	14.2318013458585	NA	NA	14.2099838252974	14.3751259413697	14.1329955711069	14.2158177507254	NA	NA	NA	NA	13.9993741211793	14.0288147546012
AATLLSLGR	2	Halogeton_glomeratus_2274	15.3923773293689	14.6159105351396	14.9764227540038	15.0459066937789	14.8075912881154	15.1870057438332	14.958438533203	15.2290846955585	15.0178569788237	NA	15.4153062424148	NA	14.8195718732828	14.9136762229264	15.0044770321591
AATMFGNR	2	Halogeton_glomeratus_12720	13.3204087463335	13.0223295694968	12.9431389031726	13.8223517670471	13.637133667517	13.6480211759604	13.2557261515616	12.7682396841378	13.1974337504646	13.1157016703608	13.3799430608288	13.8283239066172	12.2989782542066	12.7483694580475	12.873863317486
AATVTVNPLTAYR	2	Halogeton_glomeratus_51008	NA	13.0311956568656	13.1395938760406	12.856074732799	NA	NA	12.9165330983377	NA	12.9623061591435	NA	12.9393529455995	NA	NA	NA	12.769679841807
AAVAEGIVAGGGAALLYASK	2	Halogeton_glomeratus_31526;Halogeton_glomeratus_36067	20.3787642676689	20.1482060624525	20.2509936474378	20.1580908350759	20.1609323285705	20.0709351999892	20.4080745377646	20.4997505960073	20.2329325580347	20.0590881642723	20.2280390068053	20.1686246385219	20.1193362737202	20.3526798541264	19.9797865820961
AAVAEGIVAGGGAALLYASK	3	Halogeton_glomeratus_31526;Halogeton_glomeratus_36067	17.4703816318768	17.3921407108111	17.3340660619511	17.3211282563511	17.0742240445158	17.068737807144	17.4230636620922	17.4078948720719	17.3727750155132	17.2684848685769	17.2220395744388	17.3001355700038	17.4539105805436	17.5231732709564	17.222117662714
AAVAWEAGKPLAIEEVEVAPPQK	3	Halogeton_glomeratus_44835	16.296190599769	16.0389249931865	16.2904786980512	16.1217154396579	16.3277706402282	15.9390148554074	15.969039851979	16.092753063499	15.9413367733676	15.8514206662285	16.3510668866852	15.9409013896211	16.159798555901	15.71974077001	15.6550368884037
AAVDAGYIPNELQVGQTGK	2	Halogeton_glomeratus_51672	17.970509792558	17.9428341137132	17.9419351554936	17.9804866586832	18.0263481705751	17.7814493001161	18.0606949087735	18.0475276408078	17.9614479997822	17.7223751331363	17.7799502014886	17.9468265937129	17.8849390276517	17.9154401451187	17.9612555470887
AAVDWGIR	2	Halogeton_glomeratus_31664	16.0753249358427	15.9112795357153	16.1071962566478	16.0337960501464	15.9617536049597	16.165536051993	16.0658718411891	15.6178645705496	15.8542254753782	15.825565272554	16.1292391397379	16.3586580620404	16.2445973628095	15.9131592259106	16.2543879221942
AAVEEGIVPGGGVALLYATK	2	Halogeton_glomeratus_32810;Halogeton_glomeratus_47732	17.5631990926761	17.8064426765821	17.6941960808699	17.4656241775717	17.469793260203	17.4612517284939	17.5557763587932	17.5312822323813	17.5096036331414	17.4965542624981	17.5307296040271	17.4621758385329	17.7379652861647	17.6177938851378	17.728259362269
AAVEEGIVPGGGVALLYATK	3	Halogeton_glomeratus_32810;Halogeton_glomeratus_47732	13.9548720730573	14.150174239755	14.377259566547	14.2332650599617	14.2276182142158	14.1897386102277	13.5719476462987	14.1048844638394	13.7673713544623	14.4699495431157	13.7831925224664	14.1400177392531	14.7436334538161	13.795197249548	14.6117165542373
AAVEEGIVVGGGC[Carbamidomethyl (C)]TLLR	2	Halogeton_glomeratus_29516	20.7847677297022	20.8570598721593	20.9842250994885	20.6987828646386	20.9995771305875	21.1517503776797	20.5046324533134	20.4015362257109	20.5322018076405	20.7117748425001	20.6573762606627	20.7048999627223	21.028408870619	21.0056756377065	20.9762844091789
AAVEEGIVVGGGC[Carbamidomethyl (C)]TLLR	3	Halogeton_glomeratus_29516	15.0241568734599	15.3931642823922	15.2915817633999	15.4182057633768	15.3236208676591	15.4326077158142	15.1557902721271	14.8242978443177	15.0191309350403	15.212567913369	15.0128039187551	15.1647795018719	15.3140534298044	15.4258239683477	15.4297180216847
AAVEVPWHVPC[Carbamidomethyl (C)]GGVR	2	Halogeton_glomeratus_15490;Halogeton_glomeratus_27947	15.1328884477898	NA	14.7949564617277	NA	NA	11.9831789281913	NA	14.8165859224423	NA	NA	15.374923195847	NA	15.2562669148911	15.0586997648922	NA
AAVEYSGMIDAFR	2	Halogeton_glomeratus_40851	13.3815256537519	NA	13.4158551853877	NA	12.5418938505887	NA	13.8877831529492	13.6447774995022	13.6951125819303	NA	13.5796321104147	13.7161069261185	NA	12.9554730103934	10.5955628000256
AAVNTVVLHPNQTELISGDQNGNIR	3	Halogeton_glomeratus_46552	11.250139567575	NA	NA	NA	NA	NA	NA	11.2644768412503	NA	NA	NA	NA	NA	NA	NA
AAVPSGASTGVYEALELR	2	Halogeton_glomeratus_37824	23.9866354570538	24.1447133524072	24.2999523358949	24.136216596052	24.2170184655576	24.2659900625118	24.0030671977961	24.0381463111399	24.1861033856683	24.1778189708092	24.1098472275323	24.1446445212031	24.3448234657408	24.084850740373	24.1914572064989
AAVPSGASTGVYEALELR	3	Halogeton_glomeratus_37824	16.8831403998703	17.132012330867	16.9302393227187	17.0500920368606	16.8950535212694	17.1374551613463	16.8805996564231	17.0029923637935	17.1555194559337	16.4605755784101	16.4233807569977	16.9463965728749	17.0615661263613	16.946904417626	17.4078740529111
AAVPTINYLTGYGAK	2	Halogeton_glomeratus_28272	22.4007428843013	22.2898378914568	22.2051866126602	22.2879521404292	22.085224736408	22.2855388045375	22.0479355242878	21.862027495307	21.9157226683133	22.1148329412774	22.4156206604427	22.3905619185103	22.385213599661	22.5210628733847	22.3578096902506
AAVQAHDAAAIEK	2	Halogeton_glomeratus_33943	18.1616483448634	18.0577700556548	18.1800791490965	18.0461754474992	18.0763039140453	18.2730568220661	18.0944527690004	18.1812022564906	17.9148682711598	17.948451841889	18.4105894518677	18.1806854797839	17.9064257179908	17.906457966869	17.8393738894992
AAVQAITR	2	Halogeton_glomeratus_52264	18.1254381536463	18.0453860260996	17.9454499580315	17.7403911851308	17.630762843925	18.2239751450053	18.2913089008947	18.1009248583536	17.9324748528182	18.0713213222637	17.9429514077062	18.2137192282642	18.0092454900532	18.0806572657764	18.1079656832113
AAVSAMPELLLSAK	2	Halogeton_glomeratus_38391	18.5001271096236	18.2447072593578	18.4324185094796	18.3927548997726	18.219669783873	18.3881729018419	18.3088215111073	18.2021556759153	18.2175221525344	17.8836420400732	18.1671029106367	18.0307325931713	17.9401170860204	17.9329693442622	18.1957620534671
AAVSNGVEVISLSR	2	Halogeton_glomeratus_49767	19.2255993267528	18.881084256428	17.5103133732399	18.5763255617283	17.2837314229524	17.5705248418049	18.9518508984491	19.0902712169437	18.3206104318152	17.2784031505955	18.6801888859029	18.4983389744082	16.8619404878375	19.2413061236105	16.0988511818155
AAVTPAFAAQYPGVNGLGISIAR	2	Halogeton_glomeratus_54184	22.7010413674678	22.7651136522715	21.022732374743	22.5242548133855	21.0610854473092	21.2938664846597	22.6784679831729	22.585965520464	21.5768485175547	20.5717139748569	22.4628925957535	22.3343417713183	20.8053280888126	22.7491080375306	20.1430499002687
AAVTPAFAAQYPGVNGLGISIAR	3	Halogeton_glomeratus_54184	20.6011692447683	20.6321873499607	18.1490865646205	20.4284584464159	18.3352285633393	18.5429328566419	20.8358958052926	19.7723629870567	19.2135925938254	18.8433735751489	20.2837807663924	20.3426906457072	18.0417696758798	20.0305068338962	17.479557862977
AAVVGGNVLTSQR	2	Halogeton_glomeratus_22584;Halogeton_glomeratus_8035;Halogeton_glomeratus_8088	NA	NA	NA	NA	NA	NA	NA	13.9703515843266	NA	NA	NA	NA	NA	NA	NA
AAVWENFK	2	Halogeton_glomeratus_36083;Halogeton_glomeratus_39716;Halogeton_glomeratus_45638	11.9379568810954	NA	NA	NA	11.9131951071445	NA	NA	10.5410668884754	NA	NA	11.0214940576553	NA	NA	NA	NA
AAVWSGEELGAK	2	Halogeton_glomeratus_21266	20.5354005944635	20.8891743612849	20.8286980812455	20.7506102501769	20.8737976422011	20.808337592488	20.8204983756934	20.637072857018	20.8609658476648	20.7057306064189	20.6214583415633	20.6333403228919	21.0276987317423	20.8663558696335	20.9951474475939
AAWEIFNSLDVK	2	Halogeton_glomeratus_18059	14.7988195628492	14.6255117179015	14.4956268550187	14.3875341735841	14.2263711643543	14.3928891246114	14.5087169953049	14.3622283898741	14.7555278450398	NA	14.9162345951624	14.5139925338949	NA	14.5983433390006	NA
AAWEIFTPLLHR	2	Halogeton_glomeratus_33206	16.4122073010432	15.9719654058638	15.5530313461414	15.8010953299455	15.3514826729139	15.6717225687366	15.9347035617796	16.2776396959058	15.6313837995105	NA	16.2057084578678	15.702874605839	15.3700887372532	15.85820477515	15.4316541627865
AAWEIFTPLLHR	3	Halogeton_glomeratus_33206	17.5323949802549	17.4502738866328	17.1356783374603	17.4355681035854	16.9308362408731	16.9856822849417	17.5386630824619	17.6266886063812	17.2572813935961	16.9409807247669	17.508890604928	17.4718621401279	17.0531504367303	17.6499029945951	17.039298810076
AAYSYYNVATK	2	Halogeton_glomeratus_37296;Halogeton_glomeratus_38350	16.4770382198994	16.3757116925481	16.4045056218871	16.3989702541875	16.2233436348259	16.0892988656137	16.4991490641011	16.4894924923804	16.5897639293083	16.2227763903957	16.547831938303	16.4734685251021	16.1535562543359	16.1874620985219	16.1268317158899
AC[Carbamidomethyl (C)]AAAITLDTPGANYR	2	Halogeton_glomeratus_17082	15.1326402818083	14.9516418489539	15.2444141240283	15.1519453973862	14.9827144297489	15.4418206817146	15.1357855573369	14.7819867294248	15.194466699058	14.5427257650902	14.9870838756373	14.9798788515771	14.5135666660405	14.4030111386466	14.8811364618876
AC[Carbamidomethyl (C)]AAQTNATFLK	2	Halogeton_glomeratus_39511;Halogeton_glomeratus_47435;Halogeton_glomeratus_49282	16.7439808460854	16.6757645056904	16.7285240618917	16.7371685958175	16.805365858068	16.7745875860135	16.7425378080665	16.631896781667	16.7471982398775	16.2567864249751	16.8694317945095	16.606434690704	16.1565382729443	16.477974061191	16.2567326630032
AC[Carbamidomethyl (C)]ASLEPNYQPPVTFVVVQK	2	Halogeton_glomeratus_16461	16.3035554341606	15.8108483289901	16.0897828007851	16.121091930473	15.9224050708549	16.2170048363601	16.1877737486306	16.1707260998083	16.2934189931006	15.6570307169965	16.3191764904458	16.0559786879085	15.5352224503152	15.7016443716226	15.6650581626173
AC[Carbamidomethyl (C)]AYIAGPAPNR	2	Halogeton_glomeratus_2596	NA	NA	13.0733067016979	NA	13.1777456447084	NA	13.856477149819	13.6385099024535	13.6566436487314	NA	13.1250507251615	NA	11.9476814750311	NA	NA
AC[Carbamidomethyl (C)]C[Carbamidomethyl (C)]GQGGGPYNFNPK	2	Halogeton_glomeratus_46766;Halogeton_glomeratus_51275	NA	11.5064316510107	NA	12.2631124561482	NA	11.5281715612455	12.5897212661385	12.0179571543332	12.4144944220138	12.0925859880332	11.9370213032137	11.388644255788	12.5993810382265	12.0061510494032	NA
AC[Carbamidomethyl (C)]DFLLSK	2	Halogeton_glomeratus_17959	14.2409813880996	14.0406515992243	14.3617502446179	13.721597373799	13.4464428239962	14.2858712862109	14.2861583557174	14.067061277894	14.2147722560962	14.0161665605407	14.090423995609	13.94508979538	13.6424199488935	13.8945881728961	13.6156891287461
AC[Carbamidomethyl (C)]EEYGIFYVVNHGIDK	2	Halogeton_glomeratus_45158	16.1915270701612	16.291876601178	16.3946331781239	15.9257583712775	16.2731505612747	16.3680847626174	15.8755996849873	15.7826097830347	15.8581064515753	16.1934493178497	16.277627108021	15.9082714133131	16.2502808477574	16.1384606548178	16.1632983872266
AC[Carbamidomethyl (C)]EEYGIFYVVNHGIDK	3	Halogeton_glomeratus_45158	14.5064125997852	14.7745036342118	14.6536153756195	14.3424666644027	14.6939439765208	14.5573278966301	13.9824459511188	14.3820938078084	14.1924420709688	14.3754898926328	14.4447895236825	14.2579287493507	15.0873316568655	14.7484118029814	14.5234626379255
AC[Carbamidomethyl (C)]ENVTQPLR	2	Halogeton_glomeratus_31429;Halogeton_glomeratus_32137	17.8956390969453	17.9657076137938	18.106866512988	17.8580046095017	17.621014806987	17.7882565503689	18.0411133105394	17.79052444004	18.0197463522768	17.579895756397	17.7750663243257	17.8752639896595	17.7937112697921	17.7393452313475	17.9169330248524
AC[Carbamidomethyl (C)]FVC[Carbamidomethyl (C)]SETPLTLEVDALR	2	Halogeton_glomeratus_38665;Halogeton_glomeratus_42018	12.4468702337151	12.6588310858614	NA	NA	NA	13.2063714659761	NA	12.4436660709062	NA	NA	NA	NA	12.7962249790996	NA	NA
AC[Carbamidomethyl (C)]GISTTFVDISDHAAVK	3	Halogeton_glomeratus_41569	NA	NA	NA	NA	NA	NA	NA	NA	NA	12.5864743146555	NA	NA	NA	NA	NA
AC[Carbamidomethyl (C)]LAQGHETYVLQR	2	Halogeton_glomeratus_54063	NA	10.8988557080399	NA	NA	NA	NA	NA	NA	NA	NA	NA	NA	NA	NA	NA
AC[Carbamidomethyl (C)]LIGPVYPEFWLSR	2	Halogeton_glomeratus_44827	19.7779814745846	19.7815173401528	19.2017047277723	19.7733515166678	19.1072189430136	19.6655784973484	20.058717379145	19.8244712134732	19.8947379048739	19.1226430912262	20.1173738307272	19.4765632002895	18.7199873716867	19.3973318912899	19.2507830001969
AC[Carbamidomethyl (C)]PGVVSC[Carbamidomethyl (C)]ADILAIAAR	2	Halogeton_glomeratus_45476	18.240331773578	18.0183880304547	17.669308019181	17.3680070369611	17.3768042515376	17.6799542709569	17.9057995354645	18.1651909835661	18.2949824523637	17.5601619088331	17.7353970153993	17.4066948747994	17.1752115507594	17.7949066114984	17.199673503592
AC[Carbamidomethyl (C)]PGVVSC[Carbamidomethyl (C)]ADILAIAAR	3	Halogeton_glomeratus_45476	10.6639253020756	NA	9.50290527844205	NA	10.2760239096129	NA	10.4344754932437	11.5155595103913	10.2914067109121	NA	NA	NA	10.4344277222822	NA	NA
AC[Carbamidomethyl (C)]PIDLPVVDWK	2	Halogeton_glomeratus_45341	19.3543115789282	19.4488570598575	19.4192458055423	19.3048049764559	19.2634778779469	19.6118099007129	19.5508931420229	19.4518731511468	19.5592169424664	19.4720660529598	19.4153507956983	19.422706958258	19.4169340465647	19.6071577493352	19.3697089290297
AC[Carbamidomethyl (C)]QHLDKDDNTNGLLEMTIFR	3	Halogeton_glomeratus_20836	10.6563438938735	NA	NA	NA	NA	NA	NA	NA	NA	NA	NA	NA	NA	NA	NA
AC[Carbamidomethyl (C)]QIAGIYPENIR	2	Halogeton_glomeratus_35321	14.3734774707305	NA	14.2081268065265	14.2402917538934	14.0835638069017	14.396440145945	13.7904303966775	13.8558790726357	14.0616971723347	14.1302949204241	14.9398218076485	14.76311339379	14.3207741508655	14.3125633171142	14.5422410962557
AC[Carbamidomethyl (C)]QIIIDAYAK	2	Halogeton_glomeratus_40925	11.7056670093306	NA	16.3081343911417	17.1514416023441	12.6111327012589	13.2531507549807	17.5414555804118	NA	17.666990280252	NA	17.2824895495089	NA	NA	17.0565164494698	17.1150868467722
AC[Carbamidomethyl (C)]TIPYR	2	Halogeton_glomeratus_43171	15.876499425382	16.157496941384	16.0922333616787	15.8389536453949	15.9602282456043	16.1299160929319	16.2342616923163	16.2431510318063	16.2838090765221	16.0440771978045	16.0822947054341	16.2159669231855	16.0340799914446	16.2366172201624	16.0952408018774
AC[Carbamidomethyl (C)]TVLLR	2	Halogeton_glomeratus_31998;Halogeton_glomeratus_33147	15.4771900375436	15.7405527744707	15.3113419763773	15.8355693994529	15.4676279348573	15.8748416518111	16.041025449366	15.6225232114951	15.8140518367087	15.504114731581	15.8589289089435	15.7204015841042	15.0585492741551	15.1638545962918	15.2419826227197
AC[Carbamidomethyl (C)]YGVLR	2	Halogeton_glomeratus_44586;Halogeton_glomeratus_54287	17.8111811425748	17.7801400103635	17.9669519888747	17.8727915816379	18.0006916047035	18.0786940881417	17.9006353147287	17.6355041966439	18.1120910368851	18.0056237865301	18.141308595001	17.8348395550643	17.7481070947873	17.9266276318417	17.8412646525158
ADAFEFADQILEK	2	Halogeton_glomeratus_53191	20.8044138517274	21.0177944243486	21.031088739333	20.8923768880627	21.0782149261672	21.1275990779633	20.7932560343388	20.7311652695974	20.9514277250433	20.8337994476711	20.344433091822	20.5865788456946	21.0591154132248	20.7852863831194	20.927589166907
ADAGSNALGQGVVYR	2	Halogeton_glomeratus_30515	14.5070170596986	14.2224674945555	14.4450888639579	14.4534407865208	14.3901782206458	14.5892830144089	14.2868332189722	14.0284198800217	14.2075454380949	14.041402159432	14.3467209523298	14.3796634015246	14.31545867687	14.449598322739	14.1462276674953
ADAIIANPPAYGHTHVAEALK	2	Halogeton_glomeratus_44865	NA	12.3051177071974	12.7794822533703	NA	12.6948236489517	11.2015538142512	12.8559841918774	NA	NA	NA	12.6472466533473	NA	12.5130432454433	NA	11.8577694282706
ADAIIANPPAYGHTHVAEALK	3	Halogeton_glomeratus_44865	NA	NA	NA	NA	13.4894428271285	NA	NA	NA	NA	NA	NA	12.7964833622035	NA	NA	NA
ADALGTTADLYMAYK	2	Halogeton_glomeratus_6080;Halogeton_glomeratus_7519;Halogeton_glomeratus_8134	16.3554332694536	NA	16.5785243751532	NA	16.1733071390479	NA	NA	16.1764703358956	16.5853878253932	NA	NA	NA	NA	16.4449466278069	NA
ADAM[Oxidation (M)]IGHLASLAENR	2	Halogeton_glomeratus_52224	12.0274714745631	NA	11.7138714553691	11.5003365143491	NA	12.9142698357389	NA	11.8234952314883	12.5251408222845	NA	NA	12.2132555512401	NA	12.4312879465849	12.3928156592397
ADAM[Oxidation (M)]IGHLASLAENR	3	Halogeton_glomeratus_52224	13.3617523094476	13.1871751807608	13.6558247672214	12.8462617448692	13.5396170457598	13.3230248160741	13.2098624005658	12.9602483726966	13.4402737618051	13.1018934822919	13.160049376559	13.2093362437516	13.1172002576209	12.7770741881447	13.4150686489164
ADAMIGHLASLAENR	2	Halogeton_glomeratus_52224	19.5703228326798	19.1403844319945	19.2716603468432	19.2544418719967	19.0345164046726	19.4213812905889	19.8362209469463	19.6565052394985	19.582488086885	18.7822156939499	19.3399482576693	19.2161367332934	18.7074181526762	19.0861739041577	19.0902691808457
ADAMIGHLASLAENR	3	Halogeton_glomeratus_52224	18.3354093812903	17.6788019038872	18.1217212149075	17.9052965027901	17.9207597101284	18.1533112824108	18.4823744990192	18.1234847405513	18.2839834873185	17.5873137921308	18.0695467949556	18.2279524836031	17.6289621103575	18.0062693394684	17.8716470608373
ADATVSIVHSR	2	Halogeton_glomeratus_52677	18.2133732565701	17.9275081629085	18.0687472722673	17.8291812974183	17.8241018663587	17.6932359435352	18.0884118190432	18.0878845774852	18.1319153117499	17.6578442776107	17.9715964000633	17.8927960207992	17.987209202438	18.0928772518885	17.6705658162467
ADDWILFVMESPSAHSGR	2	Halogeton_glomeratus_38393	14.3544040515675	14.1916416080932	14.330869259211	13.6171733755705	14.2873161402833	14.473503627443	NA	NA	14.2798700839548	14.482972944249	14.3020012528429	13.2157315924728	14.0314480987724	14.1486534812916	14.2370200037892
ADEISNIIR	2	Halogeton_glomeratus_11822;Halogeton_glomeratus_13423	25.0833407919965	25.1070901839647	25.0803676539385	25.1875320056586	25.1947598404943	25.2790678260623	25.1658941044327	24.8888787876576	25.0274297105712	25.2819117491652	25.1485981615089	25.3016645153655	25.2595040419926	25.2602357580305	25.3437281197923
ADGFAGVFPEHK	2	Halogeton_glomeratus_11615;Halogeton_glomeratus_12147	20.5833904297042	20.3862726415744	20.72558526356	20.5658247083417	20.3526006180336	20.7525904296024	20.496704078793	20.0107634312126	20.6361700287697	20.321506135704	20.7208135508598	20.5439321899541	19.8185929152854	19.6149792834184	20.244852726106
ADGFAGVFPEHK	3	Halogeton_glomeratus_11615;Halogeton_glomeratus_12147	17.0816409562952	16.916888659451	17.1599490868892	17.2376052178651	17.0770732578459	17.2525921009471	17.0256502562083	16.6858451577294	17.1903579468988	16.8314800704265	17.2541780356419	17.3442746122625	16.7381517553926	16.1826892448199	16.902120202199
ADGGLWLLVR	2	Halogeton_glomeratus_39296	21.4577022480112	21.6991715895086	21.6154730525259	21.3081587453896	21.5060717090677	21.5205993320079	21.5708202174285	21.6696543335343	21.6207118786162	21.6485363753406	21.378485100619	21.510239107569	21.7147134098062	21.6620270578655	21.5614873126833
ADGGTVTAGNASSISDGAAALVLVSGQK	3	Halogeton_glomeratus_35123	15.0198482645712	15.0423950209099	14.9598488546059	14.9850457264489	14.6855249432101	14.7488609307204	14.9624503206484	14.5790660223771	14.7552525635354	14.5452348238446	15.0623628823989	15.0351747757859	14.715755081771	14.6672899091616	14.7524860922132
ADGTKPILDVLVEK	3	Halogeton_glomeratus_15936	15.9553472630087	NA	NA	NA	NA	NA	NA	NA	NA	NA	NA	NA	NA	NA	NA
ADIHSYMIQIIK	3	Halogeton_glomeratus_29184	13.1617688957388	12.6347479905265	12.5810438934806	12.8348855504891	12.3853500104758	12.7298200626088	13.3472758970814	13.1608352838644	13.0966730382129	12.2813933195743	12.9070591259994	12.7641512798987	12.1739205886214	12.7496868781601	12.0950687379669
ADILDSALLR	2	Halogeton_glomeratus_29648	20.163040156129	20.3884258801679	20.1820658605715	20.2446490096199	20.4035255259507	20.3820643146441	20.1706579986747	20.162321352901	20.4706128498518	20.522635964086	20.2087792303654	20.388028914079	20.4303842844701	20.5070080805905	20.4300748973469
ADILDSALLRPGR	2	Halogeton_glomeratus_29648	20.8649289256521	20.817726711032	20.8532276134835	20.6734278379648	20.745836733841	20.9958126348359	20.93073914219	20.9097543377799	20.7739921275215	20.4859708995859	20.6983716351623	20.6415643975255	20.6487464546715	20.7877082087099	20.7326316900023
ADILDSALLRPGR	3	Halogeton_glomeratus_29648	20.6548288284443	20.6881181095419	20.7061889348777	20.8759715193738	20.7421094925399	20.6004685686616	20.9387075274731	20.9437741465256	21.002382633494	20.5209998039726	20.8187556030617	20.9714567487815	20.7523320860148	20.871383577642	20.6176907556217
ADILEALNIWK	2	Halogeton_glomeratus_53713	19.4033038811559	19.3832198748838	19.3675661725061	19.3469044673189	19.4301857081712	19.4802383475479	19.2710624835997	19.231513433071	19.2276517313901	19.5791616215386	19.431890999966	19.382551385067	19.3907403844039	19.4052770446413	19.1463314835985
ADILISEPM[Oxidation (M)]GTLLVNER	2	Halogeton_glomeratus_34056	12.9923244914541	13.6640370332768	13.7014474136858	13.5794039550322	13.9396044387408	12.724818324797	13.8246680469096	11.2540577806368	10.6093152169178	12.7699991695534	13.2484886282975	13.9071349811279	11.8701312415582	13.6691972741076	13.2923604583595
ADINDVIAALAR	2	Halogeton_glomeratus_22930;Halogeton_glomeratus_25513;Halogeton_glomeratus_34314;Halogeton_glomeratus_9468	12.3296610372534	11.9316141159868	12.2960466769289	12.1923326952095	12.2362806166313	12.2751607445166	11.4359680292812	11.6878971719085	11.9338872500602	12.1859410028888	12.5481064212213	12.2228708566986	11.8387786919579	11.6284425149305	11.8788184085701
ADIVITPVIK	1	Halogeton_glomeratus_44577;Halogeton_glomeratus_51576	14.4133458363985	14.3059281038726	14.2601206016208	14.4063165860178	14.5951131965744	15.0039978990864	14.4241717036568	14.4769861499333	14.2146719178479	14.4555219469317	14.4863237323842	14.4195863874334	14.3820459884101	14.2649732605498	14.4165970249901
ADIVSIPTR	2	Halogeton_glomeratus_11852;Halogeton_glomeratus_19458	17.6772176209808	17.590970420573	17.6647769758961	17.5582448866255	17.2707618929932	17.432756760695	17.6306848914416	17.5079439303617	17.5371244912388	17.6184122618973	17.6520547183748	17.6162854325625	17.3477576068913	17.3404094187	17.5480223731879
ADLIHSAATILDK	3	Halogeton_glomeratus_154	12.505419804004	13.1013855302899	12.2732164285111	12.6306840511221	12.2688916645806	11.4316204874099	12.7108445159978	12.9172162531401	NA	NA	NA	12.374592358285	NA	NA	12.2791844871198
ADLIPDIIR	2	Halogeton_glomeratus_26048;Halogeton_glomeratus_30835;Halogeton_glomeratus_40717	13.9661666668968	13.5793246986296	13.7695044286103	13.2667260405877	13.3837595996228	13.3035791088677	13.8643695937414	13.8628010292727	13.9991315874365	13.5577975584092	13.4514834802541	13.1147499033981	12.4468851446685	12.707219182197	12.5393109717189
ADLLDINGK	2	Halogeton_glomeratus_37751	21.3917104830475	21.3944093128637	20.403250309031	20.9716809928739	20.1629916809771	20.478620682086	21.1985975036928	21.1874102710166	20.5215283894306	20.4669073842697	21.2724943000494	21.1754007575587	20.2813600214111	21.6372195668319	19.591936849579
ADLLTQLK	2	Halogeton_glomeratus_54714	16.0757248531725	15.7645802361563	16.0103184632857	16.3219796008453	16.3846910269164	16.3630418396602	16.0909332678237	15.695496736215	15.8196332034889	16.8119130148626	16.6194021410157	16.5546604705974	16.2821352113171	16.4498234534301	16.9663833713178
ADLNVPLDDSQNITDDTR	2	Halogeton_glomeratus_34947	22.3337649279907	22.2394410478819	22.1644986519069	22.1200681034142	22.5153018377729	22.168599646927	22.358566857521	22.0630603390112	22.0298117860582	21.8880220169382	22.0051335986563	22.3484947643752	22.5691226216414	22.3298150337792	22.7318588175894
ADLVM[Oxidation (M)]STTIENVLR	2	Halogeton_glomeratus_44136	NA	NA	NA	NA	13.1291597782878	NA	NA	NA	NA	NA	NA	NA	NA	NA	12.8140015017484
ADLVNNLGTIAR	2	Halogeton_glomeratus_27918	23.2268436343517	22.9709246649698	22.8248482254225	22.9403691207708	22.7547046950661	22.8044496924458	22.8789486600044	22.992878483201	22.8677825734341	22.6983397047819	23.0000581600613	23.0455463933057	22.7470553929704	22.8080590595494	22.5559683217459
ADNAWQYLR	2	Halogeton_glomeratus_12326;Halogeton_glomeratus_28633;Halogeton_glomeratus_30850	13.6871753787945	13.5609799125298	13.5765563151702	13.9831553831909	13.6393450348973	13.3214839691507	NA	NA	13.528075224146	NA	NA	NA	NA	NA	13.4914575395649
ADPGLSQVFAPNGR	2	Halogeton_glomeratus_33071;Halogeton_glomeratus_40111	16.1819317557996	15.8091017993403	14.1973404966026	15.5164485980375	NA	14.4399774219911	15.6629979262814	15.9348731914781	15.2643900618586	NA	15.9994957918447	15.6782726511483	13.9734068073456	16.2636985411977	NA
ADPPIYSIQIC[Carbamidomethyl (C)]IPK	2	Halogeton_glomeratus_52053	18.6101047838516	18.4876932850416	18.1267900991055	18.7724529564451	17.3925840287896	19.0613118299633	18.4038718259349	18.3931465914937	18.250060066763	18.1438083667817	18.3470107667581	18.8723214750667	18.2787246750286	18.8040322667085	18.2150297454482
ADQIQNAVINTIAEGK	2	Halogeton_glomeratus_43538	19.2178586194546	18.9411195447786	18.9589594462466	18.8571826313847	18.7789364262217	18.777867633075	18.7324454561231	18.6347112518856	18.6183311445642	18.5898952196992	18.799516330947	18.7390957945298	18.7235040032049	18.8551626131319	18.708086579896
ADQIQNAVINTIAEGK	3	Halogeton_glomeratus_43538	11.6873288672072	11.6047307759861	11.5274532531918	11.6559704829927	11.2622893604512	11.6020408805114	11.8223424964751	11.9036710722762	11.5041724280189	NA	10.8386134014786	11.5528074139442	11.3232399330823	11.1798767714418	NA
ADSATTSFLSPHLHFGEVSVR	3	Halogeton_glomeratus_10592;Halogeton_glomeratus_13894;Halogeton_glomeratus_15763;Halogeton_glomeratus_16374;Halogeton_glomeratus_21626;Halogeton_glomeratus_21791;Halogeton_glomeratus_24398;Halogeton_glomeratus_37319	10.8224750177019	NA	NA	NA	11.6126887480099	11.5690035079496	NA	NA	11.4547271954084	NA	10.6828783337234	11.5467672205566	11.5829989743189	NA	12.1657235683044
ADSLTFLC[Carbamidomethyl (C)]MANDTFGR	2	Halogeton_glomeratus_44566	11.6619563091793	NA	NA	NA	NA	NA	NA	11.5290146236327	NA	NA	11.0002942933403	NA	NA	NA	NA
ADSSVTVFTGVPTMYTR	2	Halogeton_glomeratus_5504	14.201896855136	13.3128018795243	13.2356136234295	13.513795162986	NA	13.0173729925544	14.215538763532	14.33020211902	13.8048800860809	12.545349607216	13.8150760127062	13.5162065825059	NA	13.4811900495097	NA
ADTFGIPIPDQIK	2	Halogeton_glomeratus_36799	16.341963233567	16.4586370471436	16.0925278539537	16.9523851022671	16.5635290547486	16.9398727857576	16.1526222351963	16.245494753743	16.3000473405882	16.4105404721163	16.8333953441604	16.8679939427796	16.1564796132228	16.0359751056831	16.0413363311614
ADTFGIPIPDQVK	2	Halogeton_glomeratus_11572	15.176322881354	14.9094552721335	15.4585687071616	NA	NA	NA	14.6390187740868	14.2049786223161	NA	14.5417960114645	14.4518713853775	NA	14.3629450871878	14.571388352278	15.0311315201873
ADTLDPALLRPGR	2	Halogeton_glomeratus_41742	18.4854189246205	18.4061338740146	18.4367192241209	18.3878700067044	18.4930163008214	18.5907794691715	18.4608364283333	18.4774414482637	18.2594205633152	18.2933550399904	18.5081319121973	18.3025726068512	18.2500744068477	18.2214139287543	18.1052730511463
ADTLDPALLRPGR	3	Halogeton_glomeratus_41742	18.2139628398158	18.1140749416176	18.1466957503774	18.2500972842025	18.1650660889912	18.0264339955503	17.8723248485759	17.9325977713516	18.1218821302286	17.6309822082683	17.9730692050115	17.9090767121003	18.0465710472992	17.8288704242013	17.7755278952046
ADTTFLNIR	2	Halogeton_glomeratus_29296	14.4074547143482	13.9303816944045	13.8985995191562	14.232666297973	14.0680152239227	14.3770281428875	14.2203547654202	14.1573741950149	14.2773214799106	13.9727830827947	14.1848726115949	14.5254020597199	13.8061558000162	13.6088396113951	14.1909769508314
ADTYFGENHPLQHIVDGGNFR	3	Halogeton_glomeratus_45771	13.0802014566004	NA	NA	NA	12.9462575447376	NA	12.3919898267091	NA	NA	11.7508754847899	NA	NA	NA	NA	NA
ADVLAAANTAAEVALR	2	Halogeton_glomeratus_20564	17.8903966328897	17.9783077805956	17.9165318307297	17.9764640182475	18.071518194057	17.9932643576781	17.7413682190391	17.7819253766433	17.8477237612428	18.0695043700131	18.1173611842863	18.0157620327091	18.1144578413447	18.06790408035	17.9501193454915
ADVLAAANTAAEVALR	3	Halogeton_glomeratus_20564	12.8906694881795	12.4737175368593	13.205323061426	12.9890413154486	13.1505324703893	12.92715736801	NA	12.8471462729333	12.6306174721494	12.4032550556583	NA	12.8620490441535	12.996165624216	12.7611258636496	12.9805425478511
ADVSTVALGIAASTASIILGAGAK	3	Halogeton_glomeratus_50969	18.3161533237462	17.7420098982791	17.0439496492573	18.4886684422004	17.0827296702448	17.187683023578	18.2646578295326	18.5378404082385	17.1308563065255	15.8518528203331	18.4474723085511	18.6768499281941	17.8823808720028	18.8028935063898	17.2610246803479
ADVVLAGVSR	2	Halogeton_glomeratus_44436	20.2654318754805	20.5174511180385	20.323305506922	20.5080702967448	20.3658062971295	20.4935223626889	20.5351102680063	20.4689080440757	20.4601462780446	20.2861549092344	20.5758780832762	20.4415150962477	20.2034453240609	20.4231585247702	20.4716627820414
ADWELALVETSSNLTK	2	Halogeton_glomeratus_14573	14.3891515739358	14.1783923236795	14.2860249451601	14.1263220100392	14.1978184332929	14.0545608753722	13.9053781697053	13.4193356444572	13.8048805387051	14.0052496273976	13.7533038270251	13.6631624438429	13.9690480932021	13.9001592132641	13.8062446425936
ADWELALVETSSNLTK	3	Halogeton_glomeratus_14573	13.5470343408972	13.5158780313991	13.7173487970596	13.0868918154843	13.3975742201123	13.5581419915392	13.4332430965555	13.7728086980485	13.809438329711	13.6069069069306	13.5956432529487	13.4490369669528	13.465889091279	13.3185419178248	13.3819237038876
ADWHSC[Carbamidomethyl (C)]LNNK	2	Halogeton_glomeratus_11085;Halogeton_glomeratus_19252	18.2313889164479	18.2114116813475	18.1814756644459	18.0430153999055	17.8813349536848	18.0354397651602	18.1350601886333	18.1631882508548	18.0211085512046	17.8202415517798	18.3946180552089	18.1804400502788	17.6329787361069	18.1012218525436	17.5573943401802
ADWHSC[Carbamidomethyl (C)]LNNK	3	Halogeton_glomeratus_11085;Halogeton_glomeratus_19252	14.9554967145104	14.5415992380765	14.699760771722	14.6861025279297	14.5078095074033	14.7464749498529	14.5760668926988	14.7288360115527	14.5442174184139	14.4691404757262	15.1290228422767	14.7795995574221	14.7809443466642	14.8888313903655	13.6000203306586
ADWSMIK	2	Halogeton_glomeratus_45512	12.8876452947881	13.0505739600777	12.4926614857367	12.8756298285963	12.8911254859269	12.6293475066821	12.8653930215316	12.8497928453371	12.9613314768307	12.8667141689382	13.1481282807424	12.9625038616682	12.2913802334671	12.9837135063656	12.0570851405347
ADWWTNVAHYNR	3	Halogeton_glomeratus_344	NA	NA	NA	NA	NA	9.52600008100025	NA	NA	NA	NA	NA	NA	NA	NA	NA
ADYLTLR	2	Halogeton_glomeratus_36506	13.7525091960165	13.2897901309508	13.6513697862617	13.7193309438288	13.0465499175234	13.6630677616255	13.6666372940588	12.7120936081028	13.8460513853191	13.0478875596548	13.9219857065479	13.6056474150716	13.0274866333864	12.6172450326431	12.9255576803571
ADYQGYILPR	2	Halogeton_glomeratus_41597	16.0562465996009	16.1383443132719	16.2376589152016	15.8204657511382	15.7567367221589	15.9269983779253	15.9384233601094	16.1143259970735	16.1364685922566	15.9072502915245	15.8751174358328	15.7362098666072	15.610745837992	15.8884471101543	15.7383706417379
ADYVVLALGPWSGK	2	Halogeton_glomeratus_49864	15.8014797475772	15.4470248726838	15.3539664210093	15.2723321220112	15.0316878292931	15.0587551432202	15.6498858105589	15.298448977236	15.5663744315485	15.6618533629383	15.713683044693	15.6574606223916	15.3701528685077	15.6013433139848	15.5509524719641
AEADVAIIGHNFMTGYR	2	Halogeton_glomeratus_37887	13.5163950260039	13.3509589693229	13.460216677455	12.8088704938215	12.983216042778	13.4621917959203	13.5741459589077	13.7428116292579	13.3422848326845	12.6375502911611	13.4443331960398	13.1532398607532	12.9762443319207	13.0191413666207	12.8298950199158
AEAHLYTIIK	2	Halogeton_glomeratus_3080	15.8255719847303	15.4602395551479	16.2091665148954	15.6004762371903	16.0804138944909	15.6145714104265	15.8859954158262	NA	16.2643749149456	15.8355678333479	16.0935996176993	NA	15.9157055554054	NA	12.6879918948332
AEALAALSSAFNPSSGEK	2	Halogeton_glomeratus_11367	15.497043351643	15.6355318603768	15.4795963156477	15.6208122275622	15.7993519853365	15.439389093603	14.8973127976172	14.8332279580237	14.5203796186302	15.7605394400094	15.8689885367739	15.6394100381939	15.5402481875747	15.6318502907967	15.606291934943
AEALQLQEWAAEHC[Carbamidomethyl (C)]SAPFR	2	Halogeton_glomeratus_45968	12.234579450576	11.9534706431101	12.2337422371094	12.0705699362299	12.0413001571506	12.2507355747492	11.6375916949288	11.1029059821704	11.3729423200209	NA	12.0560851376386	11.7952035144699	11.2637343833297	11.2977682282141	11.3893305708603
AEALQLQEWAAEHC[Carbamidomethyl (C)]SAPFR	3	Halogeton_glomeratus_45968	17.326046652157	16.0193885702128	16.6463595897356	16.7946287771077	16.4176539105367	16.9973506671123	16.5636885668802	16.3110271516973	15.8197031841079	15.4365881196067	17.1853972964678	14.7060913665371	17.5986278889273	14.9582865808396	17.2440727201202
AEALSHQLQATQAK	2	Halogeton_glomeratus_12533	12.0400391035709	11.8064707381495	11.9724605106436	11.9207813049947	11.9122636372214	12.3258010652847	11.8214994462502	11.3523618421448	11.6795825500876	NA	12.1912435241944	11.8438824852009	11.4457854545693	NA	10.4614978670792
AEALSHQLQATQAK	3	Halogeton_glomeratus_12533	NA	11.8533607125376	NA	NA	12.8791019112527	NA	11.4609902974983	NA	11.949303699554	11.665793017728	NA	NA	NA	NA	NA
AEATDVANAVLDGSDAILLGAETHR	3	Halogeton_glomeratus_31704	16.8201573588749	16.6404619870126	17.0429281390298	16.6418437593854	16.6674701040723	16.6764291936538	16.8900840383769	16.7753335564626	16.7739678163416	16.177914825399	16.4474113911967	16.6321909687683	16.9199355400984	16.5045975574374	16.7546950444335
AEAVHHAINSTGVGPNSVPAK	3	Halogeton_glomeratus_46034;Halogeton_glomeratus_51983;Halogeton_glomeratus_9277	13.3620097722456	13.2797628757463	13.1444156165313	13.1492254431996	13.0360705503183	12.3850420188437	13.7250439600121	14.0817116497974	13.3578173558295	12.3636659068019	12.9473347747503	12.7815937099355	12.4820313529059	13.6890492761757	12.2060195305308
AEAVMLLK	2	Halogeton_glomeratus_14732;Halogeton_glomeratus_30667	12.5654573979841	11.7885982193839	NA	12.2287063602301	12.0896999481639	12.6447223876034	10.5698455236701	12.2255063882877	NA	NA	NA	12.5404096088403	12.2447623108638	12.1197967829451	11.762269523325
AEAWLAAAEAGR	2	Halogeton_glomeratus_41847	21.1861918178891	21.0718261401611	21.1344644162811	21.0252501245131	20.8815859199949	21.2478087113487	21.3445187053559	21.2682832908625	21.5843851256638	20.9681835725708	21.3028330007641	21.3585330305663	20.9574637712405	20.9476180067056	21.1447510760077
AEC[Carbamidomethyl (C)]ANQLVGLSTC[Carbamidomethyl (C)]LPYVGGQAK	2	Halogeton_glomeratus_33818;Halogeton_glomeratus_38288	16.0315060165942	15.5025444908265	15.6181488134461	15.416606177047	15.379457839702	15.7971336506811	15.8998952486581	16.2618802072643	16.1053462151486	14.7232020168326	15.4110317722477	15.3056754933831	15.268851259279	15.5303961200019	15.0302171410153
AEEALIASGVPFTIVR	2	Halogeton_glomeratus_25739;Halogeton_glomeratus_38510	NA	NA	NA	NA	NA	14.3923493680616	NA	NA	NA	NA	NA	13.0847244270807	NA	NA	NA
AEEILYLMK	2	Halogeton_glomeratus_1523;Halogeton_glomeratus_4314;Halogeton_glomeratus_998	11.028637797944	11.2957078433208	NA	NA	10.8893132071473	11.038277200485	11.6917144564916	NA	11.3516597299336	NA	NA	NA	NA	NA	NA
AEEMAQTFR	2	Halogeton_glomeratus_43676	19.1884750426756	19.206501576025	19.4073752762277	19.8849375523674	19.8345538387911	19.8545162507051	19.1397061323808	19.0424289664223	19.1464361124482	19.4473966954702	19.5732287858588	19.7966976958718	19.6581600206516	19.6911198730677	19.7625918085944
AEEMMLLGSGVLVR	2	Halogeton_glomeratus_48823	14.8928253432497	15.0230538781019	14.7531989582661	14.7889886889763	14.5279881317314	14.6046234774298	14.6231687148643	15.0665749592854	14.9218632168733	15.1508764415587	14.6799830707458	14.3816220995443	14.6438186405009	14.8881964643444	14.7687448113359
AEEVLWQFAGK	2	Halogeton_glomeratus_36396	17.0918335051604	16.9948738725865	16.982035914206	17.1231921252586	17.0714311850269	17.099841379263	17.1038388838639	16.8989711282865	16.9381299230348	16.9244679656141	17.11486134523	17.0376587104694	16.8446873885481	16.9189699034139	16.8745571538554
AEEVVQALK	2	Halogeton_glomeratus_46376	18.4395483905803	18.4468243716821	18.4769502874839	18.5286007668612	18.4661016549063	18.4867838558217	18.4701807381083	18.6278904045679	18.5153284842952	18.5377570863017	18.3095204058098	18.5691401920972	18.526175638691	18.4326014366555	18.5043615597788
AEEYHQQYLAK	2	Halogeton_glomeratus_44345;Halogeton_glomeratus_47566	18.807356088826	18.6755125256942	18.6290134568896	18.3838013737359	18.5977503910818	18.469072720041	18.6550210230765	18.701500895954	18.6766240604146	18.5247085874587	18.3006166492351	18.3438853688399	18.432141031036	18.4141614268205	18.5773578006064
AEEYHQQYLAK	3	Halogeton_glomeratus_44345;Halogeton_glomeratus_47566	17.8562710462474	17.7222381378207	17.5849211793376	17.6244822126889	17.5458935401585	17.5502968244661	17.6906300065532	17.8524757678563	18.1331616410394	17.5076413246573	17.5840687447571	17.7008281417613	17.4880876333092	17.9233833422104	17.7867368424681
AEFPFHIIPK	2	Halogeton_glomeratus_37465	13.6239597789876	NA	13.6546769717223	13.3124266500552	NA	13.4223499203642	12.919912883303	13.4820483553365	13.4169774166099	12.6043684524234	NA	NA	NA	NA	13.1706403348062
AEGAM[Oxidation (M)]YLFPR	2	Halogeton_glomeratus_36507;Halogeton_glomeratus_40522;Halogeton_glomeratus_49074;Halogeton_glomeratus_51380	17.7849495620908	17.8518652467274	17.7737422648506	17.5223668937766	17.6746453998687	17.8334665593812	17.5887428805338	17.2654761716625	17.4217501889366	17.7236823506596	17.5857178781191	18.0411118188798	17.7322305951968	17.8047010017025	18.1498252047524
AEGAMYLFPR	2	Halogeton_glomeratus_36507;Halogeton_glomeratus_40522;Halogeton_glomeratus_49074;Halogeton_glomeratus_51380	21.8325394154755	21.8976176771707	21.8810404988265	21.9256199856699	21.7714805616961	21.9643201323957	21.7622104152425	21.7204141741618	21.7731818662271	21.8859673176217	22.1424223053051	22.0445290956274	21.7279025297576	21.8684778731023	21.8472637773124
AEGEVVSVNM[Oxidation (M)]AFLK	2	Halogeton_glomeratus_31777;Halogeton_glomeratus_35076;Halogeton_glomeratus_35632;Halogeton_glomeratus_5343	NA	12.8891157899922	NA	NA	NA	NA	NA	NA	NA	NA	NA	NA	NA	NA	NA
AEGGFLGAEVILK	2	Halogeton_glomeratus_47439	19.9330285192366	20.0848029317053	20.265846301877	19.9652179577048	20.1273238657401	20.1675196775334	19.8838112886841	19.8591429573975	20.1804388416369	20.4876812697419	19.8967784330887	20.0307819044248	20.5096116449415	20.0812751497024	20.3552655916713
AEGLHVSPYGVR	2	Halogeton_glomeratus_2991	17.0575180152437	17.0289576975473	17.0841870580811	16.8461747612269	16.7905396173517	17.0360445047786	17.2052345532254	16.952079930258	17.0204064341419	16.5083021351428	17.1176063190399	16.9391192175002	16.6095237416035	16.4891831135443	16.9337370119605
AEGLHVSPYGVR	3	Halogeton_glomeratus_2991	NA	NA	NA	NA	NA	13.8909036637699	NA	NA	NA	NA	NA	NA	NA	NA	NA
AEGTPQVAYTFDAGPNAVLIAR	2	Halogeton_glomeratus_38663	17.1663565449769	16.8904456479139	16.9172142798633	16.6120358788993	16.6697609409811	16.5498839647861	16.7456948944829	16.7665485245589	16.6159336992809	16.2286726640388	16.7592417058793	16.5338892901608	16.6043373457035	16.8841894987494	16.4189232310118
AEIALDWLR	2	Halogeton_glomeratus_13868	13.1070810518255	13.4283660911905	13.485187270911	13.4585995695939	13.5936388082423	13.1377496160977	13.0720852614531	13.1466371890682	13.2296899996807	13.1401615255082	13.260855601006	13.071717031989	13.1503776167238	12.7905131040984	12.6592335360126
AEISAALNK	2	Halogeton_glomeratus_54407	21.8253458865647	21.8399996133216	21.7466699623385	21.6593415218557	21.3891816261003	21.3755855069206	21.9230785815426	21.8713498183334	21.8330779385794	21.9435928775832	22.0338660101319	22.0815598514443	22.2376867305079	22.2955736486273	21.8633568395301
AEISHIFR	2	Halogeton_glomeratus_30264	16.3318812977294	16.1358527696154	16.3462106051268	16.2106685042571	16.0147407945349	16.6653294057075	16.1595189843036	15.6942005593708	16.0788449593881	16.1602775436913	16.4310806883705	16.4613497140693	15.9619151997395	15.67396923508	16.0883373090256
AEKPDLIVFTGDNIFGLDATDGAK	3	Halogeton_glomeratus_44224;Halogeton_glomeratus_48193	15.6568272739622	15.6936025739254	15.6771482213411	15.4134118253563	16.0256507683067	15.4464519316787	15.6739019040697	15.4737427414387	15.9268441937321	15.5886972309302	15.2505378610102	15.6044341729954	15.9240715474031	15.2719095900169	15.5526921473576
AELAHGANNGLDIAIR	2	Halogeton_glomeratus_53006	17.6637668507514	17.5722173624901	16.6748871510263	16.723692810893	16.416950841844	16.3514226513446	16.9129369305799	17.2411058912767	16.3553427816317	16.1966367674051	17.3308594648253	17.1133294434184	16.3341400602572	17.5396250354512	15.6416325927083
AELAKPLQQLQDSAR	2	Halogeton_glomeratus_11655	NA	NA	12.2885226759591	12.3045877565322	12.3549250795946	13.078980020491	12.4696560316865	11.9389413783284	12.3187842369997	12.0622462546554	11.8684173643364	9.46182133803902	NA	NA	12.3595444374131
AELAKPLQQLQDSAR	3	Halogeton_glomeratus_11655	NA	NA	NA	NA	NA	NA	NA	NA	NA	14.0828075572903	12.1241246439106	NA	12.9079052468603	NA	NA
AELALAVLYLNK	2	Halogeton_glomeratus_53414	15.4033618708277	15.2860713549386	14.9702244515362	15.3558440193465	14.6580307412293	15.0425186247832	15.1107735056284	14.7254611302967	15.1296734007137	14.5185436858749	15.5540520918903	15.4578641575441	14.3947193693539	14.4930315866287	14.8717069444521
AELFPGSAFVVGADTIVR	2	Halogeton_glomeratus_46933	16.1081083746551	16.2070350513091	16.2635607598733	16.103558797716	16.067846802369	16.0542987211516	16.0866817804352	16.1452528553465	16.1658084714929	16.1813592962915	16.147541853832	16.2251477466673	16.1755095532865	16.0667710544729	16.1351945912571
AELFPGSAFVVGADTIVR	3	Halogeton_glomeratus_46933	NA	11.5981439960814	NA	NA	NA	NA	NA	11.6276099337303	NA	NA	NA	NA	11.527216184482	NA	NA
AELIQFPVR	2	Halogeton_glomeratus_16099;Halogeton_glomeratus_39985	15.2714818182245	15.9154390151828	16.0955571684297	15.9031179532707	14.2685308072968	15.8020271353575	15.9406825105357	15.7487482846131	NA	15.8225886041124	16.1903361722885	13.5586340493392	14.0641921294859	14.9399945393822	15.5174778616569
AELIQSLSWK	2	Halogeton_glomeratus_1399;Halogeton_glomeratus_43942	16.3734434925108	16.3998888119761	16.428722616383	16.0895392360898	16.2044434000241	16.1479851913157	16.2619100450629	16.1251812887494	16.3859797534964	NA	15.9242246751163	15.9806124854871	16.4714145430384	15.8372535787905	16.0871309935451
AELITMAALK	2	Halogeton_glomeratus_54336;Halogeton_glomeratus_54534	15.8558465841465	16.0945507441537	15.8422677625788	16.8520019454124	16.6989968912263	16.6298350813277	15.8995125995252	15.6911575190587	15.9610861409049	16.2018028177232	16.5548864973871	16.5489004346372	16.3073677898291	16.421968185913	16.1847186236895
AELTPVLR	2	Halogeton_glomeratus_40851	13.7910863740088	NA	13.4936430175795	NA	NA	NA	14.0542675981901	13.8065471562199	13.7699785532424	NA	14.4030667552069	14.4419601302516	NA	12.7264919724655	13.0856631633214
AEMMNDGVDTISLR	2	Halogeton_glomeratus_54440	19.4390666629884	19.8552581312861	19.6769672096722	20.9236427731235	21.1754359424444	20.8334216794385	19.8856098004218	19.9353507852663	19.9087637360037	19.9624733386906	19.4752584818772	19.7469539736641	20.5045226574531	20.2085274253909	20.0047224659612
AEMNQFALGK	2	Halogeton_glomeratus_39306	NA	13.3379429139703	NA	13.2115831410893	13.0971029790344	12.3790333867016	NA	11.3911429006292	NA	13.1482786452398	12.8907540064785	13.3690819596027	NA	NA	NA
AENALTLTYGSELIGM[Oxidation (M)]QR	2	Halogeton_glomeratus_18466	12.4350063133851	11.8176864621767	12.405404576961	NA	12.1025860299588	NA	NA	NA	11.7532625352131	NA	11.9304322608184	NA	NA	12.5979032448883	NA
AENIMLEGGDNKEYLPIEGLAAFNK	3	Halogeton_glomeratus_37429	14.5424072877133	14.2631359870134	14.2154200897834	14.4056714860246	14.3309354769373	14.3601674229588	14.7011786362745	14.7949710046953	14.4930809827676	14.0699574349297	14.8447911572468	14.6847349412499	14.3153963252637	14.7045256994652	14.1713925350699
AENVLDPLIFLGADHAK	2	Halogeton_glomeratus_18387;Halogeton_glomeratus_4755;Halogeton_glomeratus_6940;Halogeton_glomeratus_7533;Halogeton_glomeratus_8753;Halogeton_glomeratus_9364	NA	10.9867914971099	NA	NA	NA	14.1117359350488	NA	NA	NA	NA	14.3822587570761	NA	NA	11.8745130829691	NA
AENVLDPLIFLGADHAK	3	Halogeton_glomeratus_18387;Halogeton_glomeratus_4755;Halogeton_glomeratus_6940;Halogeton_glomeratus_7533;Halogeton_glomeratus_8753;Halogeton_glomeratus_9364	NA	11.891658559376	12.0748083751693	12.6259424841334	12.5368226853863	12.6149180697929	10.9892813747992	11.5507939980979	11.30947970762	NA	12.4285525078287	12.8090260813806	NA	11.7488785915638	NA
AEPIQWTSLEYTNNVAVPQK	2	Halogeton_glomeratus_46469	16.6448369942639	16.5231165240836	16.486734011061	16.3767749939176	16.3557229711337	16.3259456582831	16.2872733687676	16.2549914090931	16.1184210440272	16.4677120965909	16.6400374374209	16.7359396289776	16.3918487349988	16.5738294495654	16.1975418992888
AEPIYITTC[Carbamidomethyl (C)]PR	2	Halogeton_glomeratus_37770	15.1061297111863	15.3020601902609	15.2368585572136	15.0536064730175	15.1079460488124	15.0390752271896	15.3313146773757	15.5934629019177	15.7887146535687	14.959610751218	15.1899981153107	15.0901592044687	15.19408950373	15.248936052824	14.6948015885199
AEPTQSMPQNFTSQSLIGLDHSLLLK	3	Halogeton_glomeratus_40576	14.600622619335	14.517199715692	14.6475136060145	15.2151068621749	14.9096781832757	15.1819433145764	14.9856144945394	14.8450424733577	14.6888208461306	14.6220055711317	15.0495461486129	15.1205905520836	14.7272577606767	14.4858775871148	14.5065201413486
AEQAQVNPLLPPPPSSK	2	Halogeton_glomeratus_34618	15.0357354874682	15.2587034777042	15.1078767884565	NA	15.9340630358747	15.4466961036523	14.9686231820578	14.9934371241548	14.6357558500308	14.771249828584	15.4297820448286	15.7699281494304	15.3713745739865	15.4848849381325	15.4790514520458
AEQFAVLVR	2	Halogeton_glomeratus_30664	18.8538219186309	18.6865914086639	18.8502714488855	18.2457259384533	18.1588024411347	18.4848664705276	18.9994469284137	18.562540151129	19.3371697348836	18.5485951118366	18.4681488238742	18.6154286932544	18.0757564818055	17.7118284632224	18.2357660297007
AEQFSIMWSSSPAC[Carbamidomethyl (C)]SK	2	Halogeton_glomeratus_28592	15.4170777629294	NA	14.9411224947056	15.787206538292	15.2011252445264	14.9861097220229	15.508620529731	15.1378858225546	14.9139546757593	15.09154371815	15.7663175029703	15.738209278219	NA	15.7971392646285	14.555390985874
AEQNQGLLFGSIGNVSSAK	2	Halogeton_glomeratus_53596	14.2549612553509	14.5511607868467	14.6272668731562	14.2718070085075	14.3115097225341	13.9521061465268	13.9560106971236	14.6843281698823	14.2903386724975	14.0486005855035	13.9585933380913	13.321135169095	14.0624004675891	14.6553743916415	14.1856644614806
AEQNQGLLFGSIGNVSSAK	3	Halogeton_glomeratus_53596	NA	NA	NA	NA	NA	NA	NA	NA	NA	NA	NA	13.9821597157355	13.113875032279	NA	NA
AEQYLADSGM[Oxidation (M)]PYTIIR	2	Halogeton_glomeratus_49469	15.1686153948414	15.3741846673738	15.3768967284371	15.0324047596817	15.3614915713341	15.2988034232919	15.1067021813338	15.1047333446106	15.1339466964221	15.3595712433326	14.9329587290931	15.2755954609813	15.4161544716886	15.3017574205961	15.6419676253383
AEQYLADSGMPYTIIR	2	Halogeton_glomeratus_49469	20.4544255105405	20.7541463462746	20.6465737836134	20.5798711665655	20.8360387516572	20.6118615579986	20.667849230324	20.6341207081821	20.610602776367	20.746437002659	20.4807134934524	20.4886221139841	20.7464941194211	20.7159697932746	20.6471516971224
AEQYLADSGMPYTIIR	3	Halogeton_glomeratus_49469	NA	NA	18.0796233488889	NA	17.9744246882159	18.1135372650634	NA	NA	NA	15.3974636659175	18.1603819598122	NA	17.1710933488813	14.5269104122707	16.7053337416852
AEQYNQLWLGC[Carbamidomethyl (C)]QR	2	Halogeton_glomeratus_15635;Halogeton_glomeratus_17923;Halogeton_glomeratus_18254;Halogeton_glomeratus_22316;Halogeton_glomeratus_30648	14.7338392476677	14.748899315664	14.5098674743898	14.689542270748	14.8448787176569	14.7485869714612	14.747803805601	14.7394208438745	14.7220236558031	14.5548895076303	14.8195077031957	14.6424911638702	14.259163168327	14.376161569721	14.0795293359995
AERPEPVNNVMPAVINQNLDGGYGGPQK	3	Halogeton_glomeratus_31830	NA	NA	NA	NA	NA	NA	13.2423678643382	13.0653814698838	NA	NA	NA	NA	NA	NA	NA
AESAIAALNC[Carbamidomethyl (C)]SGVILGSSAIR	2	Halogeton_glomeratus_32135;Halogeton_glomeratus_47860	12.9014700045783	12.9659739904347	12.6641914338663	12.352964053017	13.0396203506435	13.0409573841383	NA	12.8353526875309	12.9601272439187	12.2644205431469	12.3402803286762	12.5571898032955	NA	12.8413453962751	NA
AETFGIPIPDWATHPK	2	Halogeton_glomeratus_10922;Halogeton_glomeratus_13874;Halogeton_glomeratus_9883	15.9335746720984	16.0237464143425	15.8345322999466	15.8837001915944	15.4296293917481	15.8158018682015	15.7035429155029	15.7200888129897	15.6282999258527	15.5141985883649	16.0869323280466	15.7749902738193	15.5363387517601	15.4747182338647	15.6946088245678
AETFGIPIPDWATHPK	3	Halogeton_glomeratus_10922;Halogeton_glomeratus_13874;Halogeton_glomeratus_9883	17.1034530120404	16.8839603212608	17.1283340729873	17.195451070152	16.9358918058754	17.0497152890561	16.9102620224965	16.8133017311304	16.8504831614694	17.2261850012659	17.2857898661279	17.2628065193031	16.951928663004	16.9118582708088	16.8042045582258
AEVLAGLLYR	2	Halogeton_glomeratus_40508	14.3541598723149	NA	14.7014401536275	14.5453690795413	14.5998731170359	14.9868649188447	14.6483963194377	14.4629696213164	NA	14.5817749526834	NA	14.6903076747249	NA	NA	14.1338054284692
AEVQHLYLGR	2	Halogeton_glomeratus_22282	13.4325189613248	13.3020403520517	13.4399920898938	13.5139699355663	13.3028166080845	13.5256906417866	13.662417694441	13.2300438056932	13.5767748299901	12.6630022685967	12.8525792183374	13.2071758249064	12.2653316957046	12.0844462478565	12.9990221393171
AEVVLPAAGIFYVK	2	Halogeton_glomeratus_32824;Halogeton_glomeratus_33740;Halogeton_glomeratus_40543	20.8915789402783	20.8461908443223	20.5008920851021	20.3772895939525	20.3194178661067	20.2971548892785	20.6471785719673	20.7931112384914	20.723585011927	20.5169226660486	20.5409453285398	20.2951082311273	20.5031573741709	20.6520234470042	20.3929150842817
AEVVLPAAGIFYVK	3	Halogeton_glomeratus_32824;Halogeton_glomeratus_33740;Halogeton_glomeratus_40543	11.4450618402283	11.0908108310169	11.0726687951531	11.174074800125	10.4005328594561	NA	NA	NA	11.7432201692136	NA	NA	10.9848234176333	10.8481956596631	10.8144340842616	NA
AEWHALSEELNGLVR	2	Halogeton_glomeratus_16704;Halogeton_glomeratus_20612	14.2907409998399	13.757096587679	13.2677589780908	13.8725418420081	13.1022401492537	13.1862172293523	13.9687403723555	13.891350452171	13.5957450197269	12.8530442457479	14.3379864825005	13.9007829866819	NA	13.5797615955953	NA
AEWHALSEELNGLVR	3	Halogeton_glomeratus_16704;Halogeton_glomeratus_20612	14.7562118772464	14.2613368799119	13.6462680719084	14.4159614415581	13.4225491598	13.7137181861333	14.4286620769121	14.1509341069578	14.0161270400779	13.6405909870577	14.3979786517812	14.3968004309422	12.8462102115189	14.0974330190946	12.5281641501421
AEWIVYVTDVGQR	2	Halogeton_glomeratus_42713	18.6753210874164	18.5489247248812	18.8868551439235	18.6074673924361	18.7346639129297	18.9147807657657	18.4990366276199	18.2013713026355	18.7731483539569	19.0364128250296	18.7992150799713	18.7067378263989	18.7958772852152	18.5057916073333	18.7937181503634
AEWIVYVTDVGQR	3	Halogeton_glomeratus_42713	NA	10.9255627264035	11.9600428977722	11.4573713139915	11.6269982522126	11.513242618706	NA	NA	11.5640734263156	NA	NA	NA	NA	10.4262500070879	NA
AEYAVDHNSGTGAIFFR	2	Halogeton_glomeratus_19432	16.0396113346449	15.9511416524899	15.9536186568829	16.0744355976727	15.9322461165748	15.9940456696727	15.7645958817721	15.8165743334183	15.8375967283946	15.8360569702416	15.9722312205017	16.0185337043168	15.5671202774248	15.859660398762	15.7118604186041
AEYDNAAAVILNSMLEGSK	2	Halogeton_glomeratus_31846;Halogeton_glomeratus_38572	12.7404145381455	12.8046718061058	12.4135910613394	NA	NA	NA	13.0447899556267	12.4794303242088	NA	NA	12.7642727177205	12.6316671602116	12.3369393382853	NA	NA
AEYFWSHGLISDSTYK	2	Halogeton_glomeratus_36291	15.0307012179267	14.7948417086033	14.7601504470201	14.9608880582448	14.8554921253941	14.8708839780869	15.0184956549575	14.9646304258579	15.022958007727	14.8082049044076	14.9481238694184	14.7933691730173	14.4195914986662	14.4938776925667	14.4957984073074
AEYFWSHGLISDSTYK	3	Halogeton_glomeratus_36291	13.3262831618488	13.2107475867264	12.9669009579772	13.2867289231772	13.4815271425363	13.2529149457988	13.428843609104	13.4606234570751	13.4958899423822	13.0843067924931	13.1887064198656	13.1030306642963	12.7731087671978	13.0677552142036	NA
AFADEIGIPFLETSAK	2	Halogeton_glomeratus_53829	16.8618343572302	16.9468898622074	16.7261218645202	16.3103036513973	16.3224656230132	16.2095230918035	16.7873881094032	16.690612346502	16.7679812725142	16.6237357018746	16.6851815329965	16.6369276230704	16.2284398726186	16.5433529349158	16.0755734470703
AFADEIGIPFLETSAK	3	Halogeton_glomeratus_53829	NA	NA	9.80068901099917	NA	NA	NA	NA	NA	9.1786653182952	NA	NA	NA	NA	NA	NA
AFAELLQAPR	2	Halogeton_glomeratus_20586	16.375319142345	16.3922566567067	16.4579759195078	16.4730779506911	16.2998586976222	16.5184088131524	16.3804455001591	16.1978751368106	16.554501959119	16.2918922694459	16.586567195562	16.4430212085041	16.0645878570098	16.1184173840328	16.1825462716956
AFAESSM[Oxidation (M)]SWAFAK	2	Halogeton_glomeratus_38817;Halogeton_glomeratus_39719	12.9386621430409	12.1391433351011	NA	NA	NA	NA	NA	NA	NA	NA	12.0215026732399	NA	NA	11.9611879599686	NA
AFAESSMSWAFAK	2	Halogeton_glomeratus_38817;Halogeton_glomeratus_39719	17.8110771886027	17.5837198974954	17.5837357175318	17.7899818789629	17.4979163300539	17.6236693911937	17.9752460648324	18.0373966810909	17.7991800955978	17.3354182168235	17.8157228575877	17.8907355573137	17.4762148130668	17.715927271513	17.5798581421505
AFAIDNHNLMPK	2	Halogeton_glomeratus_54543	NA	NA	NA	NA	NA	NA	NA	NA	13.0733632755981	NA	NA	NA	NA	12.8537630013385	NA
AFAMTGWR	2	Halogeton_glomeratus_33629	15.9577393074916	16.0644044819262	16.0118772140014	16.0449838928154	15.9913965281091	15.9911552742408	15.9147769730613	16.4043018848321	15.9525623870899	15.6270273174477	16.296614074587	15.6812879138068	15.7429297218072	15.7677939732133	15.6149829821571
AFAQAMIK	2	Halogeton_glomeratus_50132;Halogeton_glomeratus_50834	12.0141438401291	NA	NA	NA	NA	NA	12.3809423747986	12.5862376179815	NA	NA	NA	NA	NA	NA	NA
AFAQMFQK	2	Halogeton_glomeratus_3316;Halogeton_glomeratus_5627	12.5319969434829	NA	13.0781187242298	NA	NA	12.9849141679348	12.1580619193103	12.3045526393987	13.2327748624171	13.1322779849062	NA	NA	NA	NA	12.7637814509876
AFATGGYAAMQR	2	Halogeton_glomeratus_26307;Halogeton_glomeratus_35033;Halogeton_glomeratus_39522	17.3581442109976	16.8362752613814	17.1245745917728	17.0710146507757	16.8536056216721	17.082218164506	17.3505108815747	17.3251787561904	17.1484454389738	16.3853569013816	17.1644511480785	17.1232008349006	16.8992292979431	16.9844098461926	16.7206701483332
AFATYTNAK	2	Halogeton_glomeratus_18701;Halogeton_glomeratus_21721	15.7762146602381	15.5055761218507	15.5917957874315	15.5549111174839	15.511702825675	15.478301909586	15.4351664967683	15.4836137118254	15.5817709981769	NA	15.538890395919	15.5168240354905	NA	15.4403512900433	NA
AFATYVQAK	2	Halogeton_glomeratus_12420	18.0259538814693	17.6590616748319	17.7856086499758	17.7700764617439	17.5415426116237	17.4252762549992	17.5211000801295	17.4057597339978	17.4301637305586	17.4440744070514	17.865711217112	17.6446808486847	17.5606239267622	17.533541909588	17.5803587059857
AFAVIAASPLR	2	Halogeton_glomeratus_2945	16.6204750372218	16.7074246055906	16.4658922632188	16.7769983099138	16.2335631546294	16.628239827348	16.6878033275876	16.3590024859877	16.5573662345685	16.2055169345668	16.8939144317109	16.5462291179708	16.0597591120899	16.0732299565655	16.3348358092523
AFC[Carbamidomethyl (C)]AGGDVAAVVR	2	Halogeton_glomeratus_45704	10.9962838616233	12.7079618562192	13.2077212813585	12.4842922778855	13.4168869720059	NA	12.3123237925554	11.1324619611085	13.0568535381697	11.7294228030103	12.6099046081073	NA	11.8018814708479	10.1057835920936	NA
AFC[Carbamidomethyl (C)]AGM[Oxidation (M)]DIK	2	Halogeton_glomeratus_43158	NA	NA	NA	NA	NA	NA	NA	13.2732988929557	NA	NA	NA	NA	NA	15.3656659384115	NA
AFC[Carbamidomethyl (C)]AGMDIK	2	Halogeton_glomeratus_43158	14.8099688882738	15.1012385070318	15.1825090290208	14.8306818792684	14.9164735331823	NA	14.7416670395361	15.2356076386439	15.3301825889162	15.0282370128447	15.0471374485309	14.8519745515554	14.7957193713315	15.0534985742424	14.5607523842742
AFC[Carbamidomethyl (C)]EISPLVPK	2	Halogeton_glomeratus_34222	16.2577386487235	16.2291285512075	16.337598073384	16.1232384875959	16.0056544539509	16.413141316529	16.5494662619006	16.4959854868767	16.5114521844804	16.0622703421076	16.1127601374448	15.9680531044151	15.9866881578304	16.2670264501412	15.8957684726276
AFC[Carbamidomethyl (C)]QFVTGAPR	2	Halogeton_glomeratus_11762;Halogeton_glomeratus_14172;Halogeton_glomeratus_17771;Halogeton_glomeratus_25523;Halogeton_glomeratus_43584;Halogeton_glomeratus_5642	12.8717852883965	12.6889679625027	NA	NA	12.8601474351423	12.542287019976	12.2196857034073	NA	11.9746166178577	NA	11.9737690209971	12.149007571787	NA	NA	11.5596912544896
AFC[Carbamidomethyl (C)]SGADVVNLYQLINEGK	2	Halogeton_glomeratus_44281	14.0243718554254	14.0087119123592	13.9376423115107	13.8589390756012	13.9189085023629	13.9729416069179	14.0330488702744	14.1490897674085	14.0765133859105	13.8595026755371	14.129241476903	13.8278019117209	13.5633608675529	13.847966090494	13.4514140385591
AFC[Carbamidomethyl (C)]SGVDLTAAEDVFK	2	Halogeton_glomeratus_50575;Halogeton_glomeratus_52414	14.0404198410219	14.5639097433623	14.4950233656325	14.237163789266	14.2156928941022	14.3509337666748	14.258763582474	14.1297629196884	14.558704384709	14.4275679188768	14.1456203889297	13.9585246903356	14.1119466501117	14.1041815409644	13.9867654161959
AFDAQDQSGGGGFISVEGLHQVLK	3	Halogeton_glomeratus_26749	14.7716364092647	14.6703111528946	15.0084144821226	14.8123566434231	14.6221931682343	15.0644652757735	14.8278408148284	14.6108133018808	15.0673063364797	14.3336838747969	14.9663468634922	14.86254746478	14.8987548120927	14.4937997774026	14.4531312156962
AFDEGPWPK	2	Halogeton_glomeratus_43142	18.4144904185814	18.6673120044888	18.6632036129879	18.3617184156983	18.5152518778567	18.3055191288983	18.4208180853505	18.488571661708	18.5182615144146	18.5410273621421	18.2428610353309	18.374716114728	18.6459781896274	18.6072253795762	18.6427482407215
AFDEGWGAVIAK	2	Halogeton_glomeratus_37749;Halogeton_glomeratus_40620	18.8971208870015	18.8599267146032	18.8771356201769	18.7186322341264	18.796319231376	18.7681369015668	18.7390700292417	19.1324679503036	19.0556538597835	18.8354177238249	18.709355072868	18.6252520344379	18.6044137629476	18.8012901144241	18.6709064350919
AFDGILQSNVYLK	2	Halogeton_glomeratus_32548;Halogeton_glomeratus_49429	16.3364472731626	16.3107232736385	16.2125278272782	16.5947657802982	16.4123402358347	16.571166019338	16.3833320262441	16.0450319242661	16.3704743144999	16.1564766813348	16.4591499608919	16.7338386699061	15.9621356295341	16.0203920112075	16.1332921597016
AFDLGGHQIAR	2	Halogeton_glomeratus_53577	19.1334894770715	18.7976485841437	18.8826591026461	18.6739033793185	18.7002081870733	18.8297342343387	18.9623313239269	18.8083551898583	18.7783406591246	18.7404911752896	18.7985448141882	18.6655525108635	18.6443054203286	18.7030617412051	18.6469823758814
AFDLM[Oxidation (M)]LK	2	Halogeton_glomeratus_44835	12.5552899201942	11.5619411751941	NA	NA	NA	NA	NA	NA	NA	NA	12.0609155866897	NA	NA	NA	NA
AFDPAFQGAGQKPGTEIWR	2	Halogeton_glomeratus_11367	15.4382773975448	15.2819817474724	15.3237524761104	15.2949852290914	15.2666333672707	15.356840360269	15.2264144744466	15.3951354432167	15.1651709350322	14.8049898922778	15.0497226396607	14.9801305194508	15.1443688544644	14.9421462070521	14.7301690114116
AFDPAFQGAGQKPGTEIWR	3	Halogeton_glomeratus_11367	NA	NA	18.4503942418823	NA	NA	18.5054014042654	NA	18.3602013111141	NA	NA	18.2209502278977	NA	18.318958883423	NA	17.9236812908935
AFDQQHFGR	2	Halogeton_glomeratus_30402	12.2645293129675	NA	11.1890492465823	11.5105429505241	NA	NA	11.5952297567103	11.3417294913011	11.5198031845239	NA	11.7399646946455	11.5020418047251	NA	NA	NA
AFDVITSLEVWK	2	Halogeton_glomeratus_24819;Halogeton_glomeratus_28418	16.9431864945469	16.6796209269705	16.9677198131539	16.5734252797657	16.8766518008151	17.0093388121117	16.6567702942683	16.6425764101968	17.1640384524242	16.3465104111244	16.3954179035442	16.4448507595833	16.6540519977641	16.2222601653709	16.465096276007
AFEEGWMVPRPPQK	2	Halogeton_glomeratus_11967;Halogeton_glomeratus_17581;Halogeton_glomeratus_39086	11.5470396580405	NA	NA	NA	11.5529954059148	11.660005922855	NA	NA	NA	NA	NA	NA	NA	NA	NA
AFELNGSELNGSYLNIQEGR	2	Halogeton_glomeratus_30412;Halogeton_glomeratus_37617;Halogeton_glomeratus_40162;Halogeton_glomeratus_44809;Halogeton_glomeratus_45239	13.2686655860184	13.2020577440415	NA	13.0687777239142	NA	NA	13.0925900298736	NA	12.1358313794253	12.0700276988606	13.2298655761797	12.7827177395533	NA	13.1064185851121	NA
AFESQPALHSSPAALSEYVK	2	Halogeton_glomeratus_16478;Halogeton_glomeratus_17799	14.7082330284837	14.4017502537287	14.5368199221417	14.4049799767697	14.4620508976036	14.6044253326055	14.5106544169915	14.5539106863576	14.3457571414078	14.0216470609343	14.5197029294892	14.5382892265363	14.151341771419	14.2663304593124	14.10695761367
AFESQPALHSSPAALSEYVK	3	Halogeton_glomeratus_16478;Halogeton_glomeratus_17799	14.191483280118	13.7825820046587	NA	14.126489127075	14.1703789554432	13.7878425768398	14.2612621923874	14.2156720911741	14.2978113597802	13.9423324542589	14.2516663161092	13.7528929321413	13.6766765309687	13.9672349503713	13.9354824698583
AFEWTLQK	2	Halogeton_glomeratus_23187	16.7664846665212	16.7997605843682	16.8134904780238	16.43495957121	16.4001778628085	16.3143756047362	16.7450707890068	16.6150731046454	17.0019253562436	16.61626153498	16.3629732021851	16.5637459477375	16.1755075498916	16.5352680465926	16.332583899759
AFFAGSQR	2	Halogeton_glomeratus_14722	16.2267295688143	16.4434227442169	16.2198914814857	16.1552198052059	15.8976328027385	16.0527854417961	16.0827417454774	16.1693024766328	16.2502066995107	16.1035311718415	16.2274208097742	15.9175344253273	16.066898051558	16.3075055015111	16.0497647297652
AFFANMPLSK	2	Halogeton_glomeratus_9764	14.6720303392327	14.1951561023304	NA	14.275898430344	13.7203704607534	13.8893430925575	14.4144975019992	14.4585994409037	14.4426593109612	14.2503903939208	14.4747558845344	14.2216180212547	13.6721496031271	13.4316874628674	13.9066672953275
AFFATAESVR	2	Halogeton_glomeratus_12420	19.3706270305285	19.1901298413338	19.3201650507358	19.201030717426	19.0457615662138	19.1935296703904	19.1294342130541	18.9671790493231	19.1749388588986	19.1802118234793	19.3546877720079	19.1853442615371	19.0766335311668	19.1130320310159	19.1055827764562
AFFDATGGLWR	2	Halogeton_glomeratus_54503	20.0923630148608	20.0642313134285	19.7541443407503	19.7712298040106	19.7428784341191	19.6661195273019	19.9656696472486	20.3735317560759	20.1478065796326	19.8029552902701	19.7621285872221	19.5928489633062	19.8411808458516	19.8829908441403	19.4971958911411
AFFEHYAQSHK	2	Halogeton_glomeratus_53341	12.2179305028545	11.9608830424593	12.1080311601081	12.1447216834152	NA	NA	10.9681371736224	11.5225808848572	NA	11.5304789769441	12.4825808457295	11.7508015650506	11.8785946385644	11.9564300586516	11.732483778644
AFFEHYAQSHK	3	Halogeton_glomeratus_53341	13.4213280822698	NA	NA	12.8457546196779	NA	NA	NA	NA	NA	NA	NA	13.4970409819947	13.2657764218018	NA	NA
AFFETAC[Carbamidomethyl (C)]GQVSR	2	Halogeton_glomeratus_44432	11.4716894472878	12.3699456247522	NA	12.3502432723288	12.7496705385495	NA	12.3694403923936	NA	12.566198351608	12.8637758412124	12.9599992381285	12.6817728185421	NA	12.3962268728976	12.0290157900179
AFFITNLEPR	2	Halogeton_glomeratus_14598;Halogeton_glomeratus_37087	14.9923827685957	14.3587223741035	14.8215884453695	14.0066686488545	13.9736038867032	14.3424396354133	14.5904680506174	13.9289046357269	14.7566659032469	14.3891930978583	14.356534951336	14.2002034375818	NA	13.9012646592347	12.109343058947
AFGADLILTDPDK	2	Halogeton_glomeratus_43076;Halogeton_glomeratus_43145	18.7590097960518	18.7589381327204	19.0982891253341	18.7488325940317	19.3034863306456	19.2607756519857	18.8318625066473	18.7523427273476	19.0632977911595	19.1323797741565	18.526566884359	18.8856695121095	19.2260148984858	19.174367473018	19.1926923265336
AFGADLILTDPDKGM[Oxidation (M)]GGTVK	2	Halogeton_glomeratus_43076;Halogeton_glomeratus_43145	12.9158448322434	13.0600405741423	13.0332174021174	12.6738096038733	12.843911146572	12.8798250110308	12.8024762545701	12.9788891183285	13.031663154301	12.3278612376715	NA	12.8371631784612	12.7242641267171	12.7894126429019	12.8218715440377
AFGADLILTDPDKGM[Oxidation (M)]GGTVK	3	Halogeton_glomeratus_43076;Halogeton_glomeratus_43145	15.4913893983583	15.3353421657084	15.4597497343648	15.053724950149	15.063152408175	15.171639597595	15.6297108219206	15.0173899468949	15.0317788549084	NA	15.4751597835862	15.1916204783828	15.1124998985017	15.1895762809693	14.8546402108765
AFGAELVLTDPVK	2	Halogeton_glomeratus_50090	20.5516425540606	20.7196076736045	20.7638135529419	20.6076343627805	20.7831449678294	20.6675096678004	20.5411829139091	20.4050181227915	20.6366856321575	20.6979265590566	20.5022314249769	20.8124773905937	20.7860535379727	20.6101042219211	20.625740883638
AFGAELVLTDPVNGM[Oxidation (M)]K	2	Halogeton_glomeratus_43539	NA	13.7453517455494	NA	NA	NA	13.4078123708949	NA	NA	NA	12.7286314660509	NA	13.1064626689986	NA	13.7488747030282	NA
AFGAELVLTDPVNGMK	2	Halogeton_glomeratus_43539	18.1761925800048	18.3402226350704	17.6808371093702	18.7025143004316	18.3055175855454	18.1694633909211	18.1989199509294	17.8565512323705	17.7277133712816	18.0799869989111	18.4625843729879	18.6469623707751	17.8515137332806	18.4859232948722	17.074392687036
AFGAEVVLTDPVK	2	Halogeton_glomeratus_42034;Halogeton_glomeratus_43421	NA	NA	NA	NA	NA	NA	NA	NA	15.3368072566069	NA	NA	NA	NA	NA	NA
AFGDLLDVMK	2	Halogeton_glomeratus_41210	13.5276844069537	13.2313175178776	13.2973360868955	13.3794052860332	12.7619944780429	12.9149981750056	13.12960284475	12.9994113630377	13.2659180412728	13.5064643261126	13.1080864949443	13.2867065444472	13.3757462390969	13.2629490469785	13.2156315921352
AFGQVHSPYWGEER	2	Halogeton_glomeratus_53962	NA	NA	NA	NA	12.7607241886739	NA	NA	NA	NA	NA	NA	NA	13.1775952777119	NA	NA
AFGVSYMPNHADGGSTGQQQTSSLVVK	3	Halogeton_glomeratus_15090	11.4025007144407	11.5033079957029	11.7356473675216	12.1398457787937	11.5203551634148	12.2461974813573	12.284424761719	11.615772962336	NA	11.2764460518155	12.0872851546667	12.2085679491681	11.5048528451497	10.9895016781582	NA
AFHEQLSVAEITNSAFEPSAM[Oxidation (M)]M[Oxidation (M)]AK	3	Halogeton_glomeratus_34933	NA	NA	10.9396612670424	NA	NA	NA	NA	NA	NA	NA	NA	NA	NA	NA	NA
AFHEQLSVAEITNSAFEPSAM[Oxidation (M)]MAK	3	Halogeton_glomeratus_34933	12.2067148034717	NA	12.0300424690869	11.1149598148783	NA	NA	11.4762696412072	11.2722506582614	11.4708149644063	NA	11.2332750596173	11.2378204421702	11.3863669431296	11.0157860323484	10.4903647590667
AFHTIIFLEK	3	Halogeton_glomeratus_44481;Halogeton_glomeratus_48024	10.4836725675102	10.742176241833	11.0490097652524	10.2639848508037	10.6240340010396	10.962635227292	10.3575588007027	10.258937998981	9.87878480897647	10.4424128426012	9.74803728148905	NA	11.2278858208049	10.5338222282801	10.8280632194921
AFIAGVADDNGYGWAIAK	2	Halogeton_glomeratus_40873	21.1138806685646	21.0639022905335	20.4955097121587	20.9986370436812	20.3985221427063	20.4513373214807	21.2132449890375	21.2041455988869	20.9069354171683	20.4925813191896	21.0373356232427	20.8457205829424	20.0543796747291	21.1131480709354	19.7935631129235
AFIAGVADDNGYGWAIAK	3	Halogeton_glomeratus_40873	12.9388784133213	13.3207795010618	12.5139354734936	13.1822894496127	12.9449918473971	12.5160441537099	13.3679240690121	13.7523013700164	13.4240579001817	11.9416550958562	12.9716902099452	12.8457535593232	12.3961426445827	12.8912392228177	12.2172074088195
AFIDSLLPR	2	Halogeton_glomeratus_40996;Halogeton_glomeratus_41811	15.269406488719	15.0205805548179	14.4956743126381	15.261050902471	15.0853715748393	15.325824977975	14.4529812428092	14.8591071264895	14.924550166127	15.2055032816545	15.6381298266522	15.5373072675248	15.0432232831774	14.7975578427228	15.1694686591959
AFIM[Oxidation (M)]LSK	2	Halogeton_glomeratus_53945	13.0082182962643	NA	NA	NA	NA	13.1606046332762	12.8904795523779	12.7347498183969	12.9871735780216	13.4148263440968	13.2837216527295	12.9576606166045	13.0593154287549	12.5354784693876	13.699343769699
AFIMLSK	2	Halogeton_glomeratus_53945	17.1277799837146	16.6702441442667	16.6570389686866	17.096278542278	16.712068813456	16.8876053186054	16.8594422608453	16.5627905460625	16.6160940216367	16.7912488729008	17.0265301336185	17.3641613159804	17.0103669240145	17.3438639241173	16.6033173161097
AFIVAFR	2	Halogeton_glomeratus_19623	17.2462883614526	16.8311792169064	16.5077871075125	17.2134863351039	16.2904170061572	16.6847186436702	17.304517675738	16.6647035680125	16.7258157811194	16.2713611551451	17.323033321086	17.2128613333326	16.0109384051235	16.3139330364809	16.5966203917458
AFLDQLC[Carbamidomethyl (C)]TK	2	Halogeton_glomeratus_25508;Halogeton_glomeratus_27768;Halogeton_glomeratus_34794;Halogeton_glomeratus_46013	NA	13.4055883265193	13.1790565225394	13.0227453210644	13.6540324416786	13.7841634147681	13.7545280766072	13.9002174427892	13.7032564232731	13.0632794368998	12.9499531256016	NA	NA	NA	NA
AFLDVSIDGKPAGR	2	Halogeton_glomeratus_43301;Halogeton_glomeratus_51258	16.0330155376343	15.7274652614314	15.7086394772376	15.3827545020768	15.8758348707306	15.9410014303442	16.1338467525481	16.3482513500887	15.9031296566581	15.3024138208767	15.3441657930647	15.7234325285589	15.6396502878022	15.8707412947672	15.6609153092421
AFLDVSIDGKPAGR	3	Halogeton_glomeratus_43301;Halogeton_glomeratus_51258	15.4473451997987	15.2646383032952	15.1164805698838	15.226818866894	15.4705923924104	15.3707398590767	15.846164925449	15.7850561507665	15.8363322920626	15.2400733712706	14.9184100300445	15.7108302859323	15.6981774625316	15.7079043532947	15.1523254112558
AFLDYYNIQYK	2	Halogeton_glomeratus_53887	15.5775425614078	15.7535076382005	15.599721285596	15.8583609448889	15.9778491424453	15.6177412667985	15.6971530857638	15.8649797088347	15.7374527072374	15.6683747069518	15.8924718303007	15.6601469428245	15.4316062344285	15.7935514937934	15.5797783459813
AFLLYGPPGTGK	2	Halogeton_glomeratus_35670	18.2358923240379	18.2601876873948	18.0819467198037	18.2725091246624	18.1579862363456	18.0697590878183	18.0509293777089	17.9524205473549	18.0100888902134	18.1568038994011	18.345284626922	18.1644411563654	18.0938972127158	18.164424341967	18.004234973538
AFLNSDLVGFHTFDYAR	3	Halogeton_glomeratus_12599;Halogeton_glomeratus_12821	NA	NA	NA	NA	NA	12.4576222234951	NA	NA	NA	NA	12.8038792194723	12.3424650634647	NA	NA	NA
AFLPAHPDPTR	2	Halogeton_glomeratus_48034	18.344068435027	18.4110632129859	18.2418060193798	17.8399445247475	17.9231694011293	17.9543531999164	18.3111570378821	18.5655996964794	18.2970699294287	18.0173334427269	17.992386916885	17.8923687440923	17.8849175905094	17.8510572652591	17.8200407177338
AFLPAHPDPTR	3	Halogeton_glomeratus_48034	17.8481386664373	17.8936807369873	17.7532007253662	17.3585134501438	17.2538090778515	17.4128411139818	17.9320536720116	17.8558363681366	18.2910371050485	17.7681407622399	17.5738892018974	17.8297884087814	17.7215846640232	17.6163021662626	17.5031958906528
AFLSQVGVPEVSK	2	Halogeton_glomeratus_16261	15.6937161871084	15.6536138494573	15.6448461600259	15.6602185625949	15.6039706538558	15.6277039158238	15.2784812568099	15.0633329273252	15.2424692026505	15.2844064941447	15.5699974317739	15.3334499682958	15.0909237948648	15.0586303648291	15.0526629638535
AFM[Oxidation (M)]DATGGLWR	2	Halogeton_glomeratus_54368	15.2485898581054	15.4255990284636	15.5289654729032	15.3977832396898	15.4745088367924	15.4114145129389	15.5822066162342	15.7309597857308	15.9221940831639	14.9513080914992	15.3229021832201	15.2600526863382	15.3596782895472	15.5149811461425	15.3872205904693
AFM[Oxidation (M)]GIGEGVAMPAMNNMISK	2	Halogeton_glomeratus_27810	NA	12.7469490755081	12.8384878688154	13.1746660544794	NA	13.0149776544887	NA	NA	13.4480322791435	NA	13.7087039398943	13.1812406276663	13.0764209294733	NA	NA
AFM[Oxidation (M)]LDHSK	2	Halogeton_glomeratus_37643;Halogeton_glomeratus_52474	13.7091627486262	NA	13.7871777548044	NA	NA	NA	NA	13.3891370994953	14.036182271274	NA	NA	NA	NA	NA	NA
AFMDATGGLWR	2	Halogeton_glomeratus_54368	20.8893878819635	21.2438180995417	20.9767011001053	20.9932033981286	21.0836577573521	20.9539833207391	21.1312411240367	21.4077501355279	21.1315945249574	21.1215687416616	20.822809020943	20.6746876876637	21.1064307709913	21.1881157135965	20.911244037927
AFMGIGEGVAM[Oxidation (M)]PAM[Oxidation (M)]NNMISK	2	Halogeton_glomeratus_27810	12.9704462847688	NA	NA	NA	NA	NA	NA	NA	NA	NA	NA	NA	NA	NA	NA
AFMGIGEGVAM[Oxidation (M)]PAMNNMISK	2	Halogeton_glomeratus_27810	14.4216269251666	14.3915293813042	14.2536522174622	13.9355395233131	13.6428903836078	13.9816223029624	14.3695810374657	14.1517750716844	14.3428282917918	13.729756530839	14.3071939949674	14.4615508470473	13.980451896753	13.7030628764398	14.1072294239444
AFMGIGEGVAMPAMNNMISK	2	Halogeton_glomeratus_27810	17.9346729721066	17.7051420745945	17.4691621750286	17.7211211123321	17.1594401971426	17.63357318	17.8367886133626	17.6356748111121	17.7310147586902	17.3432209316391	18.0705960169921	17.8103718602355	17.0931976298887	17.2117360915377	17.2857687394215
AFMLDHSK	2	Halogeton_glomeratus_37643;Halogeton_glomeratus_52474	17.0270244169697	17.1292141928582	17.133028186006	17.0646544823427	17.1016211860883	17.0434195622669	17.3375180210219	17.2911437288997	17.3700373768049	16.8962375966451	16.7132770017686	16.9597613145742	17.0616740036536	17.1077281375502	16.9221641857904
AFMNNNGIAPGLVR	2	Halogeton_glomeratus_52804	12.9192043164553	13.6247235652254	11.7774022820899	12.7782316051132	NA	NA	12.8215073116903	13.213232260159	NA	NA	13.4347036806739	13.3538786542934	11.7031417175719	14.046512167576	NA
AFNPTQAEETYSM[Oxidation (M)]VTANR	2	Halogeton_glomeratus_18951	19.3903157382883	19.0700818705761	19.2158101462829	19.1321312342735	18.8688918654385	19.3552671681862	19.3550552674078	18.7734404533537	19.0639219229665	18.9847047986466	19.2722488596788	19.6723154468157	19.1116841979749	18.9229491106491	19.373291279843
AFNPTQAEETYSM[Oxidation (M)]VTANR	3	Halogeton_glomeratus_18951	15.5910841882672	15.453870305452	15.6457940782795	15.6560458728312	15.279921228757	16.6859086828997	15.8565604458351	15.0258102091145	15.6946674870896	15.3834118518688	15.6855632277819	16.1572828429691	15.5468833566909	15.377515805584	15.9307962103871
AFNPTQAEETYSMVTANR	2	Halogeton_glomeratus_18951	23.5158533897894	23.2926745559865	23.3952693871538	23.4363730674935	23.1291814580864	23.5058213790301	23.559317816263	22.9904023723475	23.2721118382309	23.2555029372574	23.5084208456801	23.6680916309045	23.2402673515976	23.052217799142	23.3302726814712
AFNPTQAEETYSMVTANR	3	Halogeton_glomeratus_18951	21.7833274212421	21.5548583620629	21.5384683962181	21.7120236933097	21.3346997541777	21.5505942645869	21.7139471286862	21.2788553560414	21.5075003275596	21.3138466577714	21.6206166144005	21.8587853462894	21.3281691817216	21.0882106512894	21.5399495988028
AFPGGLQVGGGINSENASR	2	Halogeton_glomeratus_49711	16.1874895612873	16.4005205653573	16.3090405398591	16.3760735044834	16.4076739417571	15.8985873145099	16.2591524100501	15.2833629675185	16.3641752782943	16.5297783941972	16.6839956943515	16.7272281466866	16.5328107304874	16.8967643558388	16.5222786812196
AFPLMPEQYILK	2	Halogeton_glomeratus_34959	17.1181883067207	16.9151628045225	16.6300221269573	17.4148036428591	16.8551604136098	16.8432709318363	16.7969374290091	17.1818532419813	16.9086260182882	16.9231272742586	17.6025253235126	15.5071936227526	16.1975569741694	16.76391440838	16.0805045557024
AFPSDALVK	1	Halogeton_glomeratus_31857;Halogeton_glomeratus_33690	NA	15.0678913915041	NA	NA	NA	14.4647554029901	14.7673109258172	NA	NA	NA	NA	NA	15.0714367593953	NA	14.9076561302098
AFPSDALVK	2	Halogeton_glomeratus_31857;Halogeton_glomeratus_33690	14.1986866431445	14.3560999464033	14.3833508060857	14.0504633246631	14.2732208405023	14.1650181526532	14.2711299934391	14.2943596842026	14.5235232780557	14.476986116473	13.9342211835292	13.8222994297773	14.3539584711116	14.0376243019813	14.3417621492645
AFQGFQVDEALM[Oxidation (M)]K	2	Halogeton_glomeratus_43861	13.977750758692	13.2948946440529	12.8264683146851	13.6126726876655	13.7115662489539	13.7604924714347	13.2005727574185	13.4692273459946	13.6466319781672	13.5500363235157	13.5315903360173	13.739141345492	NA	14.0148512279184	13.4086707027659
AFQGFQVDEALMK	2	Halogeton_glomeratus_43861	18.0261179814197	17.9381222227319	18.0940133237033	18.0214416429696	17.9826444263508	18.110701981825	17.8910846548131	17.9860330193432	17.88830742245	18.2047018919966	18.1743050812101	18.0779853785401	17.9215030579723	17.9572403091912	17.9124168953764
AFQHVAAYDSAVSEWLWK	2	Halogeton_glomeratus_50842	16.0034318551405	15.9543470995968	15.9141496291927	15.9372443932534	16.094513471615	15.8581640034876	15.8994212383235	16.2415445630483	16.0360681298709	15.6421575056624	16.0872301602581	15.9414388834912	15.6662091380357	16.1228499377272	15.7718332649993
AFQHVAAYDSAVSEWLWK	3	Halogeton_glomeratus_50842	16.7020695155487	16.7642313781803	16.6348976305052	16.6247194347187	16.8565404280278	16.9370011185262	16.7741067883147	16.8598214035707	16.7319468181493	16.9905138317382	16.6684233052919	16.7722067262575	16.6318851485431	16.7332401980917	16.4207508694603
AFQLDANIVK	2	Halogeton_glomeratus_54142	13.682083566476	13.167456796083	14.8378374355664	13.7482848981688	12.7891454085988	12.9513666340224	14.4312737695538	15.531268352295	13.6627919616183	13.6934322132845	13.7149534126108	13.5043736018124	13.5679850284544	13.0190615216353	13.7297577505541
AFQSSLYNR	2	Halogeton_glomeratus_39699;Halogeton_glomeratus_54445	20.0476245395937	19.9144407964256	19.9687171632858	20.0180355258825	19.6846352801255	19.7312948350097	20.1182095757662	19.9626729109745	20.4168160099154	19.5280636268737	20.2071766045633	19.966155072206	19.4794676199012	19.2932507489495	19.7789831066192
AFQTAVDHLSQFGSDGGALLFVPPGK	3	Halogeton_glomeratus_35316	21.0265507574869	20.8315318360126	20.7119718685395	21.0857001517072	20.8389370235147	21.0747952175311	20.708288972182	20.8498941425509	20.6907558701551	20.8438544268058	21.1554097355548	21.1111864319695	21.082503914781	21.0941552762976	20.8369153678079
AFQTSTFC[Carbamidomethyl (C)]NR	2	Halogeton_glomeratus_115;Halogeton_glomeratus_24218;Halogeton_glomeratus_32212;Halogeton_glomeratus_39297	14.9157587723596	15.0827505631736	15.2563070607572	15.1843576903056	14.9273490021447	15.0614133199894	14.8574113142227	14.6172657909777	14.9835776428042	14.2944156449347	15.2886768432278	15.005682101213	14.0745830130192	14.0243755290912	14.7902802942998
AFSAVTSAQFPWVK	2	Halogeton_glomeratus_30346;Halogeton_glomeratus_31806;Halogeton_glomeratus_34028;Halogeton_glomeratus_37555;Halogeton_glomeratus_40772;Halogeton_glomeratus_44377	15.9919216941962	15.5227240119286	14.8956257980308	16.061232737124	15.0777627837832	15.1508248846263	15.9806225578073	15.6646163346141	15.4789882032507	12.7657964443815	16.7241465683921	15.6268320724712	14.9824453075412	15.0396885566153	15.2301692023699
AFSEAVALK	2	Halogeton_glomeratus_25218;Halogeton_glomeratus_39025	NA	NA	NA	NA	11.2784286921049	NA	NA	NA	NA	NA	NA	NA	NA	NA	NA
AFSIITEIFK	2	Halogeton_glomeratus_15020;Halogeton_glomeratus_30112	16.7371192722124	16.4015643495756	16.2087995663682	16.5540607456941	16.121587950945	16.262415500757	16.4192246141341	16.2413837406557	16.2246527073969	16.1953629171941	16.6217274910495	16.680036782466	16.0595834833268	16.483003608563	16.2390909685275
AFSLAPNEPEVLLLDYPSHQR	2	Halogeton_glomeratus_24561;Halogeton_glomeratus_29192;Halogeton_glomeratus_30102;Halogeton_glomeratus_32664	13.1482728849682	NA	13.285991237119	12.7288202771367	13.1217985822299	13.1128249358225	12.8769408160819	13.0584217243985	NA	NA	13.2753887450514	13.272299135431	NA	NA	13.32490578171
AFSLAPNEPEVLLLDYPSHQR	3	Halogeton_glomeratus_24561;Halogeton_glomeratus_29192;Halogeton_glomeratus_30102;Halogeton_glomeratus_32664	14.3948896590501	14.347442242011	14.5545548264052	14.2401328156107	13.8802244626516	14.2324797987747	14.3081574041626	14.3313818216616	14.4827198435283	14.1270744761201	14.0871027760853	14.3835400565787	14.304877894506	14.2443421545518	14.3798691058741
AFSNM[Oxidation (M)]AVGYNNVDVNAATK	2	Halogeton_glomeratus_43489	11.3522393760574	11.0464667479847	11.0000422952462	11.5473472955874	10.8887406097429	11.4011190105835	11.5444317917585	NA	NA	10.7286374220596	10.8395978323158	11.716883627304	NA	11.7933822847819	11.0736322544639
AFSNMAVGYNNVDVNAATK	2	Halogeton_glomeratus_43489	19.3780432471077	19.2229814420704	19.1105807934532	19.2353346747907	18.9492132210177	19.0933340388595	19.380342313074	19.2078906669861	19.2044914607045	18.7562922544252	19.1921529844848	19.304422865999	18.9425512609948	19.3044039954762	18.9639798798765
AFSNMAVGYNNVDVNAATK	3	Halogeton_glomeratus_43489	NA	NA	15.41798176009	15.7103433899997	NA	NA	16.0523897651534	15.4632608515308	NA	NA	NA	NA	NA	NA	NA
AFSPTTINAGR	2	Halogeton_glomeratus_35340;Halogeton_glomeratus_37819	16.9614763954165	16.8567060721113	16.8649433231049	17.2441371344179	16.9022343171617	17.0786084832337	16.9422325964039	16.7257320007361	16.8873561069441	16.4756068131897	17.3334908564302	17.2136796350003	16.4780409583422	16.2005266767792	16.4875525628577
AFSQVFGR	2	Halogeton_glomeratus_20395;Halogeton_glomeratus_3998;Halogeton_glomeratus_5368;Halogeton_glomeratus_5850	NA	NA	13.1674528863543	NA	NA	NA	NA	13.0160999657502	NA	NA	NA	NA	12.7544326036467	NA	NA
AFSSIFWNEK	2	Halogeton_glomeratus_19951	17.2084070185126	17.3660638974709	17.2588325723918	17.3200035104769	17.2357534803611	17.3624410471409	17.2520179816595	17.3529290272748	17.3292629505837	17.3637636718896	17.5130468183399	17.3261448211577	17.0262021240226	16.9781445881083	16.9133279209711
AFSVLDGIGK	1	Halogeton_glomeratus_13864;Halogeton_glomeratus_15582	14.001337213387	13.4661607658067	14.0935681441681	13.8601258297308	14.0326420833787	14.6284786497966	14.4406919906458	14.1523705054324	14.5060393923201	13.66529409016	14.0915629524466	13.913325950753	13.0451448174374	12.6568524545636	13.5626982062364
AFSVLDGIGK	2	Halogeton_glomeratus_13864;Halogeton_glomeratus_15582	14.8157950455727	14.4657599094522	14.7827642546877	14.988542423817	15.0315974478687	15.0001924879916	15.211606463786	14.6903196985931	15.1855875918586	14.6174433272602	15.0804258086513	15.0161811312247	14.285672004749	14.108476910481	14.372985952136
AFSYEFYPK	2	Halogeton_glomeratus_33151;Halogeton_glomeratus_36373	14.346332941847	14.7344466244012	14.6840117628408	14.1846183276504	14.540908005743	14.3998474797302	14.2298338871585	14.0365714914539	15.0141131424437	13.8607725791008	14.9999771184153	14.1462141495528	14.95218421148	14.9236736860638	14.8270341914709
AFTDAYAELESTLSGLNVLVETYFADLTPEAYK	3	Halogeton_glomeratus_14736	NA	11.9154653627618	11.0599996549501	13.0803705753308	12.754188239991	11.8568026413395	13.2807882076023	NA	11.8884577131213	16.4250155254292	13.789273678281	NA	12.6770034724735	13.7626401907027	11.3305950332835
AFTDELALLQK	2	Halogeton_glomeratus_32637	13.1223149910567	12.022540073828	12.6007332851609	12.6685793751575	11.9845352421821	12.410946208196	12.0379565795308	12.1281769794657	12.2050828626951	11.3698752803563	12.272921074903	NA	11.9113857587718	11.0000735926	12.27370833996
AFTGEYWNTK	2	Halogeton_glomeratus_54537	18.1297867782291	18.3547011973169	18.1417810823346	18.030033685744	17.9874252704471	18.037030455797	18.2163166562557	18.417421593146	18.1421447884113	18.1416062414642	18.0750172649838	17.9181479454532	18.190507247662	18.3316873898361	18.0979125626493
AFTSLSLFQVLR	2	Halogeton_glomeratus_469	12.3870029092246	11.7144938383882	10.1845897743395	11.9553154732792	NA	10.633553175789	12.3095117688669	11.9841614068333	11.0350869942248	NA	12.2055905472936	11.7181065977766	9.69682592751104	11.0217188105451	10.045769501914
AFTSPLTQVQNR	2	Halogeton_glomeratus_40862	18.6909537051027	18.5824904428167	18.5486729483516	18.3878845249993	18.4140955752933	18.4503019135836	18.5455560441751	18.5928790654362	18.6297213128637	18.4137583362879	18.6375479314314	18.6104231117195	18.2137039657904	18.3910207263786	18.3331007407159
AFTVGIGGPVGTGK	2	Halogeton_glomeratus_54319	17.7095815332901	17.699834613052	17.4434968978949	17.1602536306384	17.1112601742555	17.214884932021	17.6889600492242	17.6149512568453	17.4585603087549	17.1816617969279	17.3760753017312	17.2202893772861	17.1903547377737	17.3553681317127	17.2468803382565
AFVDNYLK	2	Halogeton_glomeratus_26910	14.2315034668451	14.1636622237717	14.2239445027111	14.0073002937561	14.1846109290669	13.8268401002217	14.3707483351252	14.2826655409172	14.1133301114947	14.1869479858123	14.1713639834407	14.0866296628403	14.0824037269951	13.8266209760643	14.221219934512
AFVDSGAQSTIISK	2	Halogeton_glomeratus_40479	18.0924473650034	17.7629783203582	17.9602120927722	17.97955189776	17.9291889638194	17.9897734608211	17.8723637399684	18.0528531968404	17.940477524037	17.5617118434905	17.8438203941785	17.8382318397345	17.6187420997409	17.653607152014	17.6361089345519
AFVEHYYSTFDSNR	2	Halogeton_glomeratus_54649	19.376640680213	19.4694248885357	19.4789375099928	19.4437521820971	19.2059187810462	19.3735549414761	19.3701507557754	19.4490924223863	19.2506015790508	19.3009721462747	19.3726965354248	19.2818198100158	19.7162223655672	19.5909456564111	19.2219505004709
AFVEHYYSTFDSNR	3	Halogeton_glomeratus_54649	19.3713356299018	19.4045480159634	19.4401307151066	19.3484711851146	19.4320231838312	19.2773586922221	19.1971659039571	19.4542355189388	19.2826618960844	19.3945110549878	19.4573769208191	19.3532467715951	19.4616607945673	19.5388647574219	19.1817979507597
AFVELADAC[Carbamidomethyl (C)]GYPVAVMPAGK	2	Halogeton_glomeratus_32528;Halogeton_glomeratus_32846;Halogeton_glomeratus_42675;Halogeton_glomeratus_47276	15.0781980792397	14.8014715325537	NA	15.0515860517783	NA	15.257049367723	14.9175667808713	14.9989026663344	15.0213059733571	14.8042556407493	15.1853600548868	NA	NA	NA	NA
AFVIPITGPLIR	2	Halogeton_glomeratus_5403	16.8048542020649	16.4845270178256	16.2350666084812	16.7857249707137	16.3588980163242	16.5128554528221	16.4446729514052	16.1747834524308	15.9662884398941	15.9309595372043	16.716786114139	16.4348977069301	15.9075583104087	16.0684186520732	16.2381267126886
AFVLVLGNEK	2	Halogeton_glomeratus_49470;Halogeton_glomeratus_50416	19.7397196322549	19.519673613877	19.5935272535312	19.7999748240487	19.8407665798812	19.8548075795621	19.6784331988384	19.848874343168	19.7289385166678	19.652994917009	19.5450473351687	19.7934799538595	19.8337105976507	19.9915167331943	19.876851797425
AFVPAVLLGEADSK	2	Halogeton_glomeratus_48452	13.1739978301165	12.9366869340677	12.951542509983	12.3462337183057	12.9191037426418	12.9420859215584	12.7332909505778	13.0147353221709	12.5474850288305	12.0936194839964	12.7831939730335	12.3913149160784	12.0960651029773	12.4068786817322	NA
AFVPPQHFIR	2	Halogeton_glomeratus_10251	16.9848011317489	16.8810333972062	16.908410093432	NA	NA	16.1320991056848	16.7499745701855	16.2506027561847	16.2474725042868	16.5257992787669	NA	NA	15.8062393254381	NA	15.5693830899132
AFVPPQHFIR	3	Halogeton_glomeratus_10251	14.7394794751784	14.7789748872002	15.2873732185963	14.6508383715592	15.0112435200618	14.5044297155242	15.4093503164578	15.070571653009	15.1588718194747	14.7369201405593	14.7429098283561	14.621472640064	14.4008961569322	14.9738453083538	14.1335063850188
AFVSEYAVTGK	2	Halogeton_glomeratus_31108;Halogeton_glomeratus_35824	19.2883621469981	19.4505669682968	19.3734301089446	19.2122038543659	19.2072878251991	19.1171844652404	19.410981159874	19.4399062714072	19.4798818773384	19.1777663974325	19.1068104049623	19.0729974000875	19.1767711790164	19.2579979006653	19.2304507196976
AFVVVGDNNGHVGLGVK	3	Halogeton_glomeratus_53418	16.6951427384797	16.382868171016	15.3821380370989	16.6213023677831	15.6553229799801	15.7658066332176	16.3369158422612	15.9740791676028	15.5755341020245	15.5664438866061	16.761154393092	16.6949425471281	14.9841180344202	16.3105866741598	14.8746808080583
AFVVVSDPVVAR	2	Halogeton_glomeratus_34692	18.5253279785192	18.31972112476	18.2563060584225	18.2352833253237	18.0418571725922	18.4756373890241	18.4461317155155	18.3351005604586	18.3311152556076	18.2560632927873	18.2731913446657	18.0915271269815	18.2525614219758	17.9837421735873	18.3317702650049
AGAALEPGVILSFK	2	Halogeton_glomeratus_20252;Halogeton_glomeratus_23678;Halogeton_glomeratus_28077	15.2598642647912	15.2057462773754	15.399144245754	15.127006970725	15.1713665807259	15.2832494579967	15.2790786902023	15.4696685690986	15.4644357406429	14.8268300559986	14.9677710901753	14.8711961233282	14.8256660223035	14.8717281210136	14.7045168024718
AGADIVSVHC[Carbamidomethyl (C)]EQSSTIHLHR	2	Halogeton_glomeratus_48111	13.1342507526978	13.2003943426789	13.0567199062966	13.3030851635076	13.6622131486942	14.1052862302262	13.9478431389943	13.7767799572308	13.4261627218345	12.6146580296492	13.3623562190378	13.2857500934927	13.3715173299545	13.3314033873854	13.4055016010127
AGADIVSVHC[Carbamidomethyl (C)]EQSSTIHLHR	3	Halogeton_glomeratus_48111	17.2777115371549	17.2710467152287	17.3530801209293	17.3927514408986	17.551297811419	18.0295431787592	17.595961716212	17.7317889526123	17.4149266168397	17.0013678767803	17.2590131627876	17.2943133736825	17.329185805464	17.2973823988215	17.4255519983149
AGADIVSVHC[Carbamidomethyl (C)]EQSSTIHLHR	4	Halogeton_glomeratus_48111	NA	16.5390208524866	16.41297658679	16.5759147246886	NA	16.2416974454097	16.8876492878859	16.5083470817199	NA	16.8902515441046	16.4377819378903	NA	17.2502754360293	16.589301396879	16.4408012383479
AGADIVSVHC[Carbamidomethyl (C)]EQSSTIHLHR	5	Halogeton_glomeratus_48111	15.2243205597823	15.0208919238902	15.0927767387949	14.91079873106	15.1311443594702	15.5199783032612	15.4180050098942	15.1719612461413	15.5779670706781	14.9622007139234	14.7830464299927	15.4130479074399	15.102664132332	15.3574119986588	15.2924884449195
AGAEM[Oxidation (M)]LVM[Oxidation (M)]AYGR	2	Halogeton_glomeratus_25424	12.7166612767389	12.3614039774704	NA	NA	NA	NA	NA	NA	11.1007899639127	NA	NA	NA	NA	NA	NA
AGAEM[Oxidation (M)]LVMAYGR	2	Halogeton_glomeratus_25424	16.1883435096689	16.3687952675215	16.4094405484519	15.8214660306472	16.3302199493671	15.8775434924156	16.0594138758673	16.104898641686	15.9206518898276	15.5391177555145	15.8452180002749	15.9709624755343	15.8406977342888	15.6750224727087	16.2684776569922
AGAEMLVM[Oxidation (M)]AYGR	2	Halogeton_glomeratus_25424	17.1734695951042	17.1609790456597	17.3838606789153	16.5408338857689	17.1451904189759	16.8128855817789	17.0425652916746	17.0890985295915	16.8826348849877	16.4718934855072	16.6989146226964	17.0387438454596	17.2108762885188	16.9433448612952	16.8714151670916
AGAEMLVMAYGR	2	Halogeton_glomeratus_25424	18.8092314683672	18.4128065837893	18.3105967983088	18.1172424355791	17.962921415886	18.0856192685083	18.2904268680785	18.6799459955809	18.3305000050017	17.9766340869683	18.3866995889605	18.2674597094724	17.7873711547593	18.473608723296	17.701467185554
AGAGSATLSM[Oxidation (M)]AYAAAR	2	Halogeton_glomeratus_39228	12.2308879265523	NA	NA	NA	12.5429934410969	NA	13.0137549538246	NA	NA	NA	NA	13.0807235907964	NA	NA	NA
AGAGSATLSM[Oxidation (M)]AYAAVK	2	Halogeton_glomeratus_47426;Halogeton_glomeratus_51430	13.9132341817502	14.1354897214871	13.6905562180605	14.6358382862595	13.8831056833328	14.0034564265561	14.2987008561792	13.6949312531032	14.1358582623232	14.0488863272002	14.2305803195706	14.8745012928202	13.6761277012397	14.2591773321941	13.8489556208992
AGAGSATLSMAYAAAR	2	Halogeton_glomeratus_39228	18.4489097924162	18.22537269083	18.2003387496593	18.2155179904007	17.8009342864271	18.0451117809959	18.6316647476399	18.7015914233611	18.341546764767	17.4656379382628	18.3417509552169	18.2240460463603	17.9147975820462	18.0397516765953	17.7799057158677
AGAGSATLSMAYAAVK	2	Halogeton_glomeratus_47426;Halogeton_glomeratus_51430	19.4435970401731	19.1191976996252	19.0895646095359	19.1187034064425	18.7346396588246	18.9961097423861	19.1914953004551	19.1616163796903	18.8281014160935	18.6132297125514	19.264030255746	19.2922582869917	18.8615347896216	19.081702859601	18.9460188452471
AGAGSGSNEGSGWGNWGSK	2	Halogeton_glomeratus_15107	13.4013488770847	12.8855079466766	12.5111051401594	13.054288160743	12.7005175640371	NA	12.5535129695409	12.5736550685305	12.416009541065	12.7033300015895	13.3750911641933	12.6117080901333	NA	11.7226996272196	NA
AGAIAMFGEK	2	Halogeton_glomeratus_16502;Halogeton_glomeratus_23576	15.0114305994843	14.7149762471744	15.2063551640577	15.2809867666983	14.9452871259682	15.4417926981864	14.6823534029527	14.6401671611713	14.93125052458	14.7785361927794	14.973380720253	15.0270277142758	14.9945063850191	15.0454930335862	14.9386709376436
AGALLSYDPNLR	2	Halogeton_glomeratus_44959	20.4352126757921	20.4959466608559	20.5512442324114	20.3151620594154	20.4348053822037	20.4551276201949	20.4001485492183	20.7880858210679	20.5439211001629	20.381419916702	20.3618190535518	20.1418394104229	20.268854625629	20.4534836323797	20.1287800458089
AGALNVLLR	2	Halogeton_glomeratus_18977;Halogeton_glomeratus_24869	15.8835301097971	15.9367472782676	15.577307816582	16.0120447960051	15.3933024499595	15.818981970164	16.0761652860377	15.7948184326516	15.89063234296	15.442365957918	16.063398219039	15.997687507942	15.1017585404912	15.5663192041263	15.6180103493026
AGAMNALIR	2	Halogeton_glomeratus_17065;Halogeton_glomeratus_21384;Halogeton_glomeratus_24215;Halogeton_glomeratus_30032;Halogeton_glomeratus_8188	NA	14.113023096342	14.0147931735393	14.5417201071116	13.6707691797407	13.2839764799946	13.9579831034243	NA	14.5424556044109	13.9157171859615	14.5371810777983	14.1465158373544	NA	NA	13.8198929176188
AGANIVVPMDPISPAVSDTAYYR	2	Halogeton_glomeratus_46971	16.6753571097448	17.1983913667949	16.8421806978482	17.1872279904897	17.3838974752751	16.7283421145184	17.1600999804153	17.6726145928313	17.5209291259712	17.0629358346583	17.3711211005597	16.9249716499931	17.0108708132503	17.3184844305415	16.6971817378514
AGANIVVPMDPISPAVSDTAYYR	3	Halogeton_glomeratus_46971	NA	NA	NA	NA	NA	NA	11.0511602735946	NA	NA	NA	NA	NA	NA	NA	NA
AGASLDSLLSK	1	Halogeton_glomeratus_38101	16.6174722386472	16.4483955742094	16.6500790258518	16.7093345846002	16.765117754818	17.1301627712304	16.7734585451032	16.6690368499445	16.6303997532923	16.5083088277955	16.5503643375406	16.575370781733	16.5200193039435	16.4575525949316	16.5134379917755
AGASLDSLLSK	2	Halogeton_glomeratus_38101	19.366746486638	19.2159455195909	19.4006772758141	19.4289062076765	19.4792866863475	19.5870044829358	19.4158137991837	19.4405850786238	19.6052340913057	19.4337975074556	19.3619035026071	19.4800387865826	19.3611187539877	19.4308585328494	19.3558344188922
AGASLYGVADLNLLK	2	Halogeton_glomeratus_10383;Halogeton_glomeratus_29748	17.9692648199537	17.8849425041535	17.6794116724186	18.1294614974583	17.5657433808992	17.8219959467824	17.934540172022	17.993249563698	17.8121450942599	17.6176464174857	18.1003332548538	18.1932615910279	17.6194643760753	17.875450893149	17.6372362740768
AGATAVGLSGLDGR	2	Halogeton_glomeratus_33980;Halogeton_glomeratus_39043	18.5474179645021	18.3512395045431	18.4330808863739	18.4733496539324	18.4539312607512	18.5468508727666	18.3652570058098	18.229332229165	18.4218796629556	18.5092824479914	18.7686682523495	18.8826865552989	18.3948411050255	18.3255992635544	18.2788632374243
AGATGVAYSFFSDQDSK	2	Halogeton_glomeratus_28214;Halogeton_glomeratus_34606	15.8910469781338	15.7514389865203	15.572326130216	15.3563906907242	15.3607781398937	15.5446656208965	15.7886920694429	15.7095628606602	15.8196356838076	15.5323470731368	15.1683320919709	15.5318565414678	15.1429688022132	15.1469004621709	15.2351600064578
AGATTLNIPDTVGYTVPK	2	Halogeton_glomeratus_30940	17.6890515677953	17.7352765924364	17.7938790117737	18.1507768628854	17.8917548763078	18.0407377514131	17.8636202883779	17.7625071057779	17.7011595076717	17.6154464828565	17.9456362372129	18.0294484877878	17.6397298308997	17.7638685431255	17.5048521140441
AGAVPQAPQFR	2	Halogeton_glomeratus_53144	16.3217507205351	16.1737528131233	16.2132378358113	15.9988614665752	16.0449391641272	16.0073895124403	15.5357430318995	15.9182965302372	15.5229594769176	16.3418786026592	16.3939802417855	16.2901246481952	16.2255630090281	16.2443239686144	16.1233217226527
AGC[Carbamidomethyl (C)]LGSTLAVMK	2	Halogeton_glomeratus_36216;Halogeton_glomeratus_43031	10.6363913947334	12.248810318492	NA	11.8962332322731	12.5460339088779	NA	11.759163921753	11.6391172888966	NA	NA	12.888145732592	NA	NA	12.577074112378	NA
AGDNVGLLLR	1	Halogeton_glomeratus_35230	18.1958326812274	18.1216619059025	18.1056154707423	18.1844801698085	18.4420987976167	18.5706136252713	18.0815216718158	18.005171320258	17.8666055951188	17.9738934439649	18.0686364197426	18.109642604223	18.0446419833021	18.0484217501481	18.1374571313589
AGDNVGLLLR	2	Halogeton_glomeratus_35230	23.25101912081	23.3808399244587	23.3902817634373	23.6147345607019	23.6477712017782	23.6395077964235	23.2964649869308	23.2637515597029	23.3736565899268	23.4473378130882	23.4422502637737	23.5271530486905	23.4758685988515	23.3741028775309	23.4706184806152
AGDPLAAWSAAAR	2	Halogeton_glomeratus_4081	NA	NA	NA	NA	NA	NA	NA	NA	14.4263703311362	14.6648040730729	NA	NA	NA	NA	NA
AGDSLVFHYSGHGSQQR	3	Halogeton_glomeratus_48161	12.8726035634469	12.8899536241292	12.6042050285941	12.7976765198519	12.937706542008	12.7383646626332	12.3606716232664	13.4024283861064	12.8201799024009	NA	12.3360199998107	11.890242826173	NA	12.4223587216024	12.6068910367245
AGDVC[Carbamidomethyl (C)]FSQVFR	2	Halogeton_glomeratus_21422;Halogeton_glomeratus_23342;Halogeton_glomeratus_26085	NA	13.080303245906	NA	NA	13.0102188949244	13.5956392022502	NA	NA	NA	NA	NA	NA	NA	NA	NA
AGDVLVFNYPK	2	Halogeton_glomeratus_54553	18.3411112092953	17.7657274733113	18.2586999860379	18.4039226722279	17.7957943680038	17.9471968046382	17.7004826561201	17.3395328290808	17.6732622457423	18.5977558542237	18.8405191668625	18.2539382331936	17.9293701398203	17.9032572496044	17.9656494537737
AGEDIVIGFVDSGIYPLHPSFASHEAER	3	Halogeton_glomeratus_15236	14.9412424395568	15.0167429430846	15.4532697413633	14.7635870916631	15.4291434596995	14.3314524255865	NA	14.7434434772923	15.0851869318374	NA	14.9469247193944	14.5575772075858	15.2291722446593	NA	14.696261937927
AGEDIVIGFVDSGIYPLHPSFASHEAER	4	Halogeton_glomeratus_15236	11.4122416480755	10.5077820619695	NA	11.1880169429885	12.1103187315048	11.4913123725405	11.5649288264803	10.3359448698896	11.8342432698819	11.009844726965	10.6342476987012	11.1677447895487	11.4645668536091	10.8249485206989	11.3639976137192
AGEDVPIELLNNIGVLHLER	3	Halogeton_glomeratus_15130;Halogeton_glomeratus_18715	12.4739101762107	12.4241092493583	12.4101190574446	12.3424500169125	12.5618140611212	12.6065536592985	11.8032610049855	12.0151672549748	12.3060953675886	11.8765635637265	11.4342330832966	11.9631628974178	12.1625729201892	11.4536399439565	11.8367546191816
AGEFFHSAQR	2	Halogeton_glomeratus_15786;Halogeton_glomeratus_26539	18.794507416661	18.4544089047284	18.636385739928	18.7210806456306	18.5018071489045	18.8212215411683	18.7165885460404	18.5233434220772	18.6929787523687	18.1721439298541	18.8603617961187	18.6819063927585	18.062310424496	17.9134888669056	18.3783313054676
AGEGSATLSMAYAAAR	2	Halogeton_glomeratus_49827	14.9864407126924	14.6917016678627	14.7518099456549	14.7294985841663	14.8886597404719	14.6549910707536	14.8527993553608	14.5352402266374	14.7555952379362	14.4147690987994	14.802410479276	14.6710414116394	14.6812982082998	14.8467978407021	15.0331240068084
AGEIMGLR	2	Halogeton_glomeratus_28551	12.4979528905353	NA	NA	NA	NA	NA	NA	NA	NA	NA	NA	NA	NA	NA	NA
AGELFGYPLMVK	2	Halogeton_glomeratus_21674	17.6677960733336	17.6600155623057	17.6138226429354	17.5627628872868	17.2826215656826	17.5174796872866	17.5892135395721	17.5898732592313	17.5559797800444	17.6385646052945	17.7508121851581	17.5531055581248	17.3345467806255	17.6073641538427	17.4522608920716
AGELSNAELDNLM[Oxidation (M)]TVVQNPR	2	Halogeton_glomeratus_54563	17.6256293281463	17.5413992013159	17.6605067517505	17.4389928737794	17.5933566140499	17.7074497686818	17.6997785920675	17.2347821683863	17.5075996153166	16.9661398623106	17.5475258767036	17.9193928663823	17.88836497749	17.6828573617999	18.0681335729518
AGELSNAELDNLM[Oxidation (M)]TVVQNPR	3	Halogeton_glomeratus_54563	15.5935551590615	15.7267335896387	15.7141840143001	NA	16.0848554056208	NA	15.5617493132485	15.4394202132862	NA	NA	NA	15.7897938663965	NA	NA	15.7542693048117
AGELSNAELDNLMTVVQNPR	2	Halogeton_glomeratus_54563	21.2846942586064	21.052619725338	21.1735246156541	21.4089561997346	21.4409015956581	21.4257748119394	21.1809821422296	20.7773524635718	20.9312029714923	21.1334927924083	21.5710739722727	21.5177717345586	21.2990778558623	21.1613445833623	21.2269004406928
AGELSNAELDNLMTVVQNPR	3	Halogeton_glomeratus_54563	16.5747240488902	16.3456755061031	16.5924634689507	16.880492527617	16.7335463470695	16.5462274725476	16.5525224947071	16.4145366523367	16.393835161656	16.5814924941341	16.497758920945	16.7903362275902	16.4533190160464	16.3952440711347	16.3256447610755
AGEPITADDLGLGGALTVLM[Oxidation (M)]K	2	Halogeton_glomeratus_31429;Halogeton_glomeratus_32137	12.4084351129915	12.3333642038893	12.5435301258508	11.8354344318411	11.884805500851	11.6932541495613	11.9560120501814	11.9632306315363	11.9926484460363	NA	11.5883961427303	12.0995704244627	11.948803655592	11.8492603680868	12.6335529608225
AGEPITADDLGLGGALTVLMK	2	Halogeton_glomeratus_31429;Halogeton_glomeratus_32137	18.8610762077914	18.5437642752659	18.8673040841332	18.5349040213056	18.4204082946056	18.7310054787476	18.6082252957593	18.4942229316674	18.7253580066343	18.2137478653214	18.577399581215	18.6198412228464	18.5324173600559	18.4766712466446	18.5959410323623
AGFADLDFGWGPPAYGGPAK	2	Halogeton_glomeratus_40684	15.5570218568693	15.3998919511398	15.7389450852879	15.367146246724	15.6273971547965	15.484659103801	14.9467679608367	15.0085817494733	15.4553175441838	15.6419758293108	15.7626112924622	15.4113981950511	15.6205259843994	15.5269175030825	15.6013558606154
AGFAGIILEDQVSPK	2	Halogeton_glomeratus_34222	18.5078907817582	18.7190482959313	18.6376655535334	18.6341011532968	18.5975699612932	18.5843445626575	18.9553990970012	18.7400238134713	18.9324707200682	18.8750648304846	18.3771527302971	18.6365401923641	18.6679500520904	18.4939766653944	18.4090937668835
AGFAGIILEDQVSPK	3	Halogeton_glomeratus_34222	NA	NA	NA	NA	NA	11.8722490260869	11.8182456433825	11.6934787025605	NA	NA	NA	NA	NA	11.3871970330303	NA
AGFDGVELHGAHGYLIDQFLK	3	Halogeton_glomeratus_19636;Halogeton_glomeratus_50894	NA	NA	NA	NA	NA	NA	NA	NA	NA	12.0255373800157	12.8251953530376	NA	NA	NA	NA
AGFIGSQR	2	Halogeton_glomeratus_10477;Halogeton_glomeratus_14855;Halogeton_glomeratus_20911;Halogeton_glomeratus_26159	NA	NA	NA	NA	NA	NA	NA	13.7734556699546	NA	NA	NA	NA	NA	NA	NA
AGFLQNLK	2	Halogeton_glomeratus_52944	17.4908291694476	17.0721481190144	17.2464627837334	17.4264305784777	16.8589460416987	17.5534538865983	17.509366347979	17.0576917190136	17.4364817862382	16.9083111787466	17.1750912169855	16.9515687413919	16.769913836954	16.5280631138741	16.9232420670257
AGFTDVQLK	2	Halogeton_glomeratus_44827	18.4752028402999	18.2643475995379	18.3684762231466	18.0292317229662	18.2268638278394	18.6119158650835	18.6248681871895	18.2831589008732	18.6831401577123	18.1985930696699	18.6050302947505	18.6041828854762	17.9728468104559	17.7675868590607	18.2947328705983
AGFTEPTAIQAQGWPMALK	2	Halogeton_glomeratus_34691	16.6190400674933	16.5087054414332	16.3004015059629	16.3783026243289	16.0956367052001	16.0749482141022	16.6678121298931	16.6677656948908	16.523626015728	16.0815913168153	16.54871412318	16.2884833828654	16.0769927827333	16.41627681874	15.8323724835138
AGGAQAISAMAWGTSSC[Carbamidomethyl (C)]PK	2	Halogeton_glomeratus_36616	16.209292598003	16.2137983818333	16.0182243984332	16.3152817018288	16.2891328425568	16.2957459443444	16.2049849026215	16.44047673102	16.2048401063427	15.6733555875335	16.2243119720276	16.1053544459562	16.0301760358378	16.3210102819135	15.9299400341172
AGGEC[Carbamidomethyl (C)]ITFDQLALR	2	Halogeton_glomeratus_54347	16.8274120720026	16.6693915130985	17.2725018877042	17.5372907948983	17.7651220918247	17.9074108986751	16.9657042744667	16.6051300948041	16.9248703640066	17.6942332051565	16.9660745311387	16.9736509849949	17.4175926421458	17.4265282248096	17.788309393307
AGGEC[Carbamidomethyl (C)]ITFDQLALR	3	Halogeton_glomeratus_54347	12.3913943702094	11.877895076608	10.7449581746933	15.5219023101506	10.3852392381551	NA	NA	NA	NA	11.2274870224916	11.8460553809841	NA	11.4363059673689	11.6404188396559	NA
AGGFIHAGR	2	Halogeton_glomeratus_40322	15.3739110332076	15.231731053749	15.084259538719	15.5889065624203	14.4933872609371	15.2175061469443	14.3478802635563	15.3174250709466	13.7678810622321	15.5816060613065	15.0754490402062	15.289894125369	14.8519193752262	15.387467717932	NA
AGGFPEPEIIHYNPK	2	Halogeton_glomeratus_49470;Halogeton_glomeratus_50416	19.4324047469949	19.3197524039748	19.317163728219	19.2929427613964	19.3337115826674	19.6558178057356	19.4244990781969	19.3820279107408	19.2029437196069	19.331003771999	19.0836492246296	19.1443535276492	19.3342004470422	19.5497317189179	19.3596990725556
AGGFPEPEIIHYNPK	3	Halogeton_glomeratus_49470;Halogeton_glomeratus_50416	20.2629379987682	20.3108887667408	20.3883227118898	20.387423929301	20.4665248203982	20.4462111409001	20.3770801345816	20.4919111657341	20.3670223141425	20.3626812212605	20.1974710018139	20.4575159232704	20.6419243216273	20.5888032857442	20.5640095631375
AGGHVIEVPLPFPVFDAAEIVR	3	Halogeton_glomeratus_30587;Halogeton_glomeratus_35479;Halogeton_glomeratus_39876	15.4616733026401	15.139709351302	15.4588438054687	14.8726436696939	15.3747408166886	15.3970130181807	15.0842876372161	15.0239632396624	15.2549296478855	15.0086739113729	15.0192833975279	15.2961245549212	15.4441115445762	14.9424647128221	15.1019068772511
AGGIFLPIIK	2	Halogeton_glomeratus_35457;Halogeton_glomeratus_35925;Halogeton_glomeratus_36045;Halogeton_glomeratus_48570	21.6014953618819	21.3280556299817	21.2078012421889	21.456226598473	20.836855860984	21.2567687360089	21.2428380244075	20.9552467581936	21.0918177424799	21.3487360390963	21.7080330130671	21.8321334743827	21.0762909582414	21.0093111842061	21.4110097953485
AGGIFLPLVK	2	Halogeton_glomeratus_28126;Halogeton_glomeratus_32210;Halogeton_glomeratus_32532;Halogeton_glomeratus_43077	19.7805846192321	19.513696872561	19.3634956078996	19.6768804019104	19.1077748964395	19.5614889178759	19.5809101558197	19.2466539616339	19.6457544358077	19.3485081023177	19.888153316631	19.8859469797024	19.1972557202797	18.903466933954	19.2471275439786
AGGLLDKPGGLR	2	Halogeton_glomeratus_49469	21.040500833775	21.09396773404	20.9876961591895	20.9440435655002	21.0193647193051	21.0332139786636	21.0833759729402	21.2640048093994	20.8619021970115	20.8569982852025	20.8811766213109	20.7992352151705	21.0099774247368	21.0125061345975	20.9638412991444
AGGTM[Oxidation (M)]TGVLSAANEK	2	Halogeton_glomeratus_35102	14.6553781824506	14.4696185028288	14.8165802969795	14.8336240833671	14.8359869908332	14.9561472271914	14.7646331213882	14.5276267020056	14.7226546987731	14.3579850698487	14.4772857421415	14.8946330937399	14.5182886587532	14.7154326792079	14.8688573983874
AGGTMTGVLSAANEK	2	Halogeton_glomeratus_35102	19.2736734348674	19.0666711207886	19.0060005210153	19.4295259080238	19.4279254084872	19.4424542009721	19.23305408545	19.0280059698039	19.0741527021358	18.9063943510438	19.250961918959	19.2145938657786	19.1986398043984	19.0762615388224	19.1583503610676
AGGVLMVC[Carbamidomethyl (C)]R	2	Halogeton_glomeratus_51607	16.0016153076436	16.0621002970222	15.6943507780995	16.2308129293543	16.5240549704389	16.5646539107108	15.8934076711524	15.8060410524775	15.7383995618998	16.2247215482951	16.3280358942756	16.2834677465531	15.7549106997185	15.8228217747216	15.7559679233755
AGGWDASGSWGGSK	2	Halogeton_glomeratus_15107	NA	NA	11.7187050283601	12.4422101293763	11.9224731555366	NA	11.6256051728671	NA	11.8616310034644	12.689282828308	12.6576663664128	12.2170126115278	NA	NA	11.4480861576727
AGGWDASGSWGGSKPK	2	Halogeton_glomeratus_15107	10.8978452471872	NA	NA	NA	NA	NA	NA	NA	NA	NA	10.525235273652	10.9007274348274	NA	NA	NA
AGGWDTSNSWGGSK	2	Halogeton_glomeratus_15107	13.758560411464	13.2712474031243	13.5372822268315	13.8370735767356	13.465248587737	NA	NA	NA	NA	13.1550787503246	13.8855348631613	13.5977032502809	NA	NA	NA
AGHAGVTIGENWFIVGGGDNK	2	Halogeton_glomeratus_25277;Halogeton_glomeratus_28048	14.4093283294724	14.2015682404135	14.2465617444509	13.9556805688264	14.1245195153943	13.9906062972303	14.0629246482787	14.2527771638634	14.0656606652354	13.7420193549838	14.1234479297461	13.9303306021939	13.8117347047059	13.8612454086668	13.8910755319494
AGHAM[Oxidation (M)]C[Carbamidomethyl (C)]GGYIR	2	Halogeton_glomeratus_35088;Halogeton_glomeratus_36763;Halogeton_glomeratus_43910	NA	NA	NA	NA	10.6897697919842	NA	NA	10.7289077075313	10.911451194054	NA	NA	11.3953226489073	10.626149904233	NA	NA
AGHAM[Oxidation (M)]C[Carbamidomethyl (C)]GGYIR	3	Halogeton_glomeratus_35088;Halogeton_glomeratus_36763;Halogeton_glomeratus_43910	NA	NA	NA	NA	NA	10.5666130085983	NA	NA	NA	NA	NA	NA	NA	NA	NA
AGHAMC[Carbamidomethyl (C)]GGYIR	2	Halogeton_glomeratus_35088;Halogeton_glomeratus_36763;Halogeton_glomeratus_43910	15.2078380910904	15.060631193249	14.7175308052315	15.0105440492415	14.7314369512393	15.241406100113	15.3146973315105	15.002389592014	14.4262487071206	14.250189075839	15.3178398366415	15.1702202646579	14.6790125119014	15.4860732218019	14.4986486100388
AGHQTSAESWGTGR	2	Halogeton_glomeratus_42731;Halogeton_glomeratus_49833	18.264678045563	17.9474859849251	17.9420899024716	18.4066540963545	18.5092743858347	18.5007117672727	18.081760709095	17.5486747538074	17.9299819924561	18.179350655782	18.4903918473423	18.1559582115215	18.155736872816	17.8373689058211	18.1137787444016
AGHQTSAESWGTGR	3	Halogeton_glomeratus_42731;Halogeton_glomeratus_49833	18.5968082454622	18.3855436811654	18.5462650713811	18.883075676099	18.8233051387761	18.7573490016197	18.3437332053874	18.1981674762927	18.6679469705403	19.0513334468819	19.0084783105324	18.8829638522773	18.833862693728	18.6515208977132	18.669669773068
AGIALNDNFVK	1	Halogeton_glomeratus_32614	20.481117673898	20.3589514760058	20.3306863133938	20.4059935377208	20.3913306917324	20.560529569856	20.3084687672597	20.2379917671031	20.1096463926381	20.2736374493127	20.4345405427123	20.4422241930068	20.2247245577528	20.3174860342449	20.1727625415935
AGIALNDNFVK	2	Halogeton_glomeratus_32614	24.0880296443385	23.9355174084926	23.7971352859779	24.0927827665934	23.9479574491424	23.8760790714815	23.9557903016536	23.952859347556	23.9348340044346	24.0785995369239	24.2440704878999	24.0880538505129	24.0081466529578	24.1241303822974	23.7164272179507
AGIALSSSFVK	2	Halogeton_glomeratus_35333	18.5598478544996	18.3518571674462	18.1294844842825	18.361791389003	18.2936648316457	18.1855044932331	18.3000796111949	18.4622053475207	18.2120778458429	18.0875134531698	18.7384696500856	18.3743336563754	18.1491854220948	18.509823486019	18.0348488844274
AGILGPVSISGLNEGK	2	Halogeton_glomeratus_35845;Halogeton_glomeratus_43941	15.7165539568587	16.4588471640607	15.7892560288108	16.613585969278	16.3656022478241	16.297098318286	15.8830818199652	16.0008734595433	15.8777449582235	16.2860475467453	16.2050552577821	16.3783684043949	16.4381860307381	16.6531659908783	16.4857003738917
AGILLHPTSLPGPHGIGDLGEQAFR	3	Halogeton_glomeratus_34813	16.3736657921567	16.4298674259487	16.2548510215384	16.2961568674826	16.0006581620483	16.035165362679	16.6618397801145	16.6151791422252	16.2068774844157	15.658063848542	16.1009558482805	16.0264705255088	15.9301846625174	16.2505614883826	15.8798679175222
AGILLHPTSLPGPHGIGDLGEQAFR	4	Halogeton_glomeratus_34813	16.9380950194501	16.7194357071197	16.6024836394618	16.752876954153	16.5105897238149	16.6903470995218	17.0047825257797	16.9866697168487	16.9226490637891	16.0204875861292	16.3982156341951	16.6691080565977	16.5044364579032	16.7893475000929	16.4864373400359
AGINEESGSGLFSPSLPFSK	2	Halogeton_glomeratus_28172;Halogeton_glomeratus_31391	16.3914443926895	16.025000840323	16.0803503959113	16.1063375872332	15.8980253537514	15.9976039944538	16.1908520348031	16.1215014145248	15.881680678955	15.7189335815577	16.2225939187773	16.1267105384317	15.8213587526906	15.9634559919251	15.5391301431545
AGINVIQIDEAALR	2	Halogeton_glomeratus_14736	24.1868977635876	24.1447158084982	24.2145081833327	24.1721854298156	24.272357593394	24.21008429798	23.4929490463665	23.6443595886263	23.7893006362945	24.1420413701399	24.2345030271613	24.2931586856837	24.0161100699327	23.9113313167795	23.9839868614209
AGINVIQIDEAALR	3	Halogeton_glomeratus_14736	15.045955183695	14.9549535486954	14.9289680766784	15.2166899516875	15.1945540066298	14.9394573036168	14.8531964079204	14.6293044206088	15.0535869394385	15.2510684591152	15.2125324523962	15.1622619229408	15.0771148244644	15.0225418099955	15.0311492695054
AGIPQLPPSAK	2	Halogeton_glomeratus_51146	14.5106241766059	13.9695949300384	14.2703887856867	14.1435635603918	13.7121718964638	14.6985749197729	14.3160616593512	14.2777177889266	13.9417215886858	13.9680466149182	14.7972545761768	15.3067073566649	14.2355535257944	13.35222555537	14.8077468936515
AGIQEVHFLPFNPTDK	2	Halogeton_glomeratus_12187;Halogeton_glomeratus_16184;Halogeton_glomeratus_20476;Halogeton_glomeratus_7356	17.3875405523677	17.1976752181539	17.0666387860015	17.1782286883766	16.8977091159566	17.4268091851501	17.5130463781294	17.307340381025	17.3884684657743	16.917817793208	17.3636672486061	17.1321439056527	16.4961367253039	16.6025121716683	16.8571003498564
AGIQEVHFLPFNPTDK	3	Halogeton_glomeratus_12187;Halogeton_glomeratus_16184;Halogeton_glomeratus_20476;Halogeton_glomeratus_7356	18.0118118428022	17.60466826524	17.8373254104949	17.825779817079	17.5790407382036	17.8075590840245	18.0489123231831	17.7806542485474	18.3460159635681	17.3913882556669	17.8980521141062	17.9690404457077	17.2202976671842	17.1664974025055	17.5647585901818
AGIQEVHFLPFNPTDKR	2	Halogeton_glomeratus_12187;Halogeton_glomeratus_16184;Halogeton_glomeratus_20476;Halogeton_glomeratus_7356	15.4196895958723	15.0851706251831	15.1492223336116	14.675450826286	14.6631564249645	15.2114541442944	15.5415384227649	15.2858552016432	15.2389837165036	NA	14.8565335670428	14.9201398491532	NA	NA	NA
AGIQEVHFLPFNPTDKR	3	Halogeton_glomeratus_12187;Halogeton_glomeratus_16184;Halogeton_glomeratus_20476;Halogeton_glomeratus_7356	16.5555600461042	16.0260263201775	16.443637577504	16.3436540899809	15.3249260602943	16.4144491056877	16.831271417285	16.2482555562675	16.5357039077483	14.7557959904296	16.2664330526987	16.0928369211353	15.3598494357217	15.1819351851114	15.8786862631535
AGIQEVHFLPFNPTDKR	4	Halogeton_glomeratus_12187;Halogeton_glomeratus_16184;Halogeton_glomeratus_20476;Halogeton_glomeratus_7356	15.2128492486505	14.8127197620327	15.0349759713988	15.2191338490804	14.9118292341713	15.0358390527859	15.6199336905925	15.3169361863275	15.6330889275416	NA	14.9828227565754	15.3994489511933	14.0989101709921	NA	14.4320569739021
AGISGGGSLPVYIDK	2	Halogeton_glomeratus_22450;Halogeton_glomeratus_25377;Halogeton_glomeratus_30026	15.3715617114399	15.321371272409	15.2972523451716	15.1782473025231	14.7325048041416	15.1748996915411	15.4445999282084	15.3158375709644	15.5755075463117	14.984362338986	15.2058677375335	15.03699642248	14.8370672934988	14.6273566254382	15.0660474970102
AGISNLTGIQGATNIQGEDQK	2	Halogeton_glomeratus_46992	20.9053959905613	20.9513558189852	21.043766287957	20.998770029217	21.2000169362995	21.2546971664683	21.095417271776	20.9374811372686	20.8528682558142	20.8509989602192	20.9827588887822	21.2523882915956	21.1491673660239	21.1170957027276	21.2732454525345
AGISNLTGIQGATNIQGEDQK	3	Halogeton_glomeratus_46992	14.2368255597146	14.6706223941061	14.4585426859446	14.7530581165617	14.7311730832514	14.680273544602	14.6085842407574	14.5547485024388	14.6365649025396	14.4189216094992	14.5248078185789	14.7178376763925	14.78918232743	14.6527979778493	14.67975884157
AGISNLTGIQGATNIQGEDQKK	2	Halogeton_glomeratus_46992	11.332329196454	11.0651907260384	11.5252986888732	11.2782917037875	11.3553777563117	11.9882542444233	11.5237202864483	10.6148635537717	10.7135101844324	10.5662638574919	11.299466870204	11.6334983178523	11.682417526009	11.0483753990289	11.1994318005793
AGISNLTGIQGATNIQGEDQKK	3	Halogeton_glomeratus_46992	12.9204137664747	13.0533417095975	13.3546212854998	13.5796043628681	13.5217463604434	13.6928791841371	13.8017677829296	13.5508162377376	13.180344923756	NA	13.2577889456182	13.4787192649166	13.5802315833885	13.3575370516355	13.4636251336768
AGITTSLNAR	2	Halogeton_glomeratus_1646;Halogeton_glomeratus_2811	NA	NA	NA	13.1503801678767	12.9546938428649	14.054235405995	13.5923172946741	13.7381443175151	13.9672066000004	NA	14.1666119109509	14.2296233524818	NA	NA	NA
AGITTVLNSR	2	Halogeton_glomeratus_24292	14.7220273095155	14.2948559136392	14.2196149641436	14.2523441513514	13.9963706774786	14.3997034867633	14.7527293838246	14.4835004351963	14.3173408135912	14.7611294552859	14.8208880619637	14.868724234694	14.0113776714098	14.240101491298	13.5836437885595
AGIVGLPNVGK	2	Halogeton_glomeratus_44319	20.8834841470822	20.7992911434627	20.6171576370507	20.9157007976379	20.812412592297	21.0235515640702	20.8869356272162	20.6596542884811	20.7316294977782	20.7692032708729	20.9058682833077	20.9701698631768	20.8678321324607	20.8434583949155	20.9668053572426
AGIVSVEDFLR	2	Halogeton_glomeratus_14914;Halogeton_glomeratus_26318;Halogeton_glomeratus_31768	13.7772365078585	13.4434610890138	NA	NA	NA	NA	NA	NA	NA	NA	NA	NA	NA	NA	NA
AGIWAIPEK	2	Halogeton_glomeratus_2949	14.8025324785127	14.7253465359413	14.5797449189783	14.8338293582164	14.726107610832	14.7867758216507	14.5498940189582	14.7162140170957	14.7862632310872	14.5237656705756	14.8120721110925	14.6174512972979	13.6888206635338	13.8927212874639	14.3541225480962
AGKPPVPLDTSR	3	Halogeton_glomeratus_51664	NA	NA	NA	NA	NA	NA	NA	NA	13.128850142371	NA	NA	NA	NA	NA	NA
AGLAAATLK	2	Halogeton_glomeratus_20794;Halogeton_glomeratus_23421;Halogeton_glomeratus_25909;Halogeton_glomeratus_28902	16.799553475203	16.6530996459471	16.6692358318201	16.4656191219488	16.4565743898661	16.4964006391967	16.5921519363583	16.6913080227141	16.7301944071656	16.7236409928378	16.9314007289713	16.6580426058097	16.8496533394755	16.5139646160397	16.6325416731512
AGLDVFANLR	2	Halogeton_glomeratus_41902;Halogeton_glomeratus_42374	17.5622918021771	17.5588262115672	17.4675053523232	17.7080128731721	17.6461806288321	17.7062183434856	17.4238329276591	17.5815863271867	17.4806577960114	17.7516137409477	17.9461316693495	17.9685406143309	17.6995928142458	18.0079127084355	17.5847974522215
AGLDYWPYVVVK	2	Halogeton_glomeratus_43843	13.8053471500163	13.5617173830833	12.5528089135166	NA	NA	13.6269890213524	NA	12.9103213404632	13.6836621692795	NA	13.902453048893	13.7425535664263	13.5964078345484	13.349219631103	13.2312318408792
AGLEAILPTGVYTMQDLR	2	Halogeton_glomeratus_13392;Halogeton_glomeratus_16894	13.4031197095121	13.2234153154045	13.1687525562242	13.2858884375986	12.6843643419937	13.3526429239241	NA	NA	12.9641881470455	12.942698508963	13.3716990832281	NA	NA	12.1594889844566	12.6777495582481
AGLEIWR	2	Halogeton_glomeratus_8143	16.1270292705823	16.2251714449914	16.121531893334	16.0522870627502	16.0837292299509	16.0407072541234	16.0406392880125	16.2826598211713	16.2724379853405	16.0922101531421	16.1799860449652	16.0634399237355	16.0435571604559	16.1673290099128	15.8161160429207
AGLGAFGFR	2	Halogeton_glomeratus_21014;Halogeton_glomeratus_32593	17.0736545051497	16.918131752815	16.9032705595326	17.1579789470108	17.0821099853389	17.1976458257971	17.0422799459393	16.7498598725336	16.8025086280829	17.1026386968584	17.0446917157201	17.3493059836098	17.1966142003831	17.2441149478675	17.1305881239736
AGLGAFGFRPSPPDREESVEDFVR	3	Halogeton_glomeratus_21014;Halogeton_glomeratus_32593	13.522183567513	12.3159028393332	13.2132165452238	13.4646728176581	13.324397542333	13.5139954634569	13.3409040765835	13.2907899357246	12.4501386337328	NA	13.5606389630539	13.5147670197866	13.5874392711632	12.8602487548384	13.1810301173568
AGLGAFGFRPSPPDREESVEDFVR	4	Halogeton_glomeratus_21014;Halogeton_glomeratus_32593	16.1043427961701	NA	15.8481118447289	15.6279365169471	15.5669631957209	16.0048742652834	14.4783354806818	15.5353703850551	15.5164670148102	14.3470894425925	15.5905842517917	16.2338071148124	15.5617124656833	15.9773494482074	15.7275394510085
AGLIDWPTR	2	Halogeton_glomeratus_39815;Halogeton_glomeratus_45789	13.6982298160103	13.0792326589273	13.3800217247689	12.5033105312213	12.9674720463005	12.8029121493439	13.0371662454355	13.0364189076225	13.335583875848	11.905037235967	13.4673480058152	13.2723275128719	11.899611136151	NA	11.6793278814642
AGLIPEETALPWFK	2	Halogeton_glomeratus_34244;Halogeton_glomeratus_52473;Halogeton_glomeratus_53026	24.1064634320355	24.0494130231813	23.9730166771827	23.9963381215179	23.7984342777787	23.9263162724538	24.2593649159109	24.1029019584457	23.8728539671581	24.3265774515741	24.2503683837623	24.0059739826996	24.6874309815351	24.6048319647679	24.1263840936188
AGLIPEETALPWFK	3	Halogeton_glomeratus_34244;Halogeton_glomeratus_52473;Halogeton_glomeratus_53026	NA	NA	11.139963544316	11.9244069760881	10.7281335263226	NA	NA	11.4636241518131	NA	11.8263001008443	10.6696474185003	10.9689637746242	12.2388792368053	11.1814092017628	11.3224472342085
AGLLGNLR	2	Halogeton_glomeratus_52227	13.6108230707024	12.9129488905328	13.110234935782	NA	NA	12.0538631439227	13.1221091877396	13.3672635018858	13.2332134237746	11.6544829293069	12.2443224198841	11.6297329260175	11.9526859328812	11.8560097267826	12.2142721936646
AGLNVSSIDWLLLHQANQR	3	Halogeton_glomeratus_37013	18.301857517138	18.0405402597613	17.5074935710196	18.1324747791783	17.596358187726	17.8471518908269	18.1344598553334	18.1749174813845	17.6921026974261	17.3576873936827	18.1720824633819	18.1303643593251	17.6062485468751	18.1526154927631	17.5014413958078
AGLQSSQIK	2	Halogeton_glomeratus_35968	NA	NA	NA	16.154411186987	16.0125515285984	15.4438675747949	14.7879431914062	14.3702261514404	NA	15.1231301025243	15.7203121720681	15.849652837615	14.6804311328021	15.0269614012947	15.5787712088673
AGLQYLGPDLDAMK	2	Halogeton_glomeratus_39562	15.9980751710704	16.1435160071215	16.317825446464	15.9359887722084	15.5628414938829	16.0440127251442	16.2383320184035	16.0154558474806	16.0259764209865	15.8894467872625	16.1352287949957	15.980731469818	15.7861304899038	15.769085538402	15.8321212363806
AGLTAYNHNLDTSR	2	Halogeton_glomeratus_45031	11.554812164274	10.9614878463812	11.2899841299974	11.4471477615285	11.2650468136264	11.6204833866646	11.5635129679511	11.3626583039281	11.6876715245711	11.045651321705	11.6947162562349	11.6052793566604	11.0220729823943	9.80434047122931	10.8524007090681
AGLTAYNHNLDTSR	3	Halogeton_glomeratus_45031	13.1041006416224	12.868196007402	12.8988048075894	13.2257071069088	12.5551234500408	12.9374902336626	13.0306626902542	13.2369422126818	13.1441905960518	12.2007620138556	12.8771212245204	12.7656603806832	11.8088220130051	11.8647224400035	NA
AGLTDIEPDLNEDPVDR	2	Halogeton_glomeratus_53489	19.8765138900124	20.0451366773693	20.5112882034595	19.9437074399084	20.5289523733168	20.523087645013	20.0038709063644	20.1547617423639	19.9380093610789	19.5386019776279	19.8173073289529	20.1423800264142	20.5305192950428	19.7161724055038	20.4106262631979
AGLVSDAIESFIR	2	Halogeton_glomeratus_1475	17.2895289243684	17.0249633306818	17.3136812835433	17.159403155146	17.1944909627459	17.4707537858622	16.8323947556597	16.8101507503056	17.1674464545238	17.0124977148484	17.1107851342579	17.0341736564275	16.7674154100038	16.5554736647741	16.7919105624862
AGLWEVANK	2	Halogeton_glomeratus_9348	15.209043139672	14.9779352427189	15.0775811825439	14.7941516456861	14.6811678228111	14.6574905002282	15.1744197882544	14.8292432535733	15.1410636726243	14.8752649192438	14.9582653970799	14.4175760646899	14.6049684212341	14.4427686248798	14.2692936160268
AGLYIQALR	2	Halogeton_glomeratus_1475	15.8237732604776	15.7921326780856	15.5393729524163	15.8402734754714	15.4638421118056	15.5570816700667	15.8041473475193	15.6239676258311	15.6030287501425	15.1279766433641	16.0691550999225	15.7515063094807	15.0143405871687	15.3087958362125	15.5533022452437
AGLYLQALK	2	Halogeton_glomeratus_1236	16.4304232376517	16.2461104593088	15.9904963305984	16.0712121680406	15.6458241811967	15.6245806027849	16.2121990238606	15.8196369158931	15.9878157278687	15.7703369455112	16.4252653481904	16.2981408533435	15.468988727103	15.7221309002506	15.6321974626564
AGM[Oxidation (M)]IPLQMELGGK	2	Halogeton_glomeratus_33896;Halogeton_glomeratus_46916	NA	13.2728752617637	13.7286628583746	11.5982242607592	NA	12.6285448630307	NA	NA	12.0194955149877	NA	NA	NA	13.7714949119773	12.9650919746551	NA
AGM[Oxidation (M)]TSNMEATSTGAPTSVPVR	2	Halogeton_glomeratus_26401	14.7327416644655	15.3468659971152	15.341796521083	15.7713718539955	16.0668841364743	15.8410629080162	15.6329001489515	15.5370705876984	15.35283937799	15.5322221418036	15.5753960925498	15.9636830744703	16.0112072278191	16.0210110339013	16.1336423174693
AGMIFYR	2	Halogeton_glomeratus_33260;Halogeton_glomeratus_42958	20.3661614047328	20.0337873650643	20.1489216460887	20.3273627310131	20.2175855511209	20.1407091416279	19.8403128839969	19.9560433312288	19.8870350228434	20.0223202639123	20.5753273724513	20.2020677319947	20.155463687802	20.3202073455155	19.8840674608381
AGMIPLQM[Oxidation (M)]ELGGK	2	Halogeton_glomeratus_33896;Halogeton_glomeratus_46916	14.9507960414467	14.1381167380212	14.8596324244679	13.6120928638976	NA	15.0238310236275	15.0739635115511	14.1900253972597	14.0086290140763	13.8627833079272	NA	NA	15.0354878722457	13.8351767921129	15.0840855025292
AGMIPLQMELGGK	2	Halogeton_glomeratus_33896;Halogeton_glomeratus_46916	18.9215020945788	18.8773149714909	18.8107312164553	18.7312561682903	18.5838754364521	18.5937065844115	18.8582428409743	18.8697660285018	18.8677999231029	18.6734676651251	18.9650502668115	18.7472775840157	18.712607031792	18.9366273125718	18.542083320274
AGMPAIC[Carbamidomethyl (C)]VDHGQDSGGPIIR	2	Halogeton_glomeratus_15689;Halogeton_glomeratus_20765	NA	NA	NA	NA	15.3877185681217	13.294756575854	NA	NA	NA	NA	NA	NA	NA	15.196892148954	NA
AGMSYFHETIWK	2	Halogeton_glomeratus_18736	18.0296926657688	17.8208916568041	17.7987927025247	17.6358704911476	17.4712602421855	17.8181871916521	18.0032771236946	17.9127241142558	17.8688819188633	17.6180569123845	17.7398436689787	17.5478471382342	17.4136475945659	17.3877258928316	17.5682360446002
AGMTHIM[Oxidation (M)]R	2	Halogeton_glomeratus_46107;Halogeton_glomeratus_48974	NA	NA	NA	NA	NA	NA	14.2347738251261	NA	NA	NA	NA	NA	NA	NA	NA
AGMTSNMEATSTGAPTSVPVR	2	Halogeton_glomeratus_26401	16.5558390590059	16.9408807948966	16.9675783832714	18.2378375541356	18.3296092116462	18.253519423908	17.4635858292679	17.3778316578908	17.1550604262705	17.6923392350169	17.973698817682	18.1225686048206	17.6624611289185	17.5972308710407	17.6023027979593
AGMTSNMEATSTGAPTSVPVR	3	Halogeton_glomeratus_26401	NA	NA	NA	NA	14.1545255731822	NA	NA	NA	NA	NA	13.531549211176	13.7359302101241	NA	NA	NA
AGNASLEEVVMTIK	2	Halogeton_glomeratus_30940	17.9144557606688	17.7894883430475	17.9037330189028	18.3419816036995	18.3496388286547	18.3358184266545	17.793606474262	17.7289072562499	18.0162546236115	17.8049658662482	17.9325490369526	18.3178667785233	17.905528516599	17.882290830194	17.8934829030201
AGNGQLTLR	2	Halogeton_glomeratus_25654;Halogeton_glomeratus_29940	12.8563730768915	NA	NA	NA	NA	NA	11.8341105264726	11.8873382411643	NA	NA	NA	NA	NA	12.2117943911139	NA
AGNGSFSYSR	2	Halogeton_glomeratus_52917	14.9927567878267	15.1109391494213	13.9360548059064	NA	13.5545847823457	13.4528305338606	15.1388544180889	14.3860380344214	14.1366638027552	NA	14.9697237326587	15.0170139656534	13.9822787296083	15.0479703932243	NA
AGNLGHITR	2	Halogeton_glomeratus_11711;Halogeton_glomeratus_13136	NA	NA	NA	NA	NA	NA	NA	NA	0	NA	NA	NA	10.9788158815707	NA	NA
AGNLIGPSM[Oxidation (M)]GAEVVSDVTSAPGPVK	2	Halogeton_glomeratus_49454	12.8284874378011	12.3121043900678	13.5449205212391	NA	NA	NA	NA	12.0127769566032	NA	NA	10.9455063644543	NA	13.252733165065	NA	NA
AGNLIGPSMGAEVVSDVTSAPGPVK	2	Halogeton_glomeratus_49454	15.9618433499689	15.7149847935857	16.0322535796156	15.7632646544975	16.2900559361275	15.9814738162845	15.8051639164367	15.8845129612743	15.3633011189966	15.5167873772174	16.1600681736638	16.0508423724258	16.0769165204525	15.9854385976973	16.0067607143882
AGNMATAANFAHR	2	Halogeton_glomeratus_37816	13.9175015832174	13.3171377706743	NA	NA	13.1744179018341	13.2456903339349	13.2990420827179	NA	12.6550754392248	NA	13.8345410348786	NA	NA	12.6607629355568	NA
AGNYAANVVIQR	2	Halogeton_glomeratus_41968	22.8395898578425	22.7035189474134	22.6182226765192	22.8362491810521	22.7315083151242	22.6234088089766	22.5252597886618	22.6853630605677	22.2941115888662	22.3565495153432	22.8895100785046	22.8127812578532	22.3913116421953	22.763183765906	22.4582417366395
AGNYAANVVIQR	3	Halogeton_glomeratus_41968	NA	12.6400905017069	NA	11.7044031456952	NA	NA	NA	11.2655312307468	10.8640376679053	11.3245669890574	13.2251570970872	NA	11.5626140130153	11.6146693782897	NA
AGPGAPGGQSWTVQWLK	2	Halogeton_glomeratus_37912;Halogeton_glomeratus_41323;Halogeton_glomeratus_41479;Halogeton_glomeratus_49156	21.9156856948559	21.8445250209863	21.5150428786592	21.6697777996992	21.449330698943	21.4611625807633	21.9271205145478	21.8446022590145	21.6958081163747	21.4160684895825	21.8354606068723	21.7305779733883	21.4630137863869	21.6575099352181	21.4284168966327
AGPGILGVNLGK	2	Halogeton_glomeratus_35712	16.5250817591016	16.3431697455865	16.4205291390594	16.4162538665229	16.0847573713635	16.3935520496957	16.4683059904122	16.3615028132805	16.3638554164172	16.3521287025392	16.6816163837528	16.6277134170793	16.0851746458597	16.3512739218951	16.263646279603
AGPGTIAEAMIR	2	Halogeton_glomeratus_35968	16.8969045783226	15.0694940019599	NA	17.3012654385234	NA	16.6982931771552	NA	NA	16.1649392108181	NA	16.8510606712545	NA	16.1103337490181	NA	16.6426919843186
AGPPSPEFASYIK	2	Halogeton_glomeratus_19930;Halogeton_glomeratus_48962	20.9233413468954	20.4545790469326	20.6029888734043	19.8993460861299	19.9553516890737	19.7812127402666	19.1170125018128	19.1418903029389	19.1851556023247	20.0001950223511	20.4863931002003	20.3362392011789	20.1162647052053	20.0602096209944	19.9569695690985
AGPSLSAYNYDSVYGK	2	Halogeton_glomeratus_32083;Halogeton_glomeratus_32178	12.9902436978135	12.994504427441	13.0090478694639	12.7736241349708	12.8724626196834	13.0919216709432	12.759305050778	12.4472011142217	12.0016985803819	12.3181758132275	13.0613685026271	12.895382386748	12.4020334407018	12.1186792730068	12.5088900969797
AGPSSLGSPLK	2	Halogeton_glomeratus_25654;Halogeton_glomeratus_29940	15.0923773590366	14.9721384420622	15.2506623973862	15.3853250924266	15.3864771764166	15.4070598156697	14.821681220362	NA	15.1727312923427	15.3153678727125	15.2989857233988	15.1981571989613	15.1163132911404	15.1640127010688	15.1721909532351
AGPVLVAINPFK	2	Halogeton_glomeratus_11786	13.8531715464046	13.6111542885954	13.5397939130135	13.6718868220207	13.1925929054009	13.4104863172867	13.7001321024501	13.4309714543633	13.4959731726788	12.8604910097581	13.6621385711418	13.0579163693833	12.2093927528846	13.4306154373116	13.1548052438664
AGQAAIAPGVGPTVSSSSR	2	Halogeton_glomeratus_722	13.3603020330144	12.7288976931803	12.9676994903045	NA	12.722885349402	13.3981065203981	12.1317908989484	12.7355328880124	13.3452817224492	NA	13.4706529333489	13.0617360055136	12.3051924958463	NA	NA
AGQGAFGNM[Oxidation (M)]C[Carbamidomethyl (C)]R	2	Halogeton_glomeratus_42731;Halogeton_glomeratus_49833	14.8694290636728	14.8463467660762	14.929959430734	14.9020676960567	14.7612665281147	14.9037500469996	15.0263992437174	14.6822595508077	15.0364472023123	14.7721738958836	15.1413798936698	15.2136743098627	15.0539804789334	15.3481421937327	15.3549796238826
AGQGAFGNMC[Carbamidomethyl (C)]R	2	Halogeton_glomeratus_42731;Halogeton_glomeratus_49833	16.7483246185881	16.3153919837532	16.4777030859102	17.2929967433064	17.0683489362523	17.1859622566943	16.4992772136156	16.276745796645	16.6738815812419	16.673133506432	17.0961406836915	16.7757196762031	16.3466548603525	16.3023458417533	16.5054531942509
AGQIVTWVSDPM[Oxidation (M)]HGNTIK	2	Halogeton_glomeratus_26307;Halogeton_glomeratus_35033;Halogeton_glomeratus_39522	11.4728127708492	NA	12.4795896932245	NA	NA	10.6941621724613	11.5722881527468	NA	NA	11.0850920115794	11.8966302243818	10.6782148634827	NA	10.3603647878341	NA
AGQIVTWVSDPM[Oxidation (M)]HGNTIK	3	Halogeton_glomeratus_26307;Halogeton_glomeratus_35033;Halogeton_glomeratus_39522	NA	NA	12.8062632928042	NA	NA	NA	NA	NA	NA	NA	NA	NA	NA	NA	NA
AGQIVTWVSDPMHGNTIK	2	Halogeton_glomeratus_26307;Halogeton_glomeratus_35033;Halogeton_glomeratus_39522	17.9622978429585	17.7508356166898	17.7819644291728	17.6402741336908	17.7039386675967	17.8899314231053	17.8273659108186	17.8182085952537	17.6905303841214	17.6108298414856	17.8269252920967	17.7188637655862	17.377669547156	17.5268227549054	17.4317771733747
AGQIVTWVSDPMHGNTIK	3	Halogeton_glomeratus_26307;Halogeton_glomeratus_35033;Halogeton_glomeratus_39522	16.6399171093602	16.5992598801519	16.704561030279	16.711135686085	16.5081430555165	16.2945448425867	16.5153049017499	16.5949157976166	16.5992626577903	16.7868242492036	16.6744401212829	16.7252969235093	16.4111743591408	16.5294028930039	16.1691344416444
AGQPHAEVFALR	3	Halogeton_glomeratus_40105	13.8140757940594	13.2969122556698	13.4509904420925	13.8642766802134	13.7248711082631	13.8283972361528	13.6521002820132	13.3093830023696	13.1336333043226	12.9782563022938	13.9846528768316	13.4835879786508	13.200896896853	13.4111918928447	13.0284572746335
AGQSQALVGASGSGK	2	Halogeton_glomeratus_23997	14.5425770467399	14.3349143671445	14.3254323578836	14.2106393794871	14.1037929576104	14.0881300184245	14.1084115937796	14.176712930947	14.5677416528309	14.069793199168	14.4392654078461	14.3688140618556	13.6397880648239	13.6597420455712	13.7785985219092
AGQVLASRPDIIR	2	Halogeton_glomeratus_27853	13.804076863487	13.7235228939336	13.7446430119431	13.1917998156795	13.1602989241145	13.5690928099022	13.9043427319738	13.9522183341405	13.9831769462237	13.294639993596	13.5844640323503	13.4646599746353	12.9032586668539	12.8174003860514	12.8920479543682
AGQVLASRPDIIR	3	Halogeton_glomeratus_27853	15.625830835179	15.7547833037473	15.5182122128176	15.7666962186351	15.2030861944555	15.6902762704419	15.8310235116164	16.1243589946648	16.1845769021461	15.5389917243972	15.7814375720288	15.7714374846084	15.4477578536738	15.1875161486428	15.4390050466366
AGQYHTFLR	2	Halogeton_glomeratus_53698	15.7570291819902	15.4997984533467	15.2187182877961	14.5711490139157	NA	NA	15.3421050748358	15.8643182083341	15.6244218237601	14.1910826451868	15.3079863608201	NA	NA	15.5694202932884	NA
AGSANSIAFVSK	2	Halogeton_glomeratus_14034;Halogeton_glomeratus_17749;Halogeton_glomeratus_18258;Halogeton_glomeratus_22313;Halogeton_glomeratus_23058;Halogeton_glomeratus_23435;Halogeton_glomeratus_35307	NA	NA	NA	NA	NA	NA	NA	NA	11.9392930614606	NA	NA	12.2073970695228	11.9895028271027	NA	9.79689284650305
AGSGVATLGLPDSPGVPK	2	Halogeton_glomeratus_35088;Halogeton_glomeratus_36763;Halogeton_glomeratus_43910	20.4859390902473	20.3303114593616	20.5423840862964	20.6020290394863	20.610122925205	20.8018281206989	20.4263645352511	20.061249161151	20.2028907943778	20.3221627610081	20.5786670350966	20.7757348418524	20.5739056566064	20.5929787227152	20.6794811680138
AGSGVATLGLPDSPGVPK	3	Halogeton_glomeratus_35088;Halogeton_glomeratus_36763;Halogeton_glomeratus_43910	12.6953458372254	NA	12.0117382859499	12.558459126135	13.3930354278026	NA	12.5388769305227	NA	NA	NA	12.7226828470676	NA	13.1519995862252	12.7374694298941	13.3238281560577
AGSLQNIPGGTK	2	Halogeton_glomeratus_42995	17.816293353557	17.7763331358169	17.7556145115216	17.6356078767467	17.6463357366063	17.626654241605	18.0364454600076	18.1264284340243	18.0812738114088	17.7005137437186	17.5564570869836	17.5712972964939	17.5643122414871	17.6307697629776	17.5923300610874
AGSLVVIHGDLIHQSFENQSPNSR	4	Halogeton_glomeratus_22374	NA	13.3196946202427	13.4727192393396	NA	NA	NA	13.8590862361345	13.0809419217859	NA	NA	12.9285565311185	13.5147002037441	NA	13.6663357328675	13.3112279473948
AGSM[Oxidation (M)]DNGDGIAVGWLGHPIFR	2	Halogeton_glomeratus_14504	17.1669468705554	16.7211285512379	16.4292955426745	16.7617567335821	16.2031532460712	16.8373023530733	16.9294346491652	16.6496892701611	16.6510590565983	15.8222361951755	17.1449738727649	17.0929202618993	15.65883397749	16.5622209415079	16.0475502404865
AGSMDNGDGIAVGWLGHPIFR	2	Halogeton_glomeratus_14504	22.3386849737729	22.1059936480831	21.6939880811366	22.3383911674786	21.7340497537823	22.1889283656506	22.4588470742769	22.0698309798908	22.0527373504637	21.5136615747531	22.6217011188468	22.4592187934963	21.1514181777352	21.7609497175542	21.3598770290797
AGSMDNGDGIAVGWLGHPIFR	3	Halogeton_glomeratus_14504	22.5161784000426	22.2544990234541	21.8361021414087	22.4242275983034	21.7312580609764	22.0399249976703	22.5034805998415	22.1621407368874	22.4007190149075	21.7302891422892	22.5944265092774	22.7018864291378	21.3333817082852	21.9198755013106	21.2318013638732
AGSMDNGDGIAVGWLGHPIFR	4	Halogeton_glomeratus_14504	16.2327804695634	15.9289673605821	15.7788406527337	16.5960516996634	16.0264461330961	15.9349056042588	16.2286086093631	16.4843239201681	16.3944281927113	14.9043685742051	16.8754667730205	16.4296667656984	15.0708995460258	15.7062863867063	15.0508866208896
AGSTIVDLTSPGK	2	Halogeton_glomeratus_47341	15.2593645616922	15.3405277948593	15.3680849567394	14.6529535440067	15.3437506169806	15.0232624512102	14.6738871413404	15.0077288143334	14.845210574729	15.2905703564383	15.225669856835	15.0414101506258	15.5135573660167	14.8803883595561	14.8743170453544
AGSTYFLSPNPNPNK	2	Halogeton_glomeratus_41054	14.944814192722	14.738267482044	14.6494580250509	14.4975288699561	14.4735538809274	NA	14.6085816433372	14.5340647762993	14.6063463735544	14.6063751518881	15.0258670047747	14.940332511998	14.5343302847505	14.4150920714938	14.5377946180423
AGSVQIAGR	2	Halogeton_glomeratus_36697;Halogeton_glomeratus_42092	NA	16.3448828272671	16.1646115631831	16.2573800183434	16.5166335376573	16.1020020778721	16.2948867401997	16.4394877308951	15.7328599102342	16.2959011154119	16.4307514491889	16.3144436974685	16.3575299991775	NA	NA
AGTQGIAGFLDSVIDR	2	Halogeton_glomeratus_17919	16.1005880029296	16.0250068889109	15.9344920307798	16.0669730414872	15.8613856274295	16.1701423332192	16.2210344240533	16.1432726193423	16.2358840812359	16.1301440673843	16.1727981312343	15.9378517488801	15.8720586754789	15.7325974940088	15.769736217427
AGTRPNPGGGSVENVPHGTVHVWTGDR	3	Halogeton_glomeratus_33076;Halogeton_glomeratus_37931;Halogeton_glomeratus_43379	16.1775301307729	16.2728366830009	16.3917122108879	16.4045099052398	15.9526570947519	16.0575223879458	16.6596096454395	16.9331179125094	16.8638768105251	15.7763090414455	16.0076139613409	15.8142317284635	16.5352071369974	15.9510410900694	15.8144275735421
AGTRPNPGGGSVENVPHGTVHVWTGDR	4	Halogeton_glomeratus_33076;Halogeton_glomeratus_37931;Halogeton_glomeratus_43379	16.370275811785	16.512555564946	16.4583605346079	16.6077557588173	16.2546535856634	16.1546711249841	16.7275763543921	17.1551840280206	16.9891287501305	16.0744854561758	16.0691183230421	16.0018306346822	16.5780220043036	16.2833963546415	15.8546679857665
AGTRPNPGGGSVENVPHGTVHVWTGDR	5	Halogeton_glomeratus_33076;Halogeton_glomeratus_37931;Halogeton_glomeratus_43379	17.301136596024	17.5210329290238	17.7969343553079	17.7471072135093	17.1396987169812	17.2152357428434	17.7648512128735	18.2033148430211	18.0053785325096	17.2077160260388	17.2195326521845	17.2247306380437	17.8561929529036	17.3471270843684	17.1073536030175
AGTSEAFVILPGFPDNIR	2	Halogeton_glomeratus_45164	17.7304064452087	17.6550587783291	17.901055237243	17.5884195810886	17.3293267516663	17.837247653535	17.878694089499	17.9750432317789	18.1405568451635	17.8380292113916	18.0382957630623	17.7115943294226	17.2432910058073	16.9833142517562	17.4703685476359
AGTSEAFVILPGFPDNIR	3	Halogeton_glomeratus_45164	13.2366757846086	13.0403191597816	13.3449382233019	13.1128202822472	13.1749871632788	13.2787622526126	13.3323343524539	13.5364961673632	13.5643341317	12.9752905751026	13.4628907353152	13.3671626435729	12.7809389375291	12.550162319957	12.7556242960018
AGTTSQEAWEQALASFK	2	Halogeton_glomeratus_48872	19.3569650697256	19.2450366212065	19.2149380594516	19.1456758133453	18.8832416610071	19.033501901501	19.4030168047715	19.3378209383552	19.1553240615266	19.1986515262618	19.5248147215314	19.337078921844	19.2454936516979	19.1158204930039	19.2871425486604
AGTTSQEAWEQALASFK	3	Halogeton_glomeratus_48872	12.1046212630367	11.9837277549429	11.867530059582	12.1748843281074	11.4061153620499	11.7391849888396	12.4418285460257	NA	12.4497217876266	NA	12.2134582688267	12.0521776547004	NA	12.0854219491422	12.0493337982534
AGTVTPNVAQAIEEFKK	2	Halogeton_glomeratus_41351	14.6838722662059	14.2299579115008	NA	14.5687206329492	15.0833802791159	15.0026744666956	NA	15.28483090143	14.6303834785821	NA	NA	14.5293983945468	14.4980456698314	14.7542140521267	13.9160987461866
AGTVTPNVAQAIEEFKK	3	Halogeton_glomeratus_41351	16.0930371589789	15.549872207609	15.9769405501111	16.0740485567749	16.0982003474029	16.024808905861	16.416962183496	16.3907896803769	15.9839107224839	15.1713455506322	15.8817899424583	16.3093187534297	15.7597247306294	15.8449551737796	15.9351809211914
AGTVYYYR	2	Halogeton_glomeratus_36018;Halogeton_glomeratus_36112;Halogeton_glomeratus_38839	15.7347548264775	15.7508729828134	15.5605713634702	15.9374157302906	15.7453981759	15.6041757838146	15.8919996175201	16.111456729379	15.9761259282007	15.655473219458	15.6062311098289	15.4930517521902	15.3813069160333	15.5817794465239	15.3860484171093
AGVAVYNR	2	Halogeton_glomeratus_14611;Halogeton_glomeratus_33928	14.6159392984205	14.941058533692	14.6371086080155	15.1218284124706	14.8541610246225	14.8405260429349	15.2344311318337	15.175132813985	14.9966391636183	14.8092618344006	15.2992755898301	15.0529533140704	14.7281091855244	15.0917619026635	14.7341671624022
AGVILGITR	2	Halogeton_glomeratus_49120	18.7434061285877	18.5111710705078	18.6681201455772	19.1976384514425	18.9566263706727	18.5820967978392	19.4231307190147	19.2998191547518	18.6906164580497	18.6028851561689	18.1831580272203	18.1613471318787	19.3140979375005	19.7248920494622	19.0839448292019
AGVISSLESLVK	2	Halogeton_glomeratus_39612	19.7374897696203	19.8363623967373	19.9536940813653	19.4741366822833	19.4712543152471	19.4368059313324	19.7997943410861	19.9938477720577	19.6918908207284	19.8854029479438	19.7605617272158	19.975500943845	19.7423199151606	19.8391609725014	19.5916590113606
AGVMDILNNR	2	Halogeton_glomeratus_14179;Halogeton_glomeratus_22303;Halogeton_glomeratus_23718;Halogeton_glomeratus_27206;Halogeton_glomeratus_27379	14.1349186224391	14.0314218749648	13.9850304537215	14.1166742383743	13.7181934663347	13.7072914442344	14.1097374830169	13.7373493942601	14.038583999505	13.6834212461941	14.2573646096337	14.0778393946023	13.4369533756646	13.6065386793088	13.5641786484814
AGVPFQQGLIR	2	Halogeton_glomeratus_34160	19.2096605517507	19.1071920803456	19.0399314829327	18.8336562569253	18.785454665115	18.8140317256179	19.3962203146053	19.0925090044267	18.9472834409254	18.8880551698636	19.082716863868	19.069622728445	18.889945809918	19.0354055959015	18.8743321103081
AGVQFYTQQK	2	Halogeton_glomeratus_36841	18.6665058059053	18.5354942368357	18.4415548820437	18.395032855901	18.3685179541612	18.5037070162545	18.6895772613038	18.6117476814181	18.4085578769974	18.1476572437425	18.371893034221	18.4271544380566	18.4656480319418	18.6077516318888	18.3558465701067
AGVTHILK	2	Halogeton_glomeratus_36616	13.1326728146344	NA	14.0929791272181	13.918735174861	13.2861533476242	13.9332110197744	13.5900251319678	NA	NA	NA	13.8764930458541	13.5608572142137	14.2415433766855	13.2058827724257	NA
AGVVSSLESLVK	2	Halogeton_glomeratus_42981	15.6548478900386	13.3741577941176	12.8096329120051	16.8563825621251	17.0276072956428	16.7385551865441	15.3486775683778	14.6601341354991	15.9092559743195	14.249749679297	13.6266450483436	14.3050384247064	14.6539999985083	15.7081736237781	13.7571905955639
AGVVSTLNDLLAC[Carbamidomethyl (C)]DK	2	Halogeton_glomeratus_11182	17.683331552734	17.4317816335981	17.639353243776	17.7929186911798	17.8326023321858	18.1698271456403	17.6967401336026	17.5909620577607	17.4924529525624	17.3106413699157	17.6355279451373	17.5415887018646	17.3837265057617	17.3781927021641	17.3821829894574
AGVVSTLNDLLAC[Carbamidomethyl (C)]DK	3	Halogeton_glomeratus_11182	NA	NA	NA	NA	NA	NA	0.028404962412754	NA	NA	NA	NA	NA	NA	NA	NA
AGWFLTTK	2	Halogeton_glomeratus_35791	13.8904973260962	13.8289806520752	13.9186970420315	14.782916512802	14.3828427175107	14.5346049457997	14.1168022948975	13.5530199333828	13.6668051475714	14.0364895507507	14.6622448802094	14.5751418720875	13.9659046936889	13.8788479893685	14.4570190304524
AGWFPTAYVENR	2	Halogeton_glomeratus_44040	15.2559105587141	15.9353843739057	15.6899499657419	14.4724228840487	14.3618541430017	14.3076375809728	15.0195034480662	15.0643693035026	14.5681099713098	15.2632833477948	15.1763911418494	14.8738892405429	14.8802222042696	15.1973684778102	14.667768842341
AGWFPYGYIER	2	Halogeton_glomeratus_43705	16.325843019388	16.4220020705091	16.3204123660417	15.979718572233	16.1627512940387	15.6285843735716	16.1210954446495	16.6695928203244	16.3093441502992	15.7014388701975	16.4071638582119	16.2529012906275	14.3047972158873	16.3555023500008	15.0761836360315
AGWPVANAPDLALK	2	Halogeton_glomeratus_10443	18.6994866332206	18.5989085448389	18.5394215558693	18.7366087591023	18.5168562500193	18.7649151180606	18.6048319707298	18.2653535502278	18.4798356170284	18.4008401216927	18.8448307955082	18.725046188628	18.6246083279091	18.6630534795659	18.5969535488172
AGYAPSHWVR	2	Halogeton_glomeratus_51520	20.8989676431184	20.9704723211846	20.5671578466083	20.1991971785602	20.3577630274024	20.1737804508802	20.761978710756	20.9955985160227	20.6951017508491	20.2889962774052	20.2791605034142	19.8705538747609	20.4589459024325	20.3445561059941	19.993642833515
AGYSGTAIISR	2	Halogeton_glomeratus_33854;Halogeton_glomeratus_41557	15.0325204712852	14.7888380574296	14.7016363286589	14.405667016134	14.5903030668091	14.5095920556812	14.7848789608871	NA	14.6908352409434	14.287809286592	14.5003700094771	14.5431602865509	14.5856928130804	14.6281865776961	14.4190259838705
AHAFDPSLQFIHR	2	Halogeton_glomeratus_35883	17.5156582915563	17.0895631386053	17.2421238393558	15.9747282143943	16.2719875774554	16.4628597279732	15.4289851054691	15.6250802005853	15.6834258498762	16.2490023860132	16.8239052835894	16.0831993507497	16.30187217663	16.2315632000422	16.1682324906271
AHAFDPSLQFIHR	3	Halogeton_glomeratus_35883	19.8451493264732	19.2522000496036	19.4612675635791	18.4670997940708	18.7853939247322	18.4326251125475	17.530458093117	17.7803103189094	17.9761476585181	18.558839117464	18.9157701291803	18.6007968990555	18.7869807989801	18.8343752802827	18.5205503418862
AHALDKGEAVNILK	3	Halogeton_glomeratus_22341	NA	NA	NA	NA	NA	NA	11.0692392541979	10.6655668857795	NA	NA	NA	9.52989170192815	NA	NA	NA
AHASMLAHQGLMSIEDR	2	Halogeton_glomeratus_33427	12.926128526904	12.6577925493769	12.6271369995779	12.3235294279162	12.2395737444572	12.902345057612	12.7128404770247	12.6558404715393	11.9227426114529	11.3310310448603	12.8350999313926	12.4720154409705	11.8918208847292	12.1413978281284	12.2278321437632
AHASMLAHQGLMSIEDR	3	Halogeton_glomeratus_33427	18.9893674621511	16.0341342679565	18.4913929510263	NA	18.7653604651219	NA	17.5704461535422	18.1404472244366	NA	NA	19.00553062454	18.5605960978762	NA	NA	18.1506870084507
AHAYYDGMTK	2	Halogeton_glomeratus_50575;Halogeton_glomeratus_52414	15.3201255787477	15.39804567096	15.2927603607141	15.1464667603965	15.1746479844333	15.218081364878	15.302043257194	15.3271683722039	15.2800489129772	15.1988577572792	15.2467133583414	15.3044583386963	15.0704443363219	14.9064646849142	15.1024737565972
AHDADVNVISWNR	2	Halogeton_glomeratus_38495	14.952541960116	14.7955313968718	15.0078878229169	14.5710856737752	14.8270089708307	14.7537004066231	14.8038926222565	14.894160167254	14.881709062455	14.7510755586153	14.6875345565035	14.7978985664656	14.5711225781802	14.7420023225111	14.4962741284116
AHDADVNVISWNR	3	Halogeton_glomeratus_38495	14.5830247979279	14.9657560771004	14.3801690238982	14.595251570919	14.6402822139995	14.1079004899316	14.3964361470501	14.8854395651655	14.7483566082001	14.7350121154958	14.6347032947332	14.641210898776	14.547440923335	14.4696446851162	14.2144332130458
AHGEPLYDLASK	2	Halogeton_glomeratus_52505	15.0345728664314	15.3520618643042	15.4197224109357	15.5231706736314	15.7529686495772	13.5985543665217	14.8307235431856	14.4083763140492	14.7522014830219	15.6768826018671	15.7501814178463	15.6775506641906	16.0395294742313	15.4951867605177	15.5333307367135
AHGESIWEFASK	2	Halogeton_glomeratus_51235	15.2733459439433	15.2404246889381	15.167477124023	15.0528840993399	14.7559782290004	14.667558623983	15.5426091885093	15.3305844475534	14.9784789538402	14.998124568332	15.036764094582	15.1990913630346	15.1417586882969	14.968972063822	NA
AHGGFSVFAGVGER	2	Halogeton_glomeratus_31782	18.0548450850966	17.6559406440699	17.7943648755072	17.6821504144132	17.5917405713413	17.6800497241591	17.9494641196366	18.0698419069297	17.6073933811489	16.9564861983254	17.7242006126123	17.5712941456445	17.5724225487852	17.8048513257931	17.4812006254658
AHGGFSVFAGVGER	3	Halogeton_glomeratus_31782	18.0668057234611	17.6433557668606	17.7888784024599	17.7877968428466	17.4737166703693	17.5089258660539	17.9832795496037	18.2327749246692	17.727286781779	17.0367893554679	17.7096319617512	17.6002101678605	17.5832595169389	17.8684781507866	17.5394081748621
AHGGVSVFGGVGER	2	Halogeton_glomeratus_18540;Halogeton_glomeratus_33797;Halogeton_glomeratus_37507	23.8778847788775	23.7153732048892	23.8852791767096	23.9842166406557	24.0401300071091	24.1843904015185	23.8563382245263	23.7512025397945	23.6899038794329	NA	23.9485156893022	24.0840938343951	NA	24.1138035580356	NA
AHGGVSVFGGVGER	3	Halogeton_glomeratus_18540;Halogeton_glomeratus_33797;Halogeton_glomeratus_37507	23.3015495504538	23.2627234855383	23.1745176603155	23.5089709361645	23.4677030173873	23.5507338822546	23.3677659754229	23.2656130792216	23.2052890255421	NA	23.4441681187513	23.5952268582233	NA	23.5534099390865	NA
AHGIPIVDADVVAR	2	Halogeton_glomeratus_50096	14.6071536270517	NA	14.8072202329124	NA	NA	14.9014075186748	15.0287680951959	NA	15.0913393479531	NA	NA	NA	NA	NA	14.4951044808453
AHGIPIVDADVVAR	3	Halogeton_glomeratus_50096	NA	NA	NA	NA	NA	NA	NA	NA	13.7440194865296	12.9803407680014	NA	NA	NA	NA	NA
AHGLSTLEGYTGYGAEQGEK	2	Halogeton_glomeratus_36960	18.281501615307	18.3583781292188	18.1671023734789	18.415419655076	18.52463950104	18.6189786632834	18.1464423208361	17.9692861938977	18.0187786766062	18.2560037345896	18.4621103089113	18.1738179795533	18.5624349806395	18.5473098192216	18.1937645868267
AHGLSTLEGYTGYGAEQGEK	3	Halogeton_glomeratus_36960	18.0192440231279	18.1971388920245	17.9923490672309	18.2466921362998	18.338655901376	18.2772336502834	17.9748753146379	17.8139391115226	17.802079455976	17.8363126274364	18.4551560734838	18.0721422876995	18.3190662897556	18.2783738476733	18.1742130724251
AHGMDVNSVQWSSSEKPLLASASDDGTIK	3	Halogeton_glomeratus_37453;Halogeton_glomeratus_39170;Halogeton_glomeratus_49185	12.1644270085892	NA	12.8876710796059	12.2781947646151	11.9662068363294	12.3997507347689	11.7600733565968	11.6452613016643	11.7305468731031	NA	NA	11.866000215191	11.9231028577246	11.7197887345066	11.9519346910166
AHGMDVNSVQWSSSEKPLLASASDDGTIK	4	Halogeton_glomeratus_37453;Halogeton_glomeratus_39170;Halogeton_glomeratus_49185	NA	11.0607529039121	11.3816819953581	11.7334463685253	NA	NA	NA	9.47563009440299	NA	NA	11.6783851537394	11.6064673295708	NA	11.803167382301	NA
AHGSALFTR	2	Halogeton_glomeratus_12504	16.721344514493	16.7260352536	16.4591049147028	16.6192217772792	16.5617769603899	16.8851342508734	16.5807768789866	16.3229496158354	16.4417777305205	16.461354761866	16.8443703599958	16.7668038396565	16.5604291319288	16.4610143642082	16.3525664187346
AHGTAVGLPSEDDMGNSEVGHNALGAGR	4	Halogeton_glomeratus_31331;Halogeton_glomeratus_34411	18.8861988112606	18.6558376858941	18.8890591542129	18.9078632305796	19.1483709389427	18.9456124089288	18.7445152562477	18.6454279108283	18.614825532759	18.3397223902542	19.0408472174971	19.1546812728093	19.2477312082718	18.9800891069806	19.035729095947
AHGWETENVEEIAIK	3	Halogeton_glomeratus_41968	20.3007311322447	20.4171595009669	20.4277739360589	20.3794416085982	20.4308751866863	20.4131959364562	19.9920441167919	20.2637074356757	20.1745093685328	20.2415039483058	20.3213715371883	20.4314500026104	20.4511188129282	20.2780271455353	20.1316690071287
AHINNYDFTYR	2	Halogeton_glomeratus_1575	NA	11.6009729258639	NA	11.5180745666241	11.6629450692232	11.9966254022746	NA	11.6017135717043	10.8681511542294	NA	NA	NA	NA	NA	NA
AHIQAFIDK	2	Halogeton_glomeratus_15689;Halogeton_glomeratus_20765	17.5913745539411	NA	NA	17.5356939852772	16.8703666379766	17.1736151362951	17.588528675035	NA	17.1696372458025	17.1659747673261	17.3123881114431	NA	NA	NA	NA
AHLGSFAAALK	2	Halogeton_glomeratus_28854	15.3146431834653	14.9902092371831	14.9917434080444	14.9028421461171	14.8329028394867	14.60997457416	15.3929637021584	15.449419248961	15.3241450604701	14.395035567373	15.1731455406831	14.9862892268479	14.698061538546	14.651855619345	14.3032780802833
AHLLFDFHQEVDGLR	2	Halogeton_glomeratus_32529	17.7918951843175	17.4068079437343	17.9772851287468	17.6199201524738	18.0157630499499	18.2102301989574	17.5181708126825	17.6392175911102	17.7033618671563	17.7343699003943	17.6518291666638	17.7271475754431	18.1104361539114	17.7053253887308	17.9572005926989
AHLLFDFHQEVDGLR	3	Halogeton_glomeratus_32529	17.4529997071751	17.1330322132162	17.6602587053908	17.2251933667702	17.8205641819925	17.7716497120254	17.1401673719869	17.2374346312867	17.4841443517039	17.5311246997329	17.26637574583	17.5158333637976	17.8210546457894	17.3950452630511	17.5781696993244
AHLLFDFHQEVDGLR	4	Halogeton_glomeratus_32529	13.8621465108878	13.6045119297304	14.2952702771717	13.6580304365198	14.2505286265997	14.0193435808009	13.7983593892278	14.0838606667367	13.9631768237841	13.7315571834744	13.6926571972738	14.1288270663249	14.2260326078654	13.9028710713811	14.5860138939062
AHLMEIQVNGGTIAEK	3	Halogeton_glomeratus_46107;Halogeton_glomeratus_48974	14.7702088770712	14.2931093498644	NA	14.6250666826882	13.5704631795445	13.7945108420246	14.1496783648732	14.091057649357	13.3995803820463	12.9080807988044	14.3014942041578	14.5127478665869	NA	14.4356898037077	NA
AHNPVNWYPWGEEAFQEAR	2	Halogeton_glomeratus_18058	14.1428640416813	13.8884952541833	14.3996349414844	14.0357453036255	14.281488725577	14.4233888314815	13.8882654666241	13.7147452720865	13.8276276192867	NA	14.0445829791141	14.2405215719883	NA	13.890481672306	NA
AHNPVNWYPWGEEAFQEAR	3	Halogeton_glomeratus_18058	15.6206130341374	15.1927483868115	14.507835147361	NA	14.9894175789343	14.6153746407014	15.2721574408414	NA	14.9898577377883	NA	14.6167828908817	NA	NA	14.2926869791324	NA
AHPDVFNM[Oxidation (M)]M[Oxidation (M)]LQILEDGR	3	Halogeton_glomeratus_12310	12.5311937676942	11.96677711915	12.5537086685214	NA	NA	NA	11.6644956870144	NA	NA	11.6535773719271	10.9099054853824	11.4960966687812	NA	NA	12.7820795927
AHPDVFNM[Oxidation (M)]MLQILEDGR	3	Halogeton_glomeratus_12310	14.63715288858	14.5891025880829	15.2287545344405	14.5670498123345	15.0500468505493	14.771481323791	14.110673964395	14.4258197429415	14.9525855590166	14.5612937324614	14.4829886199534	14.7449608536608	14.8353572618651	14.711030603138	15.123046245211
AHPDVFNMM[Oxidation (M)]LQILEDGR	3	Halogeton_glomeratus_12310	13.9385739578954	13.413472823052	14.3545762749203	13.6503602984688	14.3039128023781	14.4326760644189	13.5430970949146	13.1126443030756	13.9319455209875	13.162042369343	13.4008112065014	13.7262256532132	14.0195712462744	13.9956348367657	14.0964558387532
AHPDVFNMMLQILEDGR	3	Halogeton_glomeratus_12310	19.3144595146448	19.0307740747631	20.4513649564735	18.65504894693	20.3060418338288	20.465042014772	18.514920818766	18.7115162196297	20.2358747537535	20.0265601928731	19.0596457396846	19.2281595072824	20.4878245678739	19.3405058151934	20.4274356841893
AHQLVM[Oxidation (M)]EGFNWAHDQK	3	Halogeton_glomeratus_42948;Halogeton_glomeratus_50798	12.3042338441023	14.4348466388165	12.2224027673969	10.7640515382641	11.6421580512313	12.1046853407435	NA	11.5860110827898	12.0074576025205	NA	11.2165240534038	11.6363859017015	11.9183651287313	11.3259508836141	12.2656146450234
AHQLVMEGFK	2	Halogeton_glomeratus_41688;Halogeton_glomeratus_45209	14.4025988733268	NA	NA	14.0765156583707	NA	NA	NA	14.2351115817163	NA	NA	13.9598644912842	13.9196425775076	NA	NA	NA
AHQLVMEGFNWAHDQK	2	Halogeton_glomeratus_42948;Halogeton_glomeratus_50798	17.1752481295035	17.0593129348023	17.0995449612103	16.8881722006557	16.9367400502594	17.1624270421167	17.0782665777215	16.864953112772	16.7425087232592	16.3851296376803	17.0954405609642	16.8012831861919	16.7302357337394	16.6296941367888	16.8273567283111
AHQLVMEGFNWAHDQK	3	Halogeton_glomeratus_42948;Halogeton_glomeratus_50798	16.7583197604249	16.6253388814421	16.774345098359	16.7767704960442	16.4359467843103	16.8125353535312	16.7459964511622	16.6118212667115	16.7139312410568	16.4142690136624	16.9003535735769	16.6237617517312	16.5561487706378	16.4770205009867	16.5173200195942
AHQLVMEGFNWC[Carbamidomethyl (C)]QDK	2	Halogeton_glomeratus_32046	14.6327367390762	14.4980467785686	14.688157559875	14.8331140778797	14.7492450473926	15.1469592921613	14.4304538400971	14.6932607262924	14.6113778027628	14.4280129736278	14.5244618573413	14.5300585963768	14.141488508855	14.2563743287981	14.0081736078747
AHQLVMEGFNWC[Carbamidomethyl (C)]QDK	3	Halogeton_glomeratus_32046	13.5177280729006	13.8665279169763	13.972192954339	14.1759485518445	13.925684457398	14.2118215335299	13.6003616648212	13.7956465416469	13.867961828841	13.7309258522477	13.8876141442989	13.548077795111	13.3562763136711	13.5995206904192	13.3644094787686
AHQLVQEGLK	2	Halogeton_glomeratus_48918	16.0001046284942	15.7233389459275	15.5840413801151	15.5978854329962	15.8104331811334	16.1269175300813	15.7784975457225	15.6435166722992	15.611873724053	15.7094043890296	15.8078839779272	15.6497807350423	15.487302804599	15.2923634810249	15.6601438777984
AHQVVEDGYEFFANR	2	Halogeton_glomeratus_50347	NA	NA	NA	NA	NA	12.0406494663706	NA	11.3729482419124	11.9128152016501	NA	NA	NA	NA	NA	NA
AHQVVEDGYEFFANR	3	Halogeton_glomeratus_50347	15.4908743350938	14.8802519512163	15.4601138439538	14.8765078395758	15.4884554177057	14.9901758370697	15.1258064043298	15.2661576055413	15.2925161106458	15.0018019740057	15.2602228188305	15.0474491472326	15.3234473720663	14.8870322197763	14.8323719075871
AHSAVLLK	2	Halogeton_glomeratus_37861	14.0863449773161	14.3695618434573	14.7437265631682	14.5056128694854	14.1999362505294	13.5930748883388	14.3302040451149	13.9786274518067	14.4218183631556	13.948013387846	13.6103593130913	13.8294482350701	14.267364328169	13.4299073648284	13.7645638177964
AHSEGDLPLTGHYTPR	2	Halogeton_glomeratus_37114	17.2323722879729	17.0677098141043	17.0777967566382	16.9645227637961	17.1579592913083	17.3365581864355	17.071954118971	17.057259014572	16.9555135508304	16.9188453795709	17.1039677451485	16.9962129078414	17.0668721208802	17.0064686829744	16.9765862971089
AHSEGDLPLTGHYTPR	3	Halogeton_glomeratus_37114	18.9796004056013	18.7356414942988	18.9035466075425	18.8392265574805	18.7368220152825	18.7607191583098	18.7130106295357	18.6332106280635	18.6811340165464	18.7059137136465	18.8274435995937	18.7685120815745	18.6311984468766	18.6724904081819	18.8327716929653
AHSEGDLPLTGHYTPR	4	Halogeton_glomeratus_37114	15.1578993162199	14.3801448810623	14.6820850161672	13.9971675246532	14.7434867658478	14.3433635694783	14.7056803542559	NA	14.8419513061465	13.3865768717682	15.0223943607343	14.8990966413806	14.5968448496615	14.6222466273474	14.3063413062107
AHSIVLEPK	2	Halogeton_glomeratus_49864	14.4769640719091	14.2381774744719	14.4914810236082	14.3138703838293	14.0827062958635	NA	14.5035840175526	14.1446224577722	14.4116511282508	13.9450074980563	14.4885077985588	14.7266631097344	14.1608831110525	NA	14.2373721565384
AHSLILR	2	Halogeton_glomeratus_52773	16.7863211209581	16.4980590493954	16.7526563010743	16.6442497672676	16.4436635238559	16.4552864232165	16.4614091111047	16.6976837296934	16.709225476158	16.5944448813276	16.5523215006485	16.6028113572398	16.4404552923713	16.5724667830446	16.616610026073
AHTDAGGIILLFQDDK	2	Halogeton_glomeratus_51307	16.3676588481444	16.546053272989	16.6743490961478	16.1664244881077	16.3661445993721	16.38442849079	16.2604329878269	16.1303816616561	16.5391607509704	16.4608877783466	15.8529181541536	15.8902285414495	16.5648724806752	16.3274771507426	16.3307978834669
AHTDAGGIILLFQDDK	3	Halogeton_glomeratus_51307	17.3454952470664	17.63923494421	17.8390469556739	17.2574896311391	17.4009635814712	17.2851709811263	17.2519129723045	17.3659772546068	17.7750261161119	17.3341471324729	16.6272597990263	16.8576618449236	17.6012185634233	17.1357724919937	17.574903222055
AHTDM[Oxidation (M)]VTAIATPIDNSDM[Oxidation (M)]IVTASR	3	Halogeton_glomeratus_48227;Halogeton_glomeratus_50209	NA	NA	NA	NA	NA	NA	NA	NA	NA	NA	10.7898379239388	10.7797114744686	NA	9.75807927818487	10.7183067436952
AHTDM[Oxidation (M)]VTAIATPIDNSDMIVTASR	3	Halogeton_glomeratus_48227;Halogeton_glomeratus_50209	15.5918640246851	15.6341194168048	15.8674633580561	15.6513563678472	15.9284093521042	15.6661431155585	15.7728656108935	15.5750174037125	15.7062034195935	15.2670770837212	15.5096207775224	15.8104513875398	15.8906287568328	15.6004154192217	15.8150135515912
AHTDMVTAIATPIDNSDM[Oxidation (M)]IVTASR	3	Halogeton_glomeratus_48227;Halogeton_glomeratus_50209	15.699878023397	15.3933962106869	15.2153882397436	15.366384407659	14.655365390886	15.3200041249697	14.3229204393994	15.2245717564431	14.034898743528	14.7663783824052	15.3709217179032	15.1516077932958	15.9523953420678	14.97984565234	14.5978915956606
AHTDMVTAIATPIDNSDMIVTASR	3	Halogeton_glomeratus_48227;Halogeton_glomeratus_50209	19.8254629234775	19.512501683393	19.7209873261121	19.9690548652345	19.9448495068412	19.8491001389067	19.8084626464295	19.2624880656316	19.4638913935931	19.3476010036167	19.8883465964502	20.0501333247845	19.8229068888071	19.7038522585226	19.762084349473
AHVLVGGMK	2	Halogeton_glomeratus_42746	15.7800455585807	15.7838205193815	15.518943226797	16.0247607438788	15.617101518225	15.8049333210062	15.7857928967578	15.7756371325343	15.4697607478799	15.7817117768424	15.860044290782	15.5290705530284	15.484726353495	15.4682032740984	15.5863109135535
AHYQDFILAVDDLR	3	Halogeton_glomeratus_24557	12.9703911086464	12.6174444876456	13.3291912656528	12.8879557482931	13.1813746328797	13.1957045372174	12.4805853756436	12.5633844918229	13.208848179085	12.8414557053302	12.4374950190192	12.5848975935998	12.6755137835842	11.8857944458235	12.8744365525652
AIAEIVSQMVDLSR	2	Halogeton_glomeratus_32085	14.3462806432885	14.0986444056316	14.0228336101194	14.3398706868748	14.3730200588003	14.3365607990005	14.0691537304563	13.8136379616948	13.9525553380931	13.9976910561805	14.1029790962138	14.1087136837686	13.5785846122393	13.7285853245406	13.968107574138
AIAGEAGVPFFYR	2	Halogeton_glomeratus_15534	16.4609958164652	16.2610266876141	16.2618977336311	16.0780324769608	16.091121025822	16.332152034386	16.1601793787665	15.8571377294207	16.2201273726942	15.7806930917029	16.5158914342597	16.3681991018585	15.7930204503153	15.6962205749392	16.0987815721921
AIAGNLC[Carbamidomethyl (C)]R	2	Halogeton_glomeratus_33936	NA	NA	13.2457671834678	NA	12.4026728812674	15.0135639635191	12.4492082609892	NA	NA	9.93544606502081	NA	NA	NA	13.0932061863849	2.46514000080587
AIAGVSVSSHAENHKPSK	3	Halogeton_glomeratus_12965;Halogeton_glomeratus_45420	14.8593108683306	14.2950277889743	14.1079428865253	14.8968917651097	14.7461526437686	15.0024158308683	14.679571936738	14.6114213328211	14.1218265673815	14.2017337122947	15.2386695895646	15.0876328853572	14.6288393520528	14.8472001517696	14.5065524798498
AIAIMSHPIPNTNESHSVQIILPQK	3	Halogeton_glomeratus_37670	18.5764377910923	18.1964210044572	18.011492545134	18.0941476301729	17.9237456059562	18.0046204232816	18.459550877502	18.4223022948766	17.7878873051363	17.3055802156255	18.2870989533471	18.2528674451988	17.8664444771517	18.1268097988822	17.703689343076
AIALLAGQTAEVATLAYEYGK	2	Halogeton_glomeratus_36521;Halogeton_glomeratus_51081	NA	NA	NA	NA	NA	NA	NA	NA	NA	NA	12.9287158121491	NA	NA	NA	NA
AIALTVDTPR	2	Halogeton_glomeratus_37409;Halogeton_glomeratus_44988	21.6204158625809	21.4986595154199	21.6175434822261	21.6785197863083	21.5507783963136	21.7459847580511	21.5632971344594	21.6110177160475	21.7178117722825	21.6364434316143	21.7443376878213	21.6688754080007	21.6862384900737	21.4335030605483	21.6089332357174
AIANEAGASFINVSM[Oxidation (M)]STITSK	2	Halogeton_glomeratus_12290;Halogeton_glomeratus_18295;Halogeton_glomeratus_2512;Halogeton_glomeratus_44107	11.670668160623	NA	NA	NA	NA	NA	NA	NA	NA	NA	NA	11.0919496325915	10.5749767136998	10.5304514300446	11.0229243541358
AIAQGNSFQK	2	Halogeton_glomeratus_11367	14.3728475565343	13.4338738180464	13.8731847096154	14.3638830047517	13.7358410886857	13.6284636036394	13.9689070795834	NA	13.8649571361148	14.0374486558717	14.8548261726581	NA	13.9046950750847	13.891840662805	13.6959532653694
AIASAIFK	2	Halogeton_glomeratus_52388	14.8881898106915	14.4455863664861	15.0701249717896	14.1122498286638	14.8926908701121	14.8864573239553	14.1005148446242	13.986312011523	14.903831447004	12.5353689923144	15.1936058769126	12.6992635788735	12.6225943548021	13.4532388347356	12.5049997673892
AIASFAGETIVK	2	Halogeton_glomeratus_36257	17.965694262591	17.8821932404074	17.9241774727028	17.6782650956007	17.9964684317228	18.0495480630802	18.085972534581	18.1627616566685	17.9821520363737	17.7092262140001	18.0277454190884	17.7531453365412	17.4584321239952	17.6012593428194	17.3636931536034
AIASNIDANFLK	2	Halogeton_glomeratus_47070	18.7909802195007	18.6278884935527	18.3581111009332	18.6069922584305	18.4497453142328	18.4696465507962	18.6221315924274	18.5830212253258	18.588533718317	18.0868256123988	18.788675059789	18.6414851504055	18.082603974626	18.6221228623164	18.1988060662509
AIASWHEIR	2	Halogeton_glomeratus_34050	13.1340573704057	NA	13.4874906982539	NA	14.2962548457016	14.3936227310164	NA	13.7426639881335	12.6643274936634	13.3687306234684	13.6383236148176	NA	NA	NA	NA
AIAYTNHTVLPEALEK	2	Halogeton_glomeratus_18701;Halogeton_glomeratus_21721	15.7236600271515	15.5011069254497	15.4252462796624	15.3338735427846	15.126267796092	15.5760071954372	15.4581349294199	15.1177216729986	15.1378238923302	NA	15.4120251568093	15.3452653246304	NA	15.3278833278221	NA
AIAYTNHTVLPEALEK	3	Halogeton_glomeratus_18701;Halogeton_glomeratus_21721	17.6569636875754	17.6867261689843	17.7207382943318	17.814822291711	17.7483202835659	17.930265497713	NA	17.4307741715112	17.5489859757444	NA	NA	NA	NA	NA	NA
AIC[Carbamidomethyl (C)]DYAVNSYFQNK	2	Halogeton_glomeratus_49662;Halogeton_glomeratus_52846	16.8766031895864	16.9531329827591	16.4568142336395	16.5599835217416	16.4198452710776	16.5145938871586	16.9162761745095	17.0305089462184	17.1083715717221	16.2122131675153	16.578194648114	16.5604457495616	16.339871298807	16.6501119114779	16.2118046015973
AIC[Carbamidomethyl (C)]IVHNETATGVTNNLATVR	2	Halogeton_glomeratus_39668	14.8913559559193	14.9338134951479	14.8616322255111	14.5304481497201	14.5806190951193	15.1017132639166	15.2100604290631	15.166107562502	15.039658814182	14.151261689602	14.5476943445586	14.6030142041619	14.4351521828071	14.7865824335389	14.4160909618825
AIC[Carbamidomethyl (C)]IVHNETATGVTNNLATVR	3	Halogeton_glomeratus_39668	18.2426334963571	18.2631669600312	18.2528857454693	18.2418733366076	17.9919176167522	18.3219799739542	18.7430660786067	18.4281588774152	18.5079348182962	17.6359738857569	18.0505652043107	17.9576322935982	18.0453322009465	18.0021539691271	18.0238391850635
AIDALNFTPLNNK	2	Halogeton_glomeratus_18836	15.8892846525303	15.9073149786004	15.6729254599737	15.8290445902556	15.7592330799321	15.6774314861746	15.6743837209144	15.7009575449384	15.6176587451597	15.8756784904885	15.809632374783	15.8955549266343	15.5214497015636	15.8438545417341	15.1965253178071
AIDALNFTPLNNKPIR	2	Halogeton_glomeratus_18836	19.3376823502717	18.980469572546	18.8100048715945	19.0475781500618	18.8661330440868	19.1374624039046	19.3216985609281	19.0406501894658	18.9175411604533	18.4746691738832	18.9051339689291	18.9525119950453	18.5052271161862	19.1015542136317	18.3831452399561
AIDALNFTPLNNKPIR	3	Halogeton_glomeratus_18836	18.0985006211969	18.0391374634535	17.7643821574495	18.0259846241462	17.7513367122634	17.5185833751975	17.9210700568219	18.0504805679283	17.7311887529633	17.5399750898096	17.834884228532	17.9628398245328	17.5872149465555	17.8503130050221	17.2431445364483
AIDELWLK	2	Halogeton_glomeratus_53214	15.9586752731317	16.031448658358	15.9943696142466	16.3618402104598	16.5748504672296	16.0879275407704	16.7528355458793	16.6579246150247	16.6550951782312	16.3259732645409	16.3897341877518	16.1996489780269	15.7618385537731	16.0022747349378	15.8056658820681
AIDFGLSDFVKPDEK	2	Halogeton_glomeratus_22246	NA	12.1119013035871	12.7563148928328	12.2088838112562	12.6554110868105	12.8740846240527	12.324898892989	NA	NA	NA	12.3540519723494	NA	NA	NA	NA
AIDFVGAGAK	1	Halogeton_glomeratus_2799	15.3849526505012	15.3655684460413	15.3497968023236	14.7333553188049	14.8439856518856	15.2073151361406	15.5910122271878	15.6018125667703	15.5857020636367	14.9703439079923	14.9717526290147	14.7806036837137	14.7342808360257	14.7029729958431	14.7383536718009
AIDFVGAGAK	2	Halogeton_glomeratus_2799	17.2816240679552	17.1413769962348	17.303978516441	16.7305884614992	16.4796762643081	16.8014367628556	17.3847755973428	17.1902331209263	17.5303811183694	16.6362286254145	16.73960168594	16.7794784588349	16.7881004508704	16.7905614428588	16.8240136720608
AIDNVNDGVAK	2	Halogeton_glomeratus_32863	19.4590492845222	19.5447824118102	19.5792365795122	19.2769116197995	19.3840454994902	19.5786122794898	19.4976720822823	19.5958231627419	19.5852825406186	19.2328694320198	19.2758996536072	19.3702633584233	19.491091610885	19.3336205484636	19.3949391889668
AIDSLINYETVK	2	Halogeton_glomeratus_20347	15.7111122026276	15.6998232179226	16.2732443634988	15.8571574702958	15.713349369097	16.3087662481268	15.9920363047483	15.4346142588588	16.1107923727759	15.6401066189824	16.2788629129205	15.9534450132081	15.6592060081308	15.0985545604903	15.7511101788874
AIEALFANPQNNLR	2	Halogeton_glomeratus_39389;Halogeton_glomeratus_46961	15.8744222590912	16.0485204843355	15.6325546959715	15.9993574346878	15.9151353831571	16.0117306224654	15.883927593053	15.9719005430414	15.7692483746016	15.7355589289094	16.1780254265927	16.0201725405352	15.6449013486293	15.9900932536831	15.7324966593722
AIEDNVNVLSLSLGGGQSDYYK	2	Halogeton_glomeratus_14591	18.7540998083307	18.7716865787447	18.7182890072895	18.1192786892461	18.2174875188868	18.1371722118089	18.3075476136211	18.4524721809557	18.5576743599608	18.5096363903278	18.2157926963042	18.192786172275	18.7127435235636	18.5609693843246	18.2754454719288
AIEETAAVILR	2	Halogeton_glomeratus_44436	19.9102321019329	20.02806123909	19.966781285144	19.89540722195	20.1125919856888	20.2392595350565	19.8132949393486	19.7843500422413	19.8800796822824	20.0734181759156	19.8163400878469	20.0675703749207	20.0543131074929	19.8146327004588	20.1533511809781
AIEEVISLGALR	2	Halogeton_glomeratus_43051	15.0255680242256	14.5915019728088	14.5487083028282	14.1575077139738	14.0952050747117	14.0527519828574	14.7455368232939	14.6807691289996	14.9973574710163	14.6131335239212	14.5106681504679	14.5060432026091	14.4586476844261	14.3931803916139	14.5698880434897
AIEGYLIQILK	2	Halogeton_glomeratus_14538	15.0244245730001	14.8048280030426	14.7207804627055	14.1926108101566	13.9187892006433	14.1641474051491	15.0139986285112	14.6706389102919	15.0054689853368	14.252281601089	14.6538489250269	14.2369021832501	13.8511391127474	13.9868144706281	13.9161392363298
AIELADAM[Oxidation (M)]ENAGAALIR	2	Halogeton_glomeratus_32426	14.6346711276645	14.7133127795623	14.8981852569632	14.7862611480485	14.7606920921398	14.9579607900225	14.8650263342123	14.6406223975771	14.6358653815107	14.5683805102387	14.8104088283304	15.2195689377558	15.0815093050119	15.1228361610983	15.2206899340356
AIELADAMENAGAALIR	2	Halogeton_glomeratus_32426	22.5800967431592	22.6056865777904	22.5353141036153	22.5918975693234	22.5581301653251	22.6938329902674	22.4516638320984	22.3462357963157	22.2804782191062	22.4148171838962	22.6911468508494	22.5785134976694	22.6162968955979	22.7425637259087	22.4801868674376
AIELADAMENAGAALIR	3	Halogeton_glomeratus_32426	17.5458680997111	17.6669935844907	17.4797244324801	17.8458096147524	17.921370797207	17.5768969477919	17.4786123057772	17.5335766031459	17.5627407446486	17.390991720029	17.6052053805054	17.6612330451302	17.7086182392294	17.4974821906987	17.7412662787373
AIELESVAGAYWR	2	Halogeton_glomeratus_31944	15.7050446524891	15.6939784546531	15.9692834824292	15.8126644487877	15.9472193404583	16.0139022244363	15.6375939939786	15.3803234144416	15.7680608696458	15.7873925028446	15.7068871674361	15.8481443326314	15.7858249148726	15.7105856931096	15.9043955313462
AIELIASQLR	2	Halogeton_glomeratus_35305	17.5481520335599	17.5987954777453	17.2895945798429	17.5781351397428	17.7632756184325	17.8278008951497	17.47053683469	17.3469158472231	17.3867241194935	17.6805059624785	17.7556665652593	17.6289135784052	17.4620102111483	17.4018013763613	17.4357613916329
AIELLAYDTVNK	2	Halogeton_glomeratus_35374	14.3994007656564	14.1439353558393	14.5127896561182	14.4660755936854	14.4465398060828	14.5054138241741	14.1074553539734	14.1458721006514	14.5652990659904	14.5287879422254	14.380342072536	14.6511750907293	14.2641076428501	13.7364053075822	14.3760854425598
AIELMVVDALVK	2	Halogeton_glomeratus_32826	12.7456685749052	NA	13.1278858456373	NA	13.084432168831	12.3686532317872	12.354204261488	12.9230719284241	13.1529667248841	13.2251413979178	13.2638601437173	13.1907399830722	12.5888213848834	12.5368403591633	NA
AIELVAGK	1	Halogeton_glomeratus_41211	16.8923622887371	17.3815996713692	17.1987610652044	16.7214312337867	17.2446246654637	16.6614275258818	17.0515480958533	17.1767421861526	17.2068229961132	17.1042888247105	16.9847135696143	16.6192089852071	16.722255992271	17.0480929992582	16.68197004053
AIEMAQQQIR	2	Halogeton_glomeratus_17196;Halogeton_glomeratus_19381	14.8424025496437	14.8658958583672	14.7041176662581	14.9622434141287	14.9155933434263	14.7179188096615	14.7349804732844	14.7594767544897	14.6849314519168	14.780763141931	14.671631710517	14.6624702272474	14.4082420913543	14.4765311074804	14.5688879080321
AIENLSLR	2	Halogeton_glomeratus_45939	21.6566906675534	21.8261227762315	21.8404324519295	21.218461563646	21.1748672904618	21.1495942297137	21.5975363061853	21.7241914861869	21.6871001070795	21.3167996848221	21.2674268522256	21.3692265615797	21.0756508583052	21.4789951811453	21.2102188155206
AIENPGLTPSSSLR	2	Halogeton_glomeratus_38232	16.448561282345	16.3187739974484	16.5192685387508	16.3394413939389	16.4142694850638	16.5796943086471	16.3414745007824	16.2924520021202	16.1914092180663	16.0215469363665	16.499142981409	16.3573534994208	16.2930808708263	16.2602074953997	16.28835074689
AIETQC[Carbamidomethyl (C)]YVIAAAQAGK	2	Halogeton_glomeratus_53383	15.1572219073774	15.2454402575288	15.1042818839077	15.0994940184908	15.2180096566135	15.1579229173914	15.4264539827564	15.3912329284469	15.2669881079682	14.9015339390516	15.0688565964717	14.6650761048687	14.8918793349527	15.3121964492735	14.9234666901645
AIEVIETFR	2	Halogeton_glomeratus_34657;Halogeton_glomeratus_36555	17.2086874237691	17.2690098097809	17.4772968764623	17.222788712277	17.4549363125539	17.4387803169171	17.4559188789609	17.3391757561621	17.6252800269825	17.2379351399411	17.1019104759051	17.3104726233153	17.4644024421817	17.0819000665159	17.2882627491478
AIFAAVSATR	2	Halogeton_glomeratus_33750	NA	NA	NA	17.993471619096	NA	NA	NA	NA	NA	NA	17.5438469608406	16.2673603124482	NA	NA	NA
AIFASGSPFDPVEFEGK	2	Halogeton_glomeratus_31305;Halogeton_glomeratus_33118	16.890075333334	17.1057423786932	17.0675488867282	16.9650114835424	16.7419575721767	16.8262430190018	17.3306682389845	17.3450818011445	17.5636764978993	16.7442518561128	16.4863909092441	16.9266214293349	16.7312720835087	16.7055131846909	16.8215234668406
AIFASGSPFPPVEYEGR	2	Halogeton_glomeratus_31466	25.7245745402465	25.7414626137914	25.8007761628066	25.7600546669683	25.7149245511729	25.8514290750952	25.8258509011124	25.7767059614784	25.8252925861275	25.8243902667165	25.7775829818927	25.8938253716298	25.833193308575	25.8912180102246	25.9103247941641
AIFASGSPFPPVEYEGR	3	Halogeton_glomeratus_31466	17.1661561733335	16.8096887172227	16.6583308041291	16.1856547929215	16.7905179469308	16.9082060658728	17.6037994922788	17.2109991379819	18.0600128802217	17.4623720514241	17.5972539604557	17.2744369478199	17.7558174584266	17.3567309286543	18.4761447775236
AIFDEHVQAGILGWR	3	Halogeton_glomeratus_36506	12.3935177827574	12.6759718742537	12.4573981748957	13.032754963938	12.694346675545	13.1437638755858	12.6064888355797	12.0288194593803	13.1137382842438	12.7659713183826	13.3722783806839	13.1026609543016	12.4578397894768	12.3365795432384	12.6476817851463
AIFNYSPNPPSQNPPTAPTTGPM[Oxidation (M)]WNDIEAR	3	Halogeton_glomeratus_32738	16.1951785462502	16.383116085924	16.5520274436586	15.8464712884779	15.6242334112842	15.8515729854051	16.506700851736	16.2236808309842	15.1861947840255	16.0733534507736	16.1552949431001	16.530369911308	16.8192235443444	16.9468996372605	16.4378874344061
AIFNYSPNPPSQNPPTAPTTGPMWNDIEAR	3	Halogeton_glomeratus_32738	19.2578547080805	18.8319466882116	19.1220395106654	19.1757225562471	19.0330954073763	18.925588393755	19.4393081019178	19.1255718016215	18.7061750112362	19.1337165046526	19.3870950880096	19.2013155845308	19.2219520057518	19.42923600701	18.744658710128
AIFPDANIVITR	2	Halogeton_glomeratus_52053	21.9808894376536	21.9137048275833	21.8037375503036	21.8336627972388	21.5176205985351	21.7497511861151	22.0023833515621	21.8197373350316	21.7120827942244	21.6276309093655	21.8434181968702	22.0051542182642	21.8595592648634	22.1625716936697	21.7161250282682
AIFTQDIIIR	2	Halogeton_glomeratus_25302	13.7175951273447	13.5012308596671	13.5482620270624	13.3728908833816	13.4881438835519	13.5036957253928	13.3679351394062	13.1210993525632	13.6366544358576	13.630472558436	13.5669226938101	13.8859163770078	12.7997979529035	13.049727130579	13.0221248245002
AIGAINC[Carbamidomethyl (C)]LVR	2	Halogeton_glomeratus_34663;Halogeton_glomeratus_35111	16.2848557922042	16.0896678882351	16.0044351913236	15.9729539882761	15.8867700518385	16.0805092614692	15.982689197302	16.2692553639397	16.1976664502266	15.7452485047234	16.1791642222135	15.9091305399626	15.5268094674924	15.9507190694565	15.587795870452
AIGELVYDHLIAQK	2	Halogeton_glomeratus_10043;Halogeton_glomeratus_5188	12.9351323287201	12.9036026747147	12.4466457157008	12.7606791296848	NA	NA	12.6235239228674	12.8481835867602	NA	NA	NA	NA	NA	NA	12.6972463117987
AIGFIDM[Oxidation (M)]M[Oxidation (M)]IDYSIANAPLQK	2	Halogeton_glomeratus_40873	17.9530852469461	17.8386524073309	17.7290181999205	17.4800604019308	17.5891690270476	17.5763082831009	17.8225125724605	18.0386499625688	17.8938776795992	17.4876474320101	17.5990944006348	17.7604566743684	17.5804374282666	17.762890629778	17.5292271122582
AIGFIDM[Oxidation (M)]M[Oxidation (M)]IDYSIANAPLQK	3	Halogeton_glomeratus_40873	15.9472544507376	15.8116305008369	15.7148104516611	15.4525094210528	15.5162797678052	15.5470667411203	15.9522117460245	15.9145418065107	15.9578410028501	15.3956928311095	15.5742092771014	15.6998071513347	15.3662250872926	15.4747510039199	15.525668983778
AIGGILLGSSNVLPGVK	2	Halogeton_glomeratus_42745	14.9420596368031	15.032367062867	14.550363015755	13.8418090717345	NA	13.2872005237566	14.7214450704528	15.0479390579887	14.5389980544867	NA	14.734931345031	14.281665311125	NA	14.2964227923516	NA
AIGHPLAK	2	Halogeton_glomeratus_5242	12.6289111091867	13.5889394338012	12.767955279113	12.9896916808856	12.4412377877851	NA	13.2555640756854	11.7239526229136	12.3995920052488	12.7376831706405	NA	11.3208765115265	13.1124751141412	NA	14.3482084851478
AIGIDKFGASAPAGR	2	Halogeton_glomeratus_19669;Halogeton_glomeratus_27466	16.676342798218	16.7010412435112	NA	13.4045437539297	16.7352188642784	NA	16.3877033483754	NA	16.4151063301569	NA	16.4524577673132	16.7085019529172	16.6599725720894	15.5655539016511	16.4408808704278
AIGLMPMIDQGEK	2	Halogeton_glomeratus_53143	16.9634108026343	16.756778430295	16.6815629025927	16.5484903309234	16.5852174644967	16.5707969781932	16.508936311276	16.6594072012223	16.4545471588964	16.7429769608132	16.6728343280352	16.5479680438001	16.4628259372488	16.8227306283263	16.4202356098265
AIGLPSTVVLIR	2	Halogeton_glomeratus_17953;Halogeton_glomeratus_23505	14.3608782065896	14.0928283743039	13.5132756568497	NA	13.3873283205645	13.4856934762046	14.5091002942304	14.4446737913683	13.8419157928016	NA	12.8339751405438	NA	12.395315051966	NA	13.1988295572123
AIGPDQLVGDVLYYGDSHSAVAQLHSR	3	Halogeton_glomeratus_52837	16.4673062865232	16.3630845079674	16.4213984580958	16.3992635708379	16.5628295658268	16.7416915277943	16.8918362012031	16.6648241404132	16.5461154002392	15.9463726551854	16.3282795330922	16.4731315323167	16.2026740785747	16.1166375904657	16.0780294786258
AIGSGSEGADSTLQEQFR	2	Halogeton_glomeratus_52192	18.5937664435956	18.5396261744844	18.5471610694772	18.2790421519686	18.5421467040466	18.3850213915239	18.6575805426207	18.7957817371077	18.3576563629095	18.2674107021523	18.2248351361802	18.2609182987922	18.6695300696606	18.5261685391317	18.3761619279801
AIGVDTVPVLVGPVSYLLLSK	2	Halogeton_glomeratus_14736	22.2427849885205	21.6275309292013	21.0911241734643	21.9282095269124	20.9755333915354	21.2694883346827	21.7209134723746	21.8413608618209	20.7873235090944	20.6568411111713	22.1455797702954	21.9691488735748	20.6215219594988	21.9933347065044	20.620157812689
AIGVDTVPVLVGPVSYLLLSK	3	Halogeton_glomeratus_14736	19.1729470953822	18.5799747227721	18.0594578769799	18.9248641889598	18.0164241174752	18.1660815971098	18.7526718720299	18.8952273909101	17.8935989967848	17.6564141257933	19.1483330816288	18.8799016920317	17.6307771290121	18.9051809454838	17.548423229267
AIGVSNFSTK	2	Halogeton_glomeratus_52902	18.5423103517238	18.5342371102061	18.3483620096853	18.0176034852351	17.9797467934132	17.9893166723075	18.4723383799316	18.5590203984772	18.4144090887626	18.0830359112056	18.1081334169484	18.0382313278526	18.0009181681846	18.3660421325454	17.8760846976765
AIHQLETAWEILYR	2	Halogeton_glomeratus_21233	13.8775054904968	13.5196317316383	13.4634128896034	13.0888832248817	NA	NA	13.5070549138643	13.5982982735879	13.7617385971519	13.3362770121548	13.4206238084568	13.5900889015473	13.4594660798853	13.4093259472711	NA
AIHQLETAWEILYR	3	Halogeton_glomeratus_21233	12.9729618534659	13.0374532532531	12.862010682649	NA	12.7038515724731	13.370499215185	NA	NA	13.2693348332478	13.9321713772095	NA	12.6416314821608	13.044260083806	NA	NA
AIIAELPSSGSTMLR	2	Halogeton_glomeratus_50911	13.2920603045337	NA	12.3442069890956	12.5152680308272	14.6139844024032	13.0656669374746	12.8400972553232	12.7464934677028	12.7236938107786	14.6062371556997	14.2101130035702	12.6577831816402	14.6233838543415	NA	NA
AIIEVLGR	2	Halogeton_glomeratus_3149	12.3276427771136	11.4027018870706	11.4931701894806	12.1399307685976	12.1543643704806	11.4308993248185	10.5395667530841	9.9610685525459	11.9198266670998	11.5010469194328	19.7318128514416	14.8245826683579	11.1824657439811	11.1082799559325	11.6885615097951
AIIGTIGNIDSYQLPDAK	2	Halogeton_glomeratus_10470;Halogeton_glomeratus_14344	19.5154662603429	19.4747674016586	19.4200771121351	19.5766439447713	19.5266373349098	19.6116749863523	19.589296338146	19.4090542121864	19.5358612025215	19.2742535241562	19.4999885042928	19.4018395599242	19.4502014461661	19.4432309537825	19.4739162819069
AIIGTIGNIDSYQLPDAK	3	Halogeton_glomeratus_10470;Halogeton_glomeratus_14344	13.4049329513249	13.5919911919866	13.4090328860214	13.3948788671924	13.303860738883	13.3757474776905	13.6349885240854	13.629354191296	13.7173331992319	12.733326731095	12.8428686333836	13.3052593568523	13.2700865828356	12.9137382223528	13.4603053168554
AIIISVIDNLVK	2	Halogeton_glomeratus_44598	18.5393404406589	18.3952464946954	18.403787765355	18.1722957908305	18.3163506799014	18.3013933030847	18.2836959652995	18.1691004025037	18.1080020800072	18.1565043813866	18.0759401551409	18.2808655037305	18.4229171778441	18.499646734615	18.3532918751078
AIILGFNVK	2	Halogeton_glomeratus_11646;Halogeton_glomeratus_22417;Halogeton_glomeratus_26848	14.2266770235709	13.8795395711819	12.6408831654696	14.0890363446432	12.8553553235212	13.257915230751	14.2787794040805	14.010220858014	13.037640742735	12.0593456907249	14.0591061484113	14.1859330033366	13.2183495496289	14.1343794442182	13.1466424230278
AIITGELPTGWEK	2	Halogeton_glomeratus_17882	18.2689029172546	18.0915102578938	18.1918566018812	18.3438377355976	18.3463089027971	18.3465976137878	17.6977894310246	17.8988554503949	17.6786034495812	18.4621554723354	18.6027895658226	18.2632993386791	18.3161468335434	18.3705526880686	18.0310480219377
AIIYWPDIYSDDR	2	Halogeton_glomeratus_2949	14.468025253747	14.2641681184208	14.6734610959057	14.3863747802914	14.4002366111194	14.6973872885887	13.9915666375158	14.2737451072103	14.7035989595417	14.6696553859978	14.414170359906	14.4921165395447	NA	13.7573114057088	13.6669149620029
AILAGGWALPNDLK	2	Halogeton_glomeratus_49120	NA	NA	NA	NA	13.3076751364249	16.6080732130007	NA	NA	NA	NA	NA	NA	13.4554873190662	12.7539069271682	14.0144159693112
AILAGGWTLPNDLK	2	Halogeton_glomeratus_49922	19.0275510751974	18.9037591568221	19.1383539044831	19.5967631236254	19.6083301975499	19.1548164768057	19.7734748668349	19.8899626171554	19.6283521610882	19.0196909933364	18.6279709444767	18.4216183222102	19.8448670424798	20.0860076365345	19.5863134064843
AILAQYNNLSK	2	Halogeton_glomeratus_34303;Halogeton_glomeratus_40458;Halogeton_glomeratus_43401;Halogeton_glomeratus_43474;Halogeton_glomeratus_46328	14.1977598423335	14.010042611304	13.8959873672645	13.5854887741569	13.4916109024647	13.1747242396863	13.8233717897934	13.8302128774594	13.9146599263072	13.1026811972324	13.6192336562167	13.0859571833	13.8451814914347	13.7627777874727	13.2897274017967
AILFDYTK	2	Halogeton_glomeratus_35515	NA	NA	NA	NA	NA	10.1075099623513	10.7191769381576	NA	NA	NA	NA	NA	10.5844891717864	NA	NA
AILFVPR	2	Halogeton_glomeratus_40574	18.4670372659915	18.6377035449415	18.675596192966	18.1848410243148	17.7925826965188	17.7769637719919	18.0681744117181	17.8517445314121	18.2988857277213	18.8281571150083	18.6877867204949	18.7523085663081	18.7620304576695	18.7583249656866	18.5179093838873
AILIEGVR	2	Halogeton_glomeratus_31526;Halogeton_glomeratus_36067	19.1619953491669	19.1951026051007	19.2785044000877	19.0673921172179	19.2205894625606	19.0642139035186	19.1439320857312	19.2389329694517	19.3492208470563	19.2233622324636	19.3170177757707	19.155046181002	19.2316432675809	19.2643091934802	19.0516629251062
AILILESVAR	2	Halogeton_glomeratus_33536	13.7426440008839	NA	NA	13.1560464821176	NA	NA	NA	NA	14.1348927621994	NA	NA	13.9512191120455	NA	NA	NA
AILLLEAC[Carbamidomethyl (C)]K	2	Halogeton_glomeratus_47512;Halogeton_glomeratus_48282	NA	NA	13.0884251099593	NA	12.6049338950047	NA	13.2049934179173	NA	NA	NA	NA	12.5579913637507	12.0501380102971	NA	12.4972938037633
AILNLSLR	1	Halogeton_glomeratus_40737	17.6034642839067	17.3487514023354	16.5978770057997	17.5779389527792	16.8408217885086	17.4480657827732	17.5521261049165	17.502061534457	16.5019752933332	16.1366846208947	17.5169848460196	17.6435524646825	16.6179570491008	17.6210277918784	16.9355380028317
AILNLSLR	2	Halogeton_glomeratus_40737	21.8092689988937	21.6324668198645	20.5435920053377	22.0152308514805	21.3182352011006	21.4368813920019	21.6922181437711	21.741833546215	21.0252023555343	20.8774876548346	21.91497249984	22.0603050207904	21.0680288328589	22.0196392144336	21.2623719971876
AILSELQM[Oxidation (M)]MNTIEYR	2	Halogeton_glomeratus_2596	12.8316691032816	11.6876633492486	11.9230528316272	NA	NA	NA	12.3693935570147	13.3452278025041	11.8042618736601	11.2057234042329	11.4790786999967	13.2354632391887	NA	11.715473190456	11.7790524417456
AILSGHLK	2	Halogeton_glomeratus_40197	13.9865889181382	13.9045065198831	13.9731815954704	13.6220123068744	13.6866155247072	12.8776747089306	13.7407009304471	14.1957622525685	14.143071659154	13.2877791916106	14.1213531508907	13.048533235391	NA	13.2898219139193	13.5406447761305
AILVEEWNVQPVK	2	Halogeton_glomeratus_32046	17.5365494223322	17.4407742999852	17.4151172116805	17.6922823554056	17.6206661861992	17.5232932164318	17.298242511954	17.512634798191	17.3901472983107	17.4632443354329	17.525867968723	17.3846200302577	17.3573533727711	17.4036279369999	17.381112966798
AILWNMDTWK	2	Halogeton_glomeratus_11189	12.5282276475408	12.1950589369946	NA	13.2036985078899	12.796520023488	12.8343554202909	12.4673187768128	NA	12.1209494242675	12.9268273472553	12.5101570196486	13.0449326342869	NA	11.9080834883986	NA
AILYAVVAR	2	Halogeton_glomeratus_44566	13.8204277350491	14.0867961081301	13.800277041372	13.725881122474	13.1961376755192	13.4655280338021	14.2701831813963	13.777152449707	13.7334774991748	12.7876363840332	13.7902516207061	14.0977217222786	13.391314962935	13.8884099214569	13.1676603391091
AIM[Oxidation (M)]ADAGSSLMGIGTATGK	2	Halogeton_glomeratus_33655	12.945511516565	12.803301138737	13.1336237898138	13.0895954190428	13.0444301131675	12.9268227566051	12.8574714139137	12.9552658293187	12.981122089715	12.9781941287757	12.9001231033709	13.0843511406051	12.6614664271028	12.9321521054856	13.0963519893457
AIMADAGSSLM[Oxidation (M)]GIGTATGK	2	Halogeton_glomeratus_33655	13.9124773952125	13.7263729749064	14.1678993809474	13.8398902279284	13.8288842041852	13.8244123447516	12.3862482374929	13.6880298254776	13.733652473703	13.6721448290096	13.7021943944482	13.8200890288677	13.9436472691304	NA	13.7130882461261
AIMADAGSSLMGIGTATGK	2	Halogeton_glomeratus_33655	18.3965221460774	18.3224716280802	18.1742344017018	18.2350125341836	18.0770884736363	18.3464785229331	18.3476150764906	18.2633319127185	18.3150168801786	18.3875709183071	18.3237366826179	18.4333827443182	18.3364606364331	18.3187466846912	18.2595581342384
AIMADAGSSLMGIGTATGK	3	Halogeton_glomeratus_33655	13.0189198709274	12.8068388902031	13.092684985854	12.6467648113435	NA	12.5087652265981	13.0846695679881	13.0722477986946	12.9747036561002	NA	12.900064668038	13.0872357718339	12.9166958459336	12.7900367691352	13.14646625871
AIMPAAFVSFK	2	Halogeton_glomeratus_14789	NA	14.2711065696088	13.6823280782563	14.048283982758	NA	NA	14.7515660951355	14.3784503029991	14.1585317326125	NA	NA	14.0356644540556	NA	NA	NA
AINAM[Oxidation (M)]EMTMEALK	2	Halogeton_glomeratus_40616;Halogeton_glomeratus_44482	11.6921332769311	NA	NA	9.875611139946	NA	NA	10.7539397100919	NA	NA	NA	NA	NA	NA	NA	10.2388699829123
AINAMEM[Oxidation (M)]TMEALK	2	Halogeton_glomeratus_40616;Halogeton_glomeratus_44482	10.6160130710149	NA	NA	NA	NA	NA	NA	NA	NA	NA	10.4024722962802	NA	12.4065738739445	NA	NA
AINAMEMTM[Oxidation (M)]EALK	2	Halogeton_glomeratus_40616;Halogeton_glomeratus_44482	NA	11.5088966952539	NA	NA	NA	NA	NA	NA	NA	NA	10.7784694072911	NA	NA	NA	NA
AINAMEMTMEALK	2	Halogeton_glomeratus_40616;Halogeton_glomeratus_44482	15.8517412555412	15.6967680955801	15.6493041166263	15.4779499937372	15.4994357969049	15.392247502921	15.5888032045829	15.6166996130785	15.426852495188	15.2836355598842	15.6367330303831	15.4175575029217	15.453689048993	15.7051021652523	15.2974193111547
AINDEEILLNYR	2	Halogeton_glomeratus_40113	NA	NA	12.5384309187417	12.4523672959384	11.4389099028795	12.8155475623955	NA	11.8962375248713	NA	13.348280780148	NA	NA	9.68874083438772	NA	NA
AINFDAQAVQR	2	Halogeton_glomeratus_11542;Halogeton_glomeratus_14962	15.0274585553304	14.6969775795384	14.9439571336314	14.6141289797416	14.5563939755192	14.7743103320357	14.7054669908532	14.4989961871976	14.8501320912734	14.3557462192892	14.4200856515437	14.2932790467482	14.2587633943495	14.1261534164534	14.4176765772387
AINSAYIEAHSAYR	3	Halogeton_glomeratus_34437	NA	NA	NA	NA	NA	NA	NA	12.7267098429057	NA	NA	NA	NA	NA	11.0602595655051	NA
AIPASLGVSATK	2	Halogeton_glomeratus_40875;Halogeton_glomeratus_45530	15.676935405542	NA	15.0197115410414	15.9570320642673	15.1764852939302	NA	15.7954549672972	NA	NA	16.1296578408512	15.003132768059	NA	NA	15.4680541693498	15.2179624962638
AIPNQQIIGK	2	Halogeton_glomeratus_54624	18.8388419547674	18.3920916767064	18.9166965763223	18.9689927142169	18.8053851421842	18.5979823440579	18.4937111461896	18.5107461097122	18.5473102924656	18.872475449493	19.0434734053143	19.0064100375584	19.0371129990186	18.9706165739344	18.9484656499924
AIPWIFAWTQTK	2	Halogeton_glomeratus_18736	19.5476756863945	19.0643564009367	17.4016893883312	19.1510264727658	17.0533091331016	17.5710207704966	19.5124966378903	19.5063308636322	17.5407314595784	16.7716102336216	19.5107790951015	19.130644064567	17.54338532375	19.2146967390234	17.411970000677
AIPWIFSWTQTR	2	Halogeton_glomeratus_11897;Halogeton_glomeratus_16441	24.8882903355839	24.4719024848451	22.5489990253526	24.6796750009791	22.2985904618236	22.9492011033934	24.856144457638	24.8171386001399	22.4599529023006	21.5831616705113	25.0431708433276	24.7257970320658	22.9542676396179	24.9754596907441	22.6782676655477
AIQAGPSGLFFTGDGNGQVR	2	Halogeton_glomeratus_33347;Halogeton_glomeratus_37559	12.3579807995335	12.2979405870724	NA	12.5636755058482	NA	NA	NA	11.5550534917966	11.6608706248563	NA	12.5308122630251	12.5917735242891	NA	NA	NA
AIQDLYDVIR	2	Halogeton_glomeratus_1154	15.5810465219503	15.4805921331079	15.8171632582529	15.3856556015658	15.5632720223302	15.553667968961	15.6915622483743	15.4070988773712	15.7332332349834	15.0860561605134	15.1115315764783	14.9720505133898	15.1594430311519	14.4480920659036	15.3873952459382
AIQDNGPC[Carbamidomethyl (C)]YVQNNLK	2	Halogeton_glomeratus_49662;Halogeton_glomeratus_52846	13.8684719094401	14.0956156627644	13.7773707538152	13.8518023498358	13.6322906720371	13.7314609890187	13.9417763208843	14.0174179159807	13.9469318539289	11.8670657770769	14.0804909732284	13.4755182100513	12.7534073398036	13.6814063965362	NA
AIQEAYEVLIDPLKR	3	Halogeton_glomeratus_16438;Halogeton_glomeratus_20524	12.0566641685112	12.2445778271927	NA	11.7832221658401	NA	NA	12.6496522429651	12.1760647633223	12.1824486015049	NA	11.3704766506238	NA	12.0000224645391	NA	11.4438401282563
AIQESTC[Carbamidomethyl (C)]NALLLK	2	Halogeton_glomeratus_35197	12.7803185191976	13.2918922993747	13.0606520181394	13.135031288499	12.8458387166227	13.1253179413366	13.1441212731214	13.2414401968315	13.3093769647593	13.1926411533798	13.1782869545939	12.9847032237941	13.0373950916926	12.6325054639001	12.9619767107073
AIQFFQNDR	2	Halogeton_glomeratus_23144;Halogeton_glomeratus_6650	11.2646416209385	11.5246175003675	12.486868102032	12.6508629418488	12.9300462808088	12.3458053288787	NA	11.8669205938158	NA	NA	12.7202933216421	12.635984927004	11.7252525861302	11.6935605515561	11.9786411414715
AIQVGYR	2	Halogeton_glomeratus_45034	15.139927480927	15.2598466360934	15.2210619476035	15.024608583072	15.1055992640473	15.1055377958334	NA	14.8956381921854	14.994902385719	15.4474504195987	15.4624538844607	15.7546411958244	15.5687668437744	15.459932802398	15.2058753280488
AISEFVFSNK	2	Halogeton_glomeratus_31703;Halogeton_glomeratus_32820	18.8298575491243	18.7243871074614	18.6890063924642	18.5610663422592	18.4922344474228	18.3248615625614	18.4553744032627	18.8683957887372	18.7704750774868	18.3963438439508	18.8685562382246	18.4857733511218	18.5078616875115	18.4740566967452	17.9913928882532
AISEGKPDPC[Carbamidomethyl (C)]LLHTAWLK	2	Halogeton_glomeratus_20168	13.2884592164746	13.4110321175252	13.0179626930227	12.9512106300052	13.1522064984713	13.5595297489976	13.3113503954329	13.3103401498823	13.174696673304	12.8203543153908	13.0555651472501	12.9455894946617	12.9849975386593	13.3949600421283	12.9135096824036
AISEGKPDPC[Carbamidomethyl (C)]LLHTAWLK	3	Halogeton_glomeratus_20168	15.8990762390256	15.6644015295816	15.8727082586499	15.6436851030106	15.7489909221448	15.8707683453465	15.7623729934501	15.9415795584148	15.6322518794785	15.2678832071607	15.7136023974332	15.5124434705746	15.6132679704318	15.9234680562417	15.4410555674199
AISFASTILPSAR	2	Halogeton_glomeratus_39470	14.4648433955236	12.6083642526091	12.3149006118408	13.553890755803	NA	15.8418865105896	NA	NA	12.5884663116407	NA	13.7113742220654	NA	NA	NA	NA
AISFVGSNK	2	Halogeton_glomeratus_36841	17.3712966902743	17.5987914344609	17.3107069453821	16.8898433513877	17.2475107668325	17.0458746590528	17.2454608388649	17.4787780619142	17.4494858709157	17.7613974768786	17.7188188791673	17.8011503420089	16.9774984230906	17.3757102988231	17.1441608208446
AISGGPIYVSDAPGK	2	Halogeton_glomeratus_19104;Halogeton_glomeratus_22857;Halogeton_glomeratus_24294;Halogeton_glomeratus_26304	15.8747680001239	16.0215189003287	16.0115653868028	16.3959660697063	16.3783578976834	16.5096168703749	16.0428774238762	15.9951282871069	16.0504901136619	16.087401144146	16.1636468174627	16.3126226122994	16.3270847586852	16.1245813633049	16.3175706960935
AISGGPIYVSDAVGK	2	Halogeton_glomeratus_19111;Halogeton_glomeratus_23415;Halogeton_glomeratus_25603	17.0287175234613	16.8928290629489	16.9758443179189	16.9088046189319	16.7777311512141	17.0100319844565	16.8851395827188	16.9770560576293	17.2496823843198	16.6064149871138	16.9984584465695	16.8322012204615	16.8553088608873	16.7713230197109	16.9626267045933
AISGVQTVR	2	Halogeton_glomeratus_39035	17.0836659391412	17.1585947002634	17.2631251032393	17.4388407332246	17.2284241367152	17.2595173792454	17.3164408147302	16.9276420047459	17.3757106922459	16.9893415699473	17.4677491748084	17.353236515693	16.7815094311066	16.8844878121746	17.0459290980423
AISHLQSLPGGDIK	2	Halogeton_glomeratus_5855	12.8513653546353	NA	13.1266521327227	NA	NA	13.1233186622091	NA	NA	NA	NA	13.1147833736088	NA	NA	NA	NA
AISIC[Carbamidomethyl (C)]GPGVEYK	2	Halogeton_glomeratus_39933;Halogeton_glomeratus_52594	16.5717490556327	16.2602420229534	16.6546166153691	NA	16.398210056008	16.7005897262739	16.0648118615752	16.2131372434789	16.3782280812834	16.3995739439244	16.432081481667	16.5260525240221	16.5395291436697	16.415899328357	16.3636942639657
AISIESAIK	2	Halogeton_glomeratus_24939	NA	11.5183621676556	11.8321339421872	12.5218953823618	11.9530055053828	NA	NA	NA	11.7588389570772	12.0276469536797	NA	NA	11.7782495424387	11.9915925955738	NA
AISLFSNVVGLNDAIEDPGK	2	Halogeton_glomeratus_43171	15.9467121917731	16.0348889492951	15.9544715422579	15.7139999898303	16.080901229878	15.8648424038503	15.676041420077	15.878537072753	15.6644485879063	15.812362419672	15.8020444620122	15.8327169889277	16.1141225483264	16.0762716661492	15.8680841698346
AISLFSNVVGLNDAIEDPGKR	2	Halogeton_glomeratus_43171	15.051594552378	15.0646506856939	14.9882798867824	14.9139998213769	14.9188752953038	14.7825188881587	15.0011576133464	14.9260237334912	14.900877240507	14.521772117828	14.9520043216726	14.9754139402376	14.9663624655308	15.0733837874701	14.727730864942
AISLFSNVVGLNDAIEDPGKR	3	Halogeton_glomeratus_43171	15.6821708228135	15.3163618884581	15.5318815866352	15.3405390883993	15.420503274736	15.3479171888411	15.4010216499948	15.7359233054923	15.3861703182736	14.9083718016132	15.3270833245139	15.5139671374006	15.5462671152006	15.5660651474346	15.4034185744952
AISQVDLLM[Oxidation (M)]M[Oxidation (M)]TQNPGGK	2	Halogeton_glomeratus_45519;Halogeton_glomeratus_47266	16.9902147800064	17.6554619977502	17.4605887066969	17.4107666398519	17.4026411386543	NA	17.211437320131	17.0306840451336	12.1981341817732	17.2278667503862	17.3473936571386	17.276648647354	17.3624563450041	17.1572801830527	NA
AISQVDLLM[Oxidation (M)]MTQNPGGK	2	Halogeton_glomeratus_45519;Halogeton_glomeratus_47266	NA	NA	NA	15.251223605782	14.7008924440681	NA	14.9962227179921	15.1664603528106	15.2884501741001	NA	NA	NA	15.3358195860195	NA	15.3465183394518
AISQVDLLM[Oxidation (M)]MTQNPGGK	3	Halogeton_glomeratus_45519;Halogeton_glomeratus_47266	14.1510081333638	14.1494566416294	14.3016033326896	13.3673441916488	15.5708945302819	13.7862144122209	13.551660471269	13.5540372058809	14.1065114964902	13.1026952753077	12.5361189877099	13.9327945356262	14.1618558164665	13.9283444650905	14.3593898558309
AISQVDLLMM[Oxidation (M)]TQNPGGK	2	Halogeton_glomeratus_45519;Halogeton_glomeratus_47266	NA	NA	10.8584117097969	NA	NA	NA	NA	NA	NA	NA	NA	NA	NA	NA	NA
AISQVDLLMMTQNPGGK	2	Halogeton_glomeratus_45519;Halogeton_glomeratus_47266	18.621934687613	18.4269646512891	18.5796948806549	18.5522807305816	18.2309079194831	18.2580451038573	18.0985145928029	18.6204675218502	18.430631460811	18.2530957632239	18.3199243453303	18.0911846428896	17.9133556586761	18.4164004151788	17.9298821961676
AISQVDLLMMTQNPGGK	3	Halogeton_glomeratus_45519;Halogeton_glomeratus_47266	14.7464256451586	14.4333687761063	14.7464417337389	14.755428885943	14.4288435692918	14.3463168210441	14.4993522182989	14.9393727725616	14.5621357662806	14.0553735364554	14.5018953331129	14.5818434269353	14.0429129051465	14.39458425758	14.0036987250881
AISSAIADSFQR	2	Halogeton_glomeratus_9662	17.387729987442	17.1175247908467	17.0005092278005	17.088102379477	17.0991181377556	17.1555188473181	16.9960948375008	17.1858739314014	17.0064709960825	16.9867518956234	17.2227007047174	17.143360639097	16.6281683258757	16.574914159718	16.742255662061
AISSSDAYNDQFR	2	Halogeton_glomeratus_33699;Halogeton_glomeratus_48055	20.5269595291806	20.2436930432971	20.2648061350726	20.3798111144353	20.2601154438805	20.3240027410586	20.2612989351728	20.3620203173618	20.3400279034751	20.2149309601619	20.3824859940059	20.4197045167784	20.0478088722509	20.1054037358662	20.0749416935788
AISTILESVSR	2	Halogeton_glomeratus_3316;Halogeton_glomeratus_5627	17.1424890911566	17.1255115911297	17.2574250948968	17.2426720904655	16.8989182508793	17.2990546534545	16.9757562789678	16.8971754302361	17.0985536174267	16.7122719711083	16.9433197472192	16.871885734888	16.5595289602565	16.3367819096209	16.8241639201309
AISTLQHVVEK	2	Halogeton_glomeratus_10123	14.3089555845686	13.9212923907438	14.0610286200645	14.1344983852012	14.0488325277658	14.2051419053778	14.3948683154687	13.7815001287837	14.3396294302625	13.9199001789508	14.1333162850626	14.2447479009606	14.0014797701124	13.5586089234469	13.8246107398054
AISTLQHVVEK	3	Halogeton_glomeratus_10123	10.390685229813	NA	NA	NA	NA	NA	NA	NA	NA	NA	NA	NA	NA	NA	NA
AISVINSSSESLGGAK	2	Halogeton_glomeratus_47282	16.4771627779936	16.5959606354045	16.5313689616003	16.6258462045549	16.2990189068622	16.542253973769	16.504302206172	16.5353780165597	16.5683990474784	16.5456301717151	16.4399482251019	16.3035380386762	16.3357749841497	16.5401290600399	16.3398428781814
AITELSGVTSR	2	Halogeton_glomeratus_12353;Halogeton_glomeratus_12780	18.1304751911208	17.6900296362884	17.5456765567961	17.5478969089943	17.6488767664207	17.5331543155739	17.83654487156	17.9643705293024	17.6762306883188	17.4369404901668	17.2611011393382	17.0792284764274	17.6303151901936	17.5266490540507	17.6714305341943
AITGFISQYPDAELR	2	Halogeton_glomeratus_33258	14.8691160759351	14.6963551484666	14.7025877455535	14.5950730942887	13.5430645504597	14.5923556277104	14.9994602466349	15.0011191623828	15.097271593953	13.572488248228	14.8028272958866	14.5568747295568	14.1182552132967	13.6605661998259	13.801208546441
AITLGELLNSK	2	Halogeton_glomeratus_32705;Halogeton_glomeratus_42267	16.4694230325265	16.1531390750939	15.9922487380007	16.4129417817281	16.0449367299188	16.0511907415323	16.2443126575905	16.1376925368232	16.0802859860317	16.2088991991734	16.4122188911551	16.5207393411678	15.9438736887296	16.3003951074311	16.1695201665444
AITLRPPEFAVPIDELK	2	Halogeton_glomeratus_41497	15.6946079339492	15.4024828460658	15.481510124969	13.6901991895372	15.3055449301855	15.640274717194	15.5551412996934	15.8105383770335	15.5911581951381	15.1724313342096	15.6031754511802	15.0355998698833	15.0887665331352	14.675789350825	15.3473609983374
AITMLEQMIR	2	Halogeton_glomeratus_10903;Halogeton_glomeratus_1558;Halogeton_glomeratus_2039;Halogeton_glomeratus_2363;Halogeton_glomeratus_24154;Halogeton_glomeratus_3062;Halogeton_glomeratus_6187;Halogeton_glomeratus_6359;Halogeton_glomeratus_8166	13.2368421563773	12.8632941825397	13.1927277220805	13.4018832986035	NA	18.341111741894	12.770387594006	13.0674054239898	18.2324599898004	NA	13.1230891067224	17.7641282651105	17.7874853982789	13.4495366547782	17.927928000513
AITQPTPVAWEK	2	Halogeton_glomeratus_13669	16.310454469593	16.2890896927316	16.3591183350001	16.3055990833063	16.3423818674724	16.5524373152398	16.4938765990878	16.4238898101856	16.6193943462314	16.0986562987304	16.2972166231505	16.2932659660866	16.0425986174448	15.9098271775603	16.4025687764884
AITSTDKFEM[Oxidation (M)]WGDGLQTR	2	Halogeton_glomeratus_41263	10.6422148300559	10.0384654228368	11.2829763216165	NA	10.4446791588522	11.0227821726661	10.3665965863371	11.0049878786284	10.7139078686254	9.41100980676224	9.62225326912358	10.8400041620067	10.4663787151452	10.8353732673643	10.0935595862812
AITSTDKFEM[Oxidation (M)]WGDGLQTR	3	Halogeton_glomeratus_41263	NA	NA	NA	NA	13.563319718475	NA	NA	NA	NA	NA	NA	NA	NA	NA	NA
AITSTDKFEMWGDGLQTR	2	Halogeton_glomeratus_41263	18.6250608618306	18.4115756647338	18.6325437760851	18.4478160919183	18.507894052052	18.6283101629712	18.4376481125326	18.6308561398304	18.4820643295519	18.0996594646117	18.2500884051775	18.294394386635	18.1919147913285	18.3664139953182	18.3021745345878
AITSTDKFEMWGDGLQTR	3	Halogeton_glomeratus_41263	18.7004532252386	18.6586515906766	18.7581440647044	18.6646935688742	18.9891746052085	18.7601657450195	18.6877883467555	18.854535151584	18.6549873745162	18.4464111413435	18.6517378112621	18.7573793084903	18.5528051400004	18.5263581402442	18.4693768125053
AITTLPETFK	2	Halogeton_glomeratus_11235;Halogeton_glomeratus_13176	16.0007352744859	15.5155897507414	15.8096793132855	15.7445582449326	15.6201695399682	15.8382643073909	15.8530846814365	15.3169367615197	15.5047653956798	15.8721936271323	16.0263005454603	16.0278721807908	15.2120007194765	15.3499343389844	15.662030245149
AITTLPETFKPHK	2	Halogeton_glomeratus_11235;Halogeton_glomeratus_13176	17.5927769792159	17.3725342232642	17.4605815418089	17.1937423762517	17.200273556797	17.3977939961706	17.5326707679824	17.5566464863568	17.1840959151777	17.2176508316936	17.0817574206991	17.2320395976213	17.1984505289754	17.3505182796251	17.1561269688245
AITTLPETFKPHK	3	Halogeton_glomeratus_11235;Halogeton_glomeratus_13176	18.0974049369915	17.9342551466694	17.969268625808	18.0019422072548	17.9072585211275	17.8549911354877	17.9706505283719	18.2646202260773	18.0379909394669	17.8909035231878	18.0561553600116	17.9064966825047	17.8039116439101	17.8967811620027	17.8623419075001
AIVDSGFEHPSEVQHEC[Carbamidomethyl (C)]IPQAILGMDVIC[Carbamidomethyl (C)]QAK	3	Halogeton_glomeratus_37956;Halogeton_glomeratus_44236	12.9580374449223	12.9529978631261	13.5219735865524	12.8255938289645	13.8738693035977	14.1031442268521	12.8044899335404	13.1146990216637	12.1059124857957	NA	12.8873664732924	12.9686793980126	13.4191574642148	11.5992970329003	NA
AIVDSGFEHPSEVQHEC[Carbamidomethyl (C)]IPQAILGMDVIC[Carbamidomethyl (C)]QAK	4	Halogeton_glomeratus_37956;Halogeton_glomeratus_44236	13.1737731491664	12.7759372937914	13.5834314878457	13.0099465005883	13.9119666143679	13.803641823335	13.4689549140016	12.8925512010347	13.3745808207113	NA	13.1432363753168	12.8728225048577	13.1861587369073	12.1900283414941	12.0637310113317
AIVEFQK	2	Halogeton_glomeratus_20856	13.4649607606823	12.8800562697811	12.6764498634161	NA	NA	12.7928255989941	13.0231276727446	13.0175556554957	13.48760096216	12.7440470584688	12.7887645236115	13.0856756619492	12.7212928028792	12.6954005176836	12.4363870207314
AIVEGC[Carbamidomethyl (C)]GGLFPAGK	2	Halogeton_glomeratus_33433	16.0346031427269	16.1265696838989	16.4248773864376	16.4198170375606	16.3168630313393	16.5502337750192	16.1926760917477	16.1009779778982	16.3661848072233	16.331690669327	16.5124361769807	16.3826732697548	16.221464323893	16.1989777269814	16.1317713474118
AIVIDDLIATGGTLSAAIK	2	Halogeton_glomeratus_52288	19.3681251254005	19.4146889539056	19.1758854112451	19.2876374203368	19.1530620978732	19.1387927979623	19.4458433750913	19.4697024463313	19.2151445088756	18.961588077443	19.3123950246794	19.388515892115	19.0571548180857	19.3096741092847	19.1635873522544
AIVLTVDTPIVGR	2	Halogeton_glomeratus_49463	14.8385425728535	14.6742717878707	14.6729704287196	14.815427586742	14.7270476568892	14.7801397644356	14.8596206660128	14.6799504199522	14.7091419829488	14.4770742068363	14.5924990001518	14.7933758021164	14.5702083824995	14.848960641764	14.550636035889
AIVLVAMATPEDMR	2	Halogeton_glomeratus_7723;Halogeton_glomeratus_84	15.1993729229874	14.7335898920024	14.9003434613811	14.8209732186782	14.5939511468762	15.0626570754486	14.8845053670264	14.6945521502427	14.5122975733621	14.3620307961416	14.9436925313323	15.0947196042515	14.2193436571326	14.790233260767	14.8985243614258
AIVNLISNPVNSTVPIAAEVFK	2	Halogeton_glomeratus_47426;Halogeton_glomeratus_51430	21.7515414056095	21.480943423691	20.9158328565267	21.4352819863471	20.7618244549213	21.0276222372986	21.4558294118681	21.3592646980308	20.7439429997457	20.8212825580555	21.6533675709897	21.5868327061185	20.9821423433358	21.4841820483276	20.9458619908939
AIVNVIGMTK	2	Halogeton_glomeratus_3412	14.239808603023	NA	14.3623395597222	14.1379965303334	13.8887680277165	14.2434395843099	14.16278672558	13.4625998984551	13.6869591216644	14.0381182020149	14.9997814256032	14.2334595378372	13.0335287555766	13.0009069440784	12.9762211826514
AIVQFEDFQM[Oxidation (M)]K	2	Halogeton_glomeratus_30005	12.0427325885957	12.2246096761155	NA	NA	NA	NA	NA	12.2047299201106	NA	NA	NA	NA	NA	NA	NA
AIVQFEDFQMK	2	Halogeton_glomeratus_30005	17.404000167831	17.24890949755	17.4836285956922	17.3767847110344	17.5425067481557	17.2047649102044	17.3535970216646	17.5843600585448	17.3845231105911	17.4920960561647	17.3696843703063	17.0769350932165	17.2768209261581	17.1303532663827	16.9973120659902
AIVQMAEQSLR	2	Halogeton_glomeratus_4321	14.9099406249074	NA	NA	NA	NA	NA	NA	NA	NA	NA	NA	NA	NA	NA	NA
AIVSSPLGLNPK	2	Halogeton_glomeratus_53013;Halogeton_glomeratus_53652	13.5738868796065	NA	NA	12.1367115275093	12.4867212820051	13.0061711703717	13.37931912994	NA	NA	12.9466623115393	12.8288185994275	NA	NA	NA	NA
AIVTTVIPLPPAEEK	2	Halogeton_glomeratus_53918	21.2048815330768	21.1259725741633	21.107425256084	20.9839779518324	20.9973296436619	20.9100426739147	20.9769800846366	20.2698784150992	20.8673426252053	20.8821042067043	20.9987548930108	21.0748805046803	19.9143778908585	21.268476220393	21.0634499685415
AIVYAGVPDK	2	Halogeton_glomeratus_12304;Halogeton_glomeratus_13271	17.6045339351479	17.4130000258005	17.5252937036353	17.5725082623843	17.494860746394	17.4118397288647	17.492917050746	17.0963167085087	17.4411395713671	17.2866401664929	17.4171505297981	17.4432628597668	17.04266856151	17.1902336735193	17.3020687115616
AIWMLDPGIK	2	Halogeton_glomeratus_10477;Halogeton_glomeratus_14855;Halogeton_glomeratus_20911;Halogeton_glomeratus_26159	16.8016205547505	16.7510200668262	16.9271666727442	16.803648182279	16.5006762546362	16.7641198678616	16.6671918457568	16.7218067854502	16.888184516082	16.6718075133837	16.6576404105064	16.5723463998974	16.5522337771716	16.4462372478807	16.4401933672511
AIYDHALSVFLTK	2	Halogeton_glomeratus_12797	14.1092037012356	NA	NA	NA	NA	12.9773640651022	NA	NA	NA	NA	14.1268581177809	13.6568700542862	NA	NA	NA
AIYLHNIGDNIER	2	Halogeton_glomeratus_39807	NA	NA	NA	NA	NA	13.6939517067086	NA	NA	NA	NA	NA	NA	10.3933354831983	NA	NA
AIYPDTFYR	2	Halogeton_glomeratus_30664	19.5706313986726	19.4349889518444	19.4509233073147	19.1263636412013	18.6209586828957	19.0963071934352	19.7153206152146	19.4948421767951	19.9081554672578	19.0373738510979	19.1908349730768	19.3125469281968	18.5562812164326	18.2710360293335	18.6049146228775
AIYQFGDSISDTGNIK	2	Halogeton_glomeratus_43051	15.2470482178542	15.4409743276384	15.210181721675	14.9265262097996	14.9278796874015	14.5438525875478	15.4787113132339	15.1563306794202	15.3748454529558	15.3104323324381	15.1099208495898	15.0548631877608	14.9652979490199	15.1589959980215	14.957761173617
AKDIITTQIDILHK	2	Halogeton_glomeratus_31058;Halogeton_glomeratus_37083	15.9976245169201	15.2124706974151	15.5324773619923	15.302876490385	15.2607712957914	15.985894845432	16.0239757716204	15.9594329594388	15.4239043460651	14.4320904450262	15.4926566172465	15.3343319686347	14.724971685757	15.278936229319	14.9875716752899
AKDIITTQIDILHK	3	Halogeton_glomeratus_31058;Halogeton_glomeratus_37083	16.869908303832	16.3142731978556	16.6496260387848	16.5428128975927	16.4792002655108	16.7276754120008	17.0883150506417	16.9960693626543	16.8427881488706	15.6853613172159	16.6865717632379	16.9739332024699	16.1515177916059	16.8154133680861	16.2422229563466
AKDPETVISIHR	3	Halogeton_glomeratus_9270	13.6376390571399	NA	NA	NA	13.4590586999884	NA	13.4057282884323	NA	13.7333552442047	NA	NA	14.1737151259556	NA	NA	NA
AKEDMLNQLYSSISSQSSAK	2	Halogeton_glomeratus_53480	15.2857556825452	15.0280490667672	15.0596896172281	14.9638933085684	14.9395841816457	14.8605874281661	15.1518684966307	15.1946338659691	15.0863338686724	14.4783392391813	14.9778064447507	14.918725959017	14.7326067025398	14.8546850394248	14.5701798611875
AKEDMLNQLYSSISSQSSAK	3	Halogeton_glomeratus_53480	15.9455201299831	15.9195858615131	15.8273583629135	15.731250607666	15.8691646063988	15.519055869355	16.0081217441311	16.0379191038555	15.8613746387272	15.5471786819265	15.7100783127015	15.7395830835398	15.5463754052353	15.8008432862872	15.3256124611799
AKEEGWWLVVGDTK	2	Halogeton_glomeratus_154	NA	NA	NA	NA	NA	12.6886327415941	NA	NA	NA	NA	NA	NA	NA	NA	NA
AKEPYTGTIVSVDR	2	Halogeton_glomeratus_49383	15.8317116685426	NA	15.0586518159082	15.3077553811445	15.1828522230711	14.9425795706804	15.4702664870622	15.9116513934672	15.3654430336423	NA	15.3969285914487	NA	14.7411681240012	NA	NA
AKLDDNLSLLDFVR	2	Halogeton_glomeratus_38817;Halogeton_glomeratus_39719	12.4347971439333	12.0017266171711	12.0662469179085	12.3643562202628	NA	NA	13.0091277653537	12.9881149055451	12.6787576650516	NA	NA	12.3765122797759	NA	NA	10.808121213261
AKLDDNLSLLDFVR	3	Halogeton_glomeratus_38817;Halogeton_glomeratus_39719	12.9534401139428	12.6717988255618	12.836995369589	12.4851639320118	12.3926948963504	12.7180767928114	13.5083221408474	13.5296010888251	13.2047782057968	12.4823024833218	12.5240209836457	12.9242456686245	12.344746728338	12.4272157705765	NA
AKNPLDLLPPSK	2	Halogeton_glomeratus_40959;Halogeton_glomeratus_48608	19.7116999607966	19.493535021745	19.8182091652034	19.7985225886939	19.0251599404166	19.8761295981806	19.9086973612738	19.6499759038005	18.7988473419335	18.8931990458058	19.7538356643202	18.986245975454	19.2877061773172	18.5287934283585	19.5282316169066
AKNPLDLLPPSK	3	Halogeton_glomeratus_40959;Halogeton_glomeratus_48608	15.5050248138193	15.9839835174284	15.1429272620221	16.0576910685507	15.9781251584162	15.8962059891708	14.9117945885273	16.911408634165	17.3961228363341	12.8481201140721	15.5075418883286	16.8646705669519	16.0407415896901	15.100763652373	16.6196625839485
AKPVVLEPIMLVEVK	2	Halogeton_glomeratus_22569	13.0005120053959	12.631718469212	13.2681702371307	12.8649279879153	12.9405881395236	13.0239620085566	12.6973708888607	12.3472150586004	12.3777478274476	12.598412028254	12.5309865263869	12.6831058622895	NA	NA	12.7672371165851
AKPVVSNSPWYGPDR	2	Halogeton_glomeratus_35152	22.8286098601166	22.3848817622373	22.3290747458268	22.228669101122	22.0234648982947	22.2920679468516	22.4037978018541	22.275749395687	22.1235492896082	22.736996287452	22.4963930404577	22.4017183967533	22.9525774871285	22.946385248685	22.457986072832
AKPVVSNSPWYGPDR	3	Halogeton_glomeratus_35152	24.2074048370159	24.1388562345606	24.0573135371648	23.977159204747	23.790814120471	23.7913032494825	24.1676918449741	23.9273252983186	23.9551147914372	24.2139681914147	24.1491143055	24.1513394144065	24.6280765224217	24.3638798716709	24.2684902329323
ALAAGFMEK	2	Halogeton_glomeratus_9908	NA	NA	NA	NA	NA	NA	NA	NA	NA	NA	NA	NA	NA	8.06220553297655	NA
ALAANDSSLLR	2	Halogeton_glomeratus_17582;Halogeton_glomeratus_23832	13.0840586600425	NA	12.040145962417	NA	NA	NA	NA	NA	NA	NA	NA	NA	NA	12.2481199819632	12.8762243730149
ALAAVQALLLGQGPR	2	Halogeton_glomeratus_10251	17.2413739035823	17.4180202964316	16.4209318230704	17.2499888613299	16.4961013883029	16.6108303915383	17.1254988363959	17.1266525562058	16.5676561805766	16.3612021168062	17.4914795538499	17.138268092442	16.398164974438	17.2456408057442	16.3429092716201
ALAAVQALLLGQGPR	3	Halogeton_glomeratus_10251	15.5158412157634	15.4560649456175	14.5994098432215	15.5801445673166	14.7503693190776	14.6621338372995	15.4419417553028	15.3764830947349	14.824507126782	14.4293992058447	15.5292741497728	15.3308130715069	14.6026231758966	15.5412394182772	14.5014253957983
ALAAYYFGSEEAM[Oxidation (M)]IR	2	Halogeton_glomeratus_12310	13.7640265370243	13.413295149049	14.0636824678634	13.4392622024207	13.7411896615774	13.6698481062764	13.5282576133585	13.561029844091	13.5902257800908	13.5945187463999	13.6658335760167	13.8015627540747	14.3130465673727	13.9858345499614	13.8060802326275
ALAAYYFGSEEAMIR	2	Halogeton_glomeratus_12310	20.5867221729101	20.5494740937954	20.4873540906432	20.5719424634485	20.5456550960166	20.50402388885	20.5064913790073	20.3383029443387	20.3154657673947	20.3771501820135	20.5952162106929	20.635020621867	20.2893816835305	20.5687552461267	20.4833266252778
ALADALDMALK	2	Halogeton_glomeratus_10778;Halogeton_glomeratus_13214;Halogeton_glomeratus_22840;Halogeton_glomeratus_6100;Halogeton_glomeratus_7517	13.4999914763457	NA	12.7022277294964	NA	13.1670764076086	13.476859143926	NA	NA	NA	13.6911815655432	13.2943084708391	NA	13.333451650627	NA	12.675516995519
ALADYVHSK	2	Halogeton_glomeratus_40624;Halogeton_glomeratus_44848;Halogeton_glomeratus_48344;Halogeton_glomeratus_49458;Halogeton_glomeratus_52375	18.2650881149307	17.9913048694892	18.1028883794872	17.9818309310175	18.0226929839153	17.8895896948269	18.3408560462747	18.5096324362795	18.0165253532	17.6171117382485	17.9699796727845	17.7834436491395	17.7192661740951	17.7050675950928	17.311819071735
ALAEIIFGDYNPGGR	2	Halogeton_glomeratus_47539	14.3537308997731	NA	14.4282550785801	13.6731171800632	14.3679719627885	14.1727875072124	14.1775415608339	14.1212936353652	13.8387701200239	14.8667738973172	14.1273953418493	14.15602821871	14.098263388472	14.2707104773734	14.32666882725
ALAFSNVPTR	2	Halogeton_glomeratus_33038	15.5322426666677	15.6063193958615	15.844619086197	15.5137694855138	15.5107173143023	15.4570555120216	15.6394204805276	15.4928856474686	15.7679659677539	15.662896778982	15.7983949535576	15.7898530926595	15.6677800148089	15.4866924362856	15.8977617934103
ALAGISPGLVR	2	Halogeton_glomeratus_41569	NA	12.4023163141317	12.5769934153731	12.5743556200609	NA	12.8565522191665	NA	NA	12.0382203689165	13.6810870984034	12.6489410682543	13.3106962866683	NA	13.4560127057225	NA
ALAHQPISVAIEASGR	3	Halogeton_glomeratus_51187	15.3044885939755	15.3745943328205	15.0304757339929	15.0103706817876	15.4432875100844	15.2558812662	14.994994100911	15.417041935747	15.2306467384087	15.3665780341526	15.2617741578013	15.2963334305628	15.5326221375024	15.213850794308	15.0876294649789
ALAHQPVSVGIEASGR	2	Halogeton_glomeratus_52098	14.1469105284884	14.0376157338542	13.960546101174	13.942589946728	14.0787229239162	13.9582822239702	13.6752653796053	13.9624102220856	14.0054319688312	13.6615172920361	NA	13.919818786319	14.1640113771777	14.2763807757823	13.8179803956187
ALAHQPVSVGIEASGR	3	Halogeton_glomeratus_52098	15.2914802421945	15.1318297865098	15.0426657324697	15.0726214308443	15.1189292777288	15.0513634374192	14.75341256791	14.9240593226402	15.1086298434188	15.0910867767937	15.0756745200595	15.0303052869101	15.2457426399696	15.4410199690428	15.0222875404799
ALALGASGVFIGR	2	Halogeton_glomeratus_49463	14.1938022042496	13.6051237360852	13.2484408016638	13.7819552307147	14.1233308979409	13.7640191291902	14.064326476333	14.0441043629687	13.5179600604243	13.2947647058336	14.2286143846028	14.2199195834454	13.2011759184144	13.9008306833025	13.5672488764149
ALASGDSKPEDFNRPGHIFPLK	3	Halogeton_glomeratus_33405	NA	NA	NA	9.28950532862827	NA	9.45483356079089	NA	NA	NA	NA	NA	NA	NA	NA	NA
ALASGDSKPEDFNRPGHIFPLK	4	Halogeton_glomeratus_33405	NA	NA	NA	NA	NA	NA	NA	NA	12.4825949766356	NA	NA	NA	10.9838350813045	NA	NA
ALASYLFNTEEALVR	2	Halogeton_glomeratus_12436;Halogeton_glomeratus_20737	18.9745576339821	18.9754921022485	18.9167875444572	19.0515033104944	19.0644343351567	19.2220223113233	18.8815842721551	19.0050971166721	18.8644624764151	19.0595342256694	19.0398998830324	19.1670531234625	18.9940786230943	19.1574048323496	18.9946183746937
ALASYLFNTEEALVR	3	Halogeton_glomeratus_12436;Halogeton_glomeratus_20737	NA	12.0821309242774	12.297421204953	12.4257957214837	12.7776912662443	12.5632019492193	12.248752069269	12.3276065947487	12.637582468594	12.4265731288002	12.1243044398357	12.5848999318093	12.5203779597745	12.58908582694	12.6595231234278
ALATEAGANFISITGSSLTSK	3	Halogeton_glomeratus_10998	13.5748013692603	13.5755463752824	13.2707377142818	NA	13.5275479375555	13.4678060339188	13.5374616167116	NA	13.406858205947	NA	13.7472739179922	NA	13.0375527938549	NA	NA
ALATYNGTVMPQTEQAFR	2	Halogeton_glomeratus_36651	18.1125893749532	18.0282081023404	17.1543832305855	17.7699505995394	17.2318434693027	17.1759563215023	17.8699653385498	17.837868713724	17.3095381354857	17.0898537078634	18.0417190312726	17.7858880694044	16.8225435735831	18.0340714210108	16.1152992861702
ALAVFLNSQGVR	2	Halogeton_glomeratus_35802	13.498650403875	13.7797716312066	14.0481424391737	14.1028374651704	14.0788841353388	14.0354312706985	13.4331764667472	13.825910938639	12.5106205416641	13.6727289415513	13.896385708803	14.2288689547728	13.6362831373336	13.1531036318499	14.0846824857637
ALAVLASASSVTR	2	Halogeton_glomeratus_17984;Halogeton_glomeratus_23668	16.2498221066961	15.8886404344534	15.6591499446985	15.929085870472	15.9223159269069	15.8427930943638	16.060683468122	16.3073904459667	16.0099875956397	15.1457123829347	16.1268707578763	15.7164803324483	15.7570821982446	15.9044879125902	16.0731297027772
ALAYQTR	2	Halogeton_glomeratus_28769	NA	NA	NA	11.7945992643996	NA	NA	12.7723877899777	NA	12.5487963220642	NA	NA	NA	11.8773734317702	NA	12.2850139253425
ALC[Carbamidomethyl (C)]LVTTGK	2	Halogeton_glomeratus_32705;Halogeton_glomeratus_42267	14.2753338373473	14.2026952366958	14.2448265467389	14.3461089070797	14.4554475454025	14.6826782413574	14.1240907219755	13.8026560386214	14.3422795803297	14.1502660686372	14.2648591177412	14.5516150522763	14.2654573275988	13.7199731769145	13.9543533229948
ALC[Carbamidomethyl (C)]TGQSGISPISGR	2	Halogeton_glomeratus_39583;Halogeton_glomeratus_46830	13.123647470422	13.0490514757072	13.1777010166001	12.8170421576689	13.3286689215813	13.2933230169427	12.909631760414	13.0957841774467	13.1016160608141	13.085797853489	13.5167953940221	13.3498495356224	12.5161549950843	13.0234507676016	12.2142750537241
ALDAGPVIASQR	2	Halogeton_glomeratus_43213	14.4947228520973	14.6945729222538	14.3691134399288	14.2995427522784	14.4432186824488	14.3432619474773	14.3256948504414	14.1599623045138	14.5975076123592	14.5974377466337	14.0103082636062	14.434811447128	14.2750394252424	14.1099858625126	14.2350481995245
ALDALGIGESLR	2	Halogeton_glomeratus_37470;Halogeton_glomeratus_40313;Halogeton_glomeratus_41601;Halogeton_glomeratus_50801	NA	15.9578616428578	16.1413600705537	14.34444027257	14.1482386138595	14.1997011170366	14.1441230286755	14.4919928457735	NA	16.2408527150568	NA	14.762042110494	14.9223541401986	NA	14.8841927419459
ALDDHLQVHGPFIC[Carbamidomethyl (C)]GK	2	Halogeton_glomeratus_54360	17.4219120768589	17.3483809022234	17.3840110144438	17.4538709068594	17.5092670343385	17.749795727838	17.48147568374	17.1489576391327	17.0778663414288	17.3113991388758	17.6770053299409	17.3430593648211	17.5320158942529	17.3547520168045	17.0681170940799
ALDDHLQVHGPFIC[Carbamidomethyl (C)]GK	3	Halogeton_glomeratus_54360	18.3085881429923	18.1964605541849	18.3368978032776	18.471073241069	18.4432676422524	18.6214237312783	18.3926859793544	18.2211033985168	18.216730562156	18.1934877291012	18.5692377068281	18.3293341237552	18.3515442652669	18.4050173015902	18.1937730939618
ALDDHLQVHGPFIC[Carbamidomethyl (C)]GK	4	Halogeton_glomeratus_54360	15.4717027397979	15.2875080712573	15.5103247934632	15.6760287403337	15.6544494385409	15.628768340775	15.4527936026591	15.1806630353272	15.4232258940483	15.4758974643922	15.4386275299043	15.488395598819	15.8787991273908	15.8569669344966	15.2088307585462
ALDDTIITGVPTTIDYHK	2	Halogeton_glomeratus_31902	19.9744544683899	19.9525671656748	20.0565347220471	19.9804710584003	20.0330081309152	20.3144834645066	19.916354994168	19.7947546674335	19.674018202447	19.8364123187264	20.0413778167899	19.9290909198295	20.1046793677366	19.9081778710343	19.9023149472513
ALDDTIITGVPTTIDYHK	3	Halogeton_glomeratus_31902	19.1298110656734	19.1829140989959	19.2574991959476	19.163290979731	19.3660006283328	19.186299509779	19.0434891142177	19.0003402881745	19.0114314846068	19.0024458253019	19.0435131607665	19.1965621362726	19.2984690026803	19.2088802996845	19.1963861856378
ALDFLTPAYK	2	Halogeton_glomeratus_16753	NA	NA	NA	14.9269126910273	NA	NA	NA	14.4560355567127	NA	NA	15.0096572391432	14.1926408990278	NA	NA	NA
ALDFSHSQGIMHR	2	Halogeton_glomeratus_47110	13.9094169579373	13.6311353418561	13.9058730436268	13.4039939675085	13.9051043002272	14.211181361142	13.7723504892602	13.8071228728616	13.8633769588361	13.4412393857289	13.679832122694	13.6116538037373	13.5100454609531	13.7119521290717	13.3854548655018
ALDFSHSQGIMHR	3	Halogeton_glomeratus_47110	15.5579010231524	15.3032233872866	15.2323393719107	15.2535751031494	15.099405843169	15.112999102101	15.3592956896926	15.4150920647398	15.4358743920743	14.9523155611057	15.5191105334117	15.2709525744309	15.1185992352983	15.2904464348557	14.5634345720727
ALDFVEFTGSVTQAIPGPR	2	Halogeton_glomeratus_51332	19.6145401134082	19.6069845811543	19.5369093809674	19.641794799466	19.556650211514	19.7888261081515	19.7056774934625	19.4825664108563	19.6833315418458	19.3392685673533	19.6593534278813	19.7399571139322	19.2695849977955	19.4108317968826	19.4283088230347
ALDGSDYLPGLVGLNNIK	2	Halogeton_glomeratus_42858	NA	NA	NA	NA	NA	15.6942205483781	15.6945200859067	15.6827829058006	15.367025179866	NA	NA	15.9416885115889	NA	NA	NA
ALDIFQR	2	Halogeton_glomeratus_319	11.8862395766247	11.1609829410352	12.0784633626477	11.7765654288368	11.6807773354423	11.6533318301682	11.9482474061887	11.4119838918156	12.2695949897437	NA	12.2260623897543	12.0025228983713	11.7244807572216	11.2594748647139	11.4171086654819
ALDISLK	1	Halogeton_glomeratus_46024;Halogeton_glomeratus_47650	15.0609272271161	15.2546210257797	15.3624154891287	15.0026306340276	15.0559410963799	15.4011922163428	15.1796907962946	15.2519534599421	15.4153733138565	15.4843061198927	15.0241899567856	15.2272893220989	15.1845537713653	15.0178955543826	15.1670284438537
ALDLGPQGIM[Oxidation (M)]FPMIESPK	2	Halogeton_glomeratus_50913	NA	11.8861880345403	NA	NA	12.7127373133962	NA	NA	NA	NA	NA	10.3243975327613	NA	NA	NA	NA
ALDLGPQGIMFPM[Oxidation (M)]IESPK	2	Halogeton_glomeratus_50913	14.0257840040828	15.648286690285	15.5856604189555	13.4147008954773	15.1724422158819	14.8004540731034	15.6459874185918	15.762587710301	15.6440777385985	14.2343258128095	15.1893670917398	15.2050590891	15.4617937929554	15.3292622903846	14.7504012197481
ALDLGPQGIMFPMIESPK	2	Halogeton_glomeratus_50913	18.8896593504908	18.87275549374	18.7301577052929	18.905016577064	18.8038766902628	18.7519804991711	19.0536088131619	19.1401886721234	19.049200639175	18.6549557762006	18.8024882377199	18.6613033073947	18.4233743711821	18.578993756524	18.3785108677013
ALDLGPQGIMFPMIESPK	3	Halogeton_glomeratus_50913	13.3862125827384	13.4498378026359	13.6594323888119	13.2110841481233	13.8301477466303	14.0367585658295	13.0237019500164	NA	NA	NA	NA	NA	NA	13.2647199808273	13.5061192797631
ALDLGVNVK	2	Halogeton_glomeratus_14185	16.8469799710072	16.7458030911725	16.999322497563	16.8284182340241	16.7573393238109	16.6560033112925	16.5986257875202	16.4419109192745	16.9092682379502	16.6782812875595	16.4065781040163	16.7945045304575	16.5518319662457	16.4571744843074	16.8542764740497
ALDLLEMLK	2	Halogeton_glomeratus_37186;Halogeton_glomeratus_39857	14.6527401187267	14.5296052683336	14.475208009542	14.452279619835	14.5570836656061	14.7570228355617	14.4346492520316	14.5703029697527	14.4563361387161	14.7246779346159	14.5759493406854	14.4472657289025	14.4499812947661	14.5952223091813	14.2543762677319
ALDLLYGMC[Carbamidomethyl (C)]DVSNAK	2	Halogeton_glomeratus_10348	14.668119930268	14.9656807320398	13.9343253859172	14.9074052346008	13.556080547496	13.8654750790206	14.5973554038386	14.7738836216098	14.5902729424397	15.0146330709669	14.9235366780789	14.6400944885278	13.9591975742564	14.8779315140491	14.0830166628697
ALDLPVYFGDAGSR	2	Halogeton_glomeratus_17082	18.780874120471	18.6862660920511	18.7423078006946	18.5553851565425	18.3263080902602	18.8539737253402	18.9672929830259	18.4749815768838	18.8002355179166	18.5429734148157	18.7538577860026	18.6718335973429	18.3449057007444	17.9166411036172	18.5740400381623
ALDLVYLLVNESNVK	2	Halogeton_glomeratus_11542;Halogeton_glomeratus_14962	13.7960536231466	13.7016995343503	NA	13.5420705107894	13.6815172448296	13.9297894469835	13.4140672197128	13.189757961862	13.7434967852178	13.8278997594666	13.4106654091783	13.4941250118955	13.9322105656221	13.2911692045011	13.8544573277176
ALDLVYLLVNESNVKPLTK	2	Halogeton_glomeratus_11542;Halogeton_glomeratus_14962	14.3843195301107	14.1360670923397	13.9409109335895	13.9979861198539	13.5585587369295	14.2642832132812	14.3605581689095	13.9298263773691	13.6183522450931	13.3448209347278	14.1171724636315	13.9104190623326	13.200917141447	13.3723007681713	13.4629318298508
ALDPAVISR	2	Halogeton_glomeratus_18926	16.323873374676	16.3930896697955	16.2381745966457	16.1647454603668	16.3828327552501	16.1367541901283	16.057081935798	16.0206818144487	16.3755656213349	15.8452651388727	16.0824106777546	15.8596136081818	16.2134219688636	16.0234858064756	16.1832199064584
ALDPIILPSEASQVVK	2	Halogeton_glomeratus_12025;Halogeton_glomeratus_16694;Halogeton_glomeratus_19102;Halogeton_glomeratus_35355	12.3941618303702	NA	12.3582320713083	14.0240874974961	13.420572732475	14.0438671668647	NA	NA	NA	12.9440742377151	13.8820903033655	14.0898952388522	NA	NA	12.7674259292278
ALDQYVNFTEQR	2	Halogeton_glomeratus_20395;Halogeton_glomeratus_3998;Halogeton_glomeratus_5368;Halogeton_glomeratus_5850	13.3437763787105	13.3338025349856	NA	13.1366297577506	13.1562571449985	13.2553278590295	13.2127223738049	13.1802451310189	13.0212604333758	12.7565934626064	12.4538558688021	NA	NA	NA	NA
ALDSGIVAQAALDVFTQEPPAK	2	Halogeton_glomeratus_31743	19.7810883858168	19.6213991339475	19.7247749662647	19.7206550646285	19.7452977523657	19.7458407882324	19.6470309941713	19.5957746816785	19.4792741125768	19.2944070786718	19.7120862193736	19.7328311026188	19.7777082457777	19.5888644427313	19.6206506572725
ALDSGIVAQAALDVFTQEPPAK	3	Halogeton_glomeratus_31743	17.426473725438	17.2561914362713	17.4102117361305	17.4787408763736	17.4819417482964	17.3052781681434	17.2928280122664	17.2873912887965	17.2342823065962	16.9577939975309	17.4274151451161	17.4634448475031	17.3576921569161	17.3966622404795	17.474791757784
ALDSMPQSLTSSGR	2	Halogeton_glomeratus_7086;Halogeton_glomeratus_7793	NA	11.9002892104332	12.6668086323966	NA	NA	NA	NA	NA	NA	NA	NA	NA	NA	12.7169051873679	NA
ALDSYSDAIQNTLK	2	Halogeton_glomeratus_8569	13.3765145539077	13.0119608423609	13.4296605263161	13.0709624193159	13.1580840723748	NA	12.647818143819	12.6756003185676	12.8164169428813	12.62322513004	13.0628741715792	13.0691771307726	NA	NA	12.4597109070481
ALDTWGHWVDTNVDPSK	2	Halogeton_glomeratus_48445	15.1945964433931	14.9428298555719	15.0926224020654	15.0517180481821	14.738066179969	15.1236947089756	15.1873987198156	14.9794067300718	15.178814017993	14.893495785903	15.3443756516841	15.1645970780278	14.6566224679768	14.5224404312917	14.7297443232889
ALDTWGHWVDTNVDPSK	3	Halogeton_glomeratus_48445	14.87782138314	14.8689613643275	14.9159343311263	14.6130084499982	14.7074038601293	14.7082203487945	14.8838406925289	14.7323046969262	15.0412353494846	14.6485762273119	15.0727700910514	14.7560672971652	14.2033601287569	14.5227190295848	14.4057558451822
ALDVIQASHR	2	Halogeton_glomeratus_36396	15.6918700566607	15.6786143395258	15.9026583319699	15.5600174045981	15.3930608003542	15.5995301327247	14.6851975867182	14.9320548463775	14.897869329651	15.2643541231082	15.8013039301381	15.8534031850589	15.4821235758617	15.2150610279935	15.3562263032003
ALDVLADILQNSK	2	Halogeton_glomeratus_33911	20.3425143231325	20.4267954375821	20.2280780335609	20.2604275936561	20.3232331057036	20.24322633442	20.432637196254	20.5547984479285	20.3929233704944	20.2478811351368	20.404444600356	20.2993807107539	20.0724292930359	20.38943970715	19.8260329183343
ALDVLADILQNSK	3	Halogeton_glomeratus_33911	NA	NA	8.87957916918388	NA	NA	9.12712560417718	NA	NA	NA	NA	NA	NA	NA	NA	NA
ALDVLNFTPLNGK	2	Halogeton_glomeratus_20681;Halogeton_glomeratus_31864	15.0266448159992	15.1137149917052	13.2481806942262	14.8379550741049	13.5853829734348	13.8540690803608	14.7565449008859	14.6979918902655	14.0129556966056	13.7237362246155	15.2877932309913	14.8640113982938	12.9204668521735	15.3193559898762	NA
ALDWGASGGPDLIVDDGGDATLLIHEGVK	3	Halogeton_glomeratus_33859;Halogeton_glomeratus_36696;Halogeton_glomeratus_42421	17.3402642403556	17.5609275667455	18.1747358341885	17.6485034644198	18.4945598917338	17.9838293641798	17.3831503697604	17.2980221002293	17.5187590336309	17.6802421625366	17.6519936685224	17.9368521240854	18.0228182898845	17.6370332002688	17.9416564291145
ALDYAIR	2	Halogeton_glomeratus_31342	13.5204943003844	12.6274319695606	NA	12.5838498425739	14.0174020433259	12.9170091873078	NA	NA	13.8571094764755	NA	NA	NA	13.0189974078415	NA	NA
ALDYC[Carbamidomethyl (C)]HSQGIMHR	3	Halogeton_glomeratus_38055	13.391385728299	13.3258370411196	13.3213197260224	NA	12.6373705119086	13.6197933145057	13.0528511732542	13.1326798189849	13.1663526331334	13.2299106527156	13.423836052681	13.1907253243984	12.7924674345662	13.1714116306188	12.6449655032243
ALEAEC[Carbamidomethyl (C)]PGIVSC[Carbamidomethyl (C)]ADVIALVAR	2	Halogeton_glomeratus_47746;Halogeton_glomeratus_52613	16.0509465532742	16.0719421880737	16.1022732228045	15.5302108443907	15.9079499655878	15.8746386594006	16.3616367819217	16.9376689829328	16.5340650627459	15.7165462196692	15.6012872696413	15.5636758774307	15.82502815494	15.8625723743819	15.508357649266
ALEAEC[Carbamidomethyl (C)]PGIVSC[Carbamidomethyl (C)]ADVIALVAR	3	Halogeton_glomeratus_47746;Halogeton_glomeratus_52613	13.1751438986502	13.0296210555167	12.8327210415267	11.7470147439972	12.4764582368685	12.7235971717674	13.5369272456015	14.0868296086993	13.6787855143823	11.596879639588	11.921517706771	12.1908664537796	11.6064372127456	12.3998595825506	10.589617874479
ALEALLYK	1	Halogeton_glomeratus_52441	17.7588734336118	17.8186378368948	17.6431038823168	17.9695565428779	17.7641046307596	17.5631442389424	18.0292216774059	17.9565015981712	17.8713238799329	16.9380689499369	17.4537505719447	17.3919010143079	16.8128363334444	16.3859567848537	16.9256470482456
ALEALLYK	2	Halogeton_glomeratus_52441	16.4344038569806	16.74406619226	16.660707683874	17.0737408216225	16.9686821015487	16.3876750847688	16.9222809241872	17.0154133766308	16.9769685415405	15.9092965281578	16.5653937318471	16.4482463947712	15.830439052195	14.9350035249403	15.7214892054099
ALEALMPELK	2	Halogeton_glomeratus_49827	17.4386067124525	17.4780005163444	17.444684423645	17.4597468367934	17.4674321853336	17.5549950116372	17.7071727354781	17.5266056669539	17.513009652353	17.629734581073	17.5748744722904	17.5323665170547	17.6153913814008	17.6385213489545	17.466456370643
ALEAVLAHLR	2	Halogeton_glomeratus_40576	18.0247747412629	17.8149414449179	17.7828950408743	17.9792361915873	17.8474549600493	17.8467744695946	17.9081937810635	17.8224401789722	17.666201998068	17.9511291073054	18.0433979530651	17.7755046456704	17.637077786823	17.6456304606285	17.5622582083564
ALEDDSIQQLVLDAPWFK	2	Halogeton_glomeratus_50879	17.4331780415979	17.5526894885587	17.8559854205752	17.3303981843213	17.7729116680418	17.6106427931262	17.1026226261493	17.2175070525284	17.6174410021066	17.6576117241084	17.2561267666679	17.4102666394208	17.8380176372904	17.244353464032	17.4623906685533
ALEEFFSMLSNDPDR	2	Halogeton_glomeratus_43742	12.7615515133575	NA	12.3965527778238	12.6201553723378	12.7034959467722	12.5764656466167	NA	NA	12.7487936094902	13.2463576771995	12.4714016150538	12.5073440810987	12.3446090123829	11.7573359446232	NA
ALEEGAAPLVAFLQNEDKVQELR	3	Halogeton_glomeratus_40862	NA	NA	NA	NA	NA	NA	NA	NA	10.3700436817515	NA	NA	NA	NA	NA	NA
ALEGLTQLK	2	Halogeton_glomeratus_31775;Halogeton_glomeratus_39377	17.5371016386126	17.4161128279575	17.465541844325	17.1732340336601	17.2331284529622	17.0558116782967	17.3516300464087	17.3686602286544	17.3754045758037	17.3489402367111	17.4421551896524	17.2872243651871	17.1992555072161	17.1615120769777	17.1208264984422
ALEGSDIVIIPAGVPR	2	Halogeton_glomeratus_47581	23.9466015667738	23.9723550857795	23.9645433558073	23.8701323406011	24.0039763552044	23.8560093185957	23.8796826642408	24.0146566140557	23.8619359884067	23.9172680864656	23.8895771732754	23.8434349192683	23.8991343225966	23.9174095307157	23.681142150539
ALEGSDIVIIPAGVPR	3	Halogeton_glomeratus_47581	16.8434406152121	16.8922343973526	17.0252778227024	17.0129979689004	17.248574184207	16.8035949505253	17.1086526220131	17.2091497022836	17.2098266262945	16.9547430151435	16.7563679838689	16.9623544986771	16.9151502985163	16.9993958727714	16.9230985077118
ALEIPFANGR	2	Halogeton_glomeratus_52576	15.372438410986	15.1781837414761	NA	14.4923234089926	NA	NA	15.4404193394613	14.4946027234459	NA	NA	15.6940399314627	15.3884219037664	NA	16.0090147088605	NA
ALELENLPYGLSHK	2	Halogeton_glomeratus_46777	14.2273777166575	NA	14.0572151028031	13.8784782919986	14.021541677513	14.2254517825628	13.7081457703015	NA	NA	NA	13.8167380862859	13.96172877746	NA	13.7771211350833	NA
ALELENLPYGLSHKPTVLK	3	Halogeton_glomeratus_46777	15.6532794523025	15.6744586433453	15.5198617269068	15.6354114418652	15.6242644964995	15.7042661480589	15.7542985041261	15.7292980886406	15.7009962437591	15.3536545230835	15.4439584748894	15.4943509888333	15.7395905813883	15.9609152921197	15.6508032843998
ALELENLPYGLSHKPTVLK	4	Halogeton_glomeratus_46777	15.9801551741342	15.8675208870518	15.8350421246867	16.2326643493171	16.2095498367295	16.1354350488351	16.2481730977071	16.2253268728618	16.1825191323608	15.7386811302747	15.9186378291257	16.1407743321986	15.9480831380935	15.874215468406	15.8163004551057
ALELFQQIK	2	Halogeton_glomeratus_19105;Halogeton_glomeratus_4924;Halogeton_glomeratus_6484	NA	NA	NA	NA	NA	NA	NA	NA	NA	NA	NA	NA	8.75226013869072	NA	NA
ALELGLEVIGK	2	Halogeton_glomeratus_35123	17.65276472301	17.7691878435493	18.0597622821233	17.7054372674736	18.0826045107626	17.941244885756	17.5003219960721	17.314931300393	17.7251626189003	17.9413916381216	17.8184479353485	17.7808600648384	17.9954377213433	17.6462723028042	17.9122073476909
ALELLYALGALNK	2	Halogeton_glomeratus_26798	14.1491065907433	14.0369353675366	13.6018772316899	14.0568751222396	13.6676821034159	13.9464003948424	14.2380335442287	13.8695368743853	13.7913401085219	13.3884193827711	14.3301021853225	14.0903908721442	13.5041022014865	13.9002744961133	13.8111575247483
ALELNPAYLK	2	Halogeton_glomeratus_51965	14.5156941933336	NA	13.5482709183028	NA	NA	NA	13.325389135199	NA	NA	NA	13.3788660273473	13.7299014604324	NA	NA	NA
ALELPIYSK	2	Halogeton_glomeratus_43883	16.0698607391802	16.036098832147	16.029274191995	15.8458938370873	15.9429547257121	15.923877083711	16.1294208378674	15.9854804998365	16.1287419495382	15.9408311091632	16.0665162948414	16.0038563796233	15.933272431074	15.9376517746663	15.8536007583367
ALELVSWDPNLANPLEK	2	Halogeton_glomeratus_17096;Halogeton_glomeratus_42491	NA	NA	NA	12.5288948031189	13.1027937832416	NA	NA	NA	NA	NA	NA	NA	NA	NA	NA
ALEMGYTSVQAIGDSK	2	Halogeton_glomeratus_35858	13.237587972245	13.3242002077641	13.3286341144591	13.7691975505389	13.6240212437391	13.5387312485004	NA	13.2833569952393	13.5496639647121	13.4051375235758	13.0297633835536	13.6348110860488	13.1558441237514	13.0569070365213	13.430275103548
ALEMYHAR	2	Halogeton_glomeratus_18797	NA	NA	NA	NA	NA	NA	NA	11.5510554778695	NA	NA	NA	10.7611509047912	NA	NA	NA
ALENEM[Oxidation (M)]SPILVVATNR	2	Halogeton_glomeratus_38417	12.8829468793732	NA	12.9047615044855	NA	NA	NA	NA	NA	NA	NA	NA	NA	NA	NA	NA
ALENEMSPILVVATNR	2	Halogeton_glomeratus_38417	17.0853245363576	17.1783276556576	17.1820209212408	17.0119806936968	17.1518884235812	17.0280782990955	17.0850039045757	17.0868559320831	17.0734440906071	16.7830108876655	16.879783634912	17.0549832017783	16.8097886059802	16.8049312814382	16.6760531889663
ALENEMSPILVVATNR	3	Halogeton_glomeratus_38417	14.4914882247643	14.3161913485168	14.4722924004471	13.9208437293758	14.27484764869	14.1430720778281	14.2510596212629	14.2269056472336	14.1426254717784	14.0420227472814	13.9610493208562	14.3746335625892	14.1101662727947	13.7908686592208	13.9652361545801
ALENLFAVR	2	Halogeton_glomeratus_26215;Halogeton_glomeratus_26719	16.6675339082233	16.4261902182996	16.5227871534137	16.7072691438809	16.5284879295447	16.6332837864282	16.5899191434	16.06697892759	16.3828346510917	16.7442110635752	16.7882179424825	16.6140239555519	16.316010174795	16.2960666618981	16.4139136786401
ALEQLDDAIAK	2	Halogeton_glomeratus_52406	19.7215677303947	19.7223554203927	19.7227128045661	19.4465081992973	19.6103088953383	19.3648456773931	19.3007849418266	19.3913661611718	19.0923583562404	19.6482634935522	19.407208950117	19.4863653058522	20.2333087231431	20.0653520513715	19.7455757085321
ALESIGALADVK	2	Halogeton_glomeratus_42731;Halogeton_glomeratus_49833	19.7796111333684	19.580141031108	19.7471141274945	20.1731510679126	20.2458800537157	20.1893774891676	19.9250209320345	19.5264201614988	19.8398896230201	19.9987133952251	19.7945243079196	19.928563354957	19.979824835927	19.5676295898421	20.1524229783378
ALESILPSKPK	2	Halogeton_glomeratus_41383	14.4913754806766	14.1734583134643	14.4202507644567	14.8046543654266	14.012524480088	14.6166366458003	14.2584328435648	13.7332852711716	13.9139415548469	13.7420592071768	13.9727477388613	14.0172937652713	13.2887471262792	13.3999448500234	13.9029652781092
ALESSLSPIVIFATNR	2	Halogeton_glomeratus_34886;Halogeton_glomeratus_42554	16.7253994766649	16.7339521473272	16.4588367159348	16.7612644855123	16.4325525573812	16.500470822474	16.8740604458077	16.6122685543632	16.5727840984599	16.3094248688406	16.8047980625816	16.5377636288944	16.2173706628501	16.369008194972	16.379637295863
ALESSLSPIVIFATNR	3	Halogeton_glomeratus_34886;Halogeton_glomeratus_42554	13.7177923317688	NA	13.1698741279892	13.7785673271357	13.2017282478303	13.7040020269536	13.9336112704083	13.7330519625764	13.7375533518711	12.7447535210792	13.6904316511521	13.6657586776441	13.479050561537	13.8136697743331	13.276649710579
ALETEAPVM[Oxidation (M)]VQIQELFR	2	Halogeton_glomeratus_43770	NA	NA	NA	NA	NA	NA	NA	12.4594978872006	NA	NA	NA	NA	NA	NA	NA
ALETEAPVMVQIQELFR	2	Halogeton_glomeratus_43770	17.2136760169945	17.2990000183198	17.4907163487266	17.1557200184724	17.2167149840036	17.2901513404416	17.340732991531	17.2779262404047	17.5265870383655	17.218447913363	17.0974364053884	16.9681660027611	17.0251533047235	16.8621915791213	16.9511301464464
ALETEAPVMVQIQELFR	3	Halogeton_glomeratus_43770	13.3051525071105	13.4980422093587	13.5751122998257	13.3529558913508	13.0978480704899	13.1981830241435	13.4549115487845	13.4807288703272	13.6222883114326	13.3950064179233	12.995700090703	13.0540062828578	12.9975994640441	12.8796621323306	13.0431356588226
ALETFSQLC[Carbamidomethyl (C)]TFDYGSK	2	Halogeton_glomeratus_37068	14.3273585970464	14.7300759831318	14.4187563762267	14.104982576682	14.3994512428546	14.2201999938686	14.718699161325	14.8532325142164	14.7913362875134	14.0492397622439	13.92735073075	14.0876668307104	14.0089715069285	14.2235978681349	13.8342643606445
ALETLTGAVFQRPPLISAVK	3	Halogeton_glomeratus_38516;Halogeton_glomeratus_44407;Halogeton_glomeratus_49244	14.9824846288837	14.5696266212348	13.8996662786656	14.7317569118284	14.2276963701438	14.3467652577666	15.1478079884726	14.5018272226153	14.3644552290809	13.4516669432788	14.4075429438768	14.5752904107226	13.769369058368	14.0845248508759	13.3748038512874
ALEVISNVGDLVGIK	2	Halogeton_glomeratus_33621	NA	11.7300479348319	12.1253628116804	NA	11.1927536220048	NA	NA	10.9493476969205	11.2804721071437	NA	10.9582924490249	NA	NA	NA	NA
ALEVLEKPGVSTQLQYK	2	Halogeton_glomeratus_12198;Halogeton_glomeratus_13494	NA	13.2004266056663	14.9093888902022	14.8130170206223	15.2099733175845	15.1733174545914	14.6910096367764	NA	15.0491598656989	NA	14.5419557365403	NA	NA	NA	NA
ALEVLNYLGALDDEGNLTR	2	Halogeton_glomeratus_23630	16.5514080321365	16.4998499416362	16.663212323954	16.3217860043389	16.3733960502555	16.6423282891959	16.4078676905257	16.2742634614406	16.5237427202032	16.1371508050078	16.2130657869635	16.3341634699814	16.4788257807493	15.9866616622849	16.3330495536877
ALEVLNYLGALDDEGNLTR	3	Halogeton_glomeratus_23630	12.3008684278185	12.3527827468877	12.4278498313311	12.395432151136	12.6189672523987	12.1864386975616	12.1860667395072	12.2174083818336	12.6972003797142	12.0051721967157	11.7984500191873	12.2691744891976	12.6576151277274	12.0462968988752	12.4481776460642
ALEVVQYIK	2	Halogeton_glomeratus_8143	15.9517354660957	15.7199952199916	15.7617349587422	15.7381638930635	15.7971540077322	15.5844910402918	15.6563754989856	16.1831313250863	15.9053840653736	15.3605751598454	15.8183489969615	15.7792694410916	15.4311619194725	15.534875630217	15.4742687041815
ALEWLTLASK	2	Halogeton_glomeratus_29448	14.7971545893566	14.4566415042911	14.338262370517	14.6118863878501	14.5151146592951	14.3738290185123	14.6073918749669	14.5507025897679	14.7597688600651	14.4409825462916	14.7014606934086	14.6257439904738	14.1132455584856	14.3476304335548	14.0799302065774
ALEWLTSK	2	Halogeton_glomeratus_35279	13.443263562007	12.953876709026	13.3102684052046	13.089959509364	13.0757553338594	NA	12.8661331799013	13.089804905664	13.1245799471057	13.1355064174167	13.1270935234147	13.2977641391002	12.6989484270808	13.01194481536	12.6454004448682
ALFDGQLLDVHFTR	3	Halogeton_glomeratus_1111	12.8267743888428	12.7785154970849	12.9707110984726	13.031218909228	13.1377571557081	13.0418323167449	12.903868605245	12.6501629191425	13.0512448416146	12.9422637804655	12.5267282100208	13.1435508375524	12.7473255723085	12.3815939811278	12.6072771506835
ALFDHAGNR	2	Halogeton_glomeratus_11646;Halogeton_glomeratus_22417;Halogeton_glomeratus_26848	15.2715195568912	15.0065579359128	14.9932855747163	15.1943079953569	15.7023472514393	15.4760456674486	15.2482989147173	15.2536859446443	15.423455492596	15.0497656856547	14.9801646380549	14.8188317041808	15.1882091558863	15.006170959485	14.860553745696
ALFDIPVAR	2	Halogeton_glomeratus_35833	16.7420590008708	17.0497905149527	16.8988637686767	16.7686428324587	16.5863952935749	16.8035698879368	17.2317796351963	16.9110964425579	17.383865510171	16.9324094437147	16.9741218183013	17.1284392314623	16.4466744862149	16.5024770566294	16.8098055723753
ALFMQILEAR	2	Halogeton_glomeratus_11749;Halogeton_glomeratus_15141;Halogeton_glomeratus_27765;Halogeton_glomeratus_28041;Halogeton_glomeratus_37532	13.6828716657498	13.0776684225725	13.3825184148311	12.4856979820259	12.4711662460705	12.8159427789165	13.319120712177	12.8936832406002	13.1808207844561	12.6154857213734	12.6078093721895	12.686850955411	12.4311059495674	12.1829013362103	12.5509778565597
ALFMQPTLLLLDEPTNHLDLR	3	Halogeton_glomeratus_25296;Halogeton_glomeratus_28997	13.6994808682634	13.3890965444863	12.901273550664	13.3447415058175	13.1875854834161	13.6170233462087	13.718266406241	13.8239482716915	13.3785359790936	12.8961123035524	13.3574491774655	13.1335151017264	13.1584077512343	13.4235464544503	12.7684521608744
ALFQIASR	2	Halogeton_glomeratus_43940	16.2575086998133	16.1152508928537	16.0462155446544	16.1619616476381	16.1755698915715	16.1046382447738	16.3882298349196	16.2442338454779	16.165181997057	15.8951516815277	16.3556513243065	16.3163638093418	15.7641291406166	16.0419077505986	15.7890186254018
ALFTGSQVPAK	2	Halogeton_glomeratus_16261	14.9280061016111	14.9684086123245	14.6445759358845	14.9875880355629	14.5210884238177	14.7205614189899	14.6995436846788	14.6068812924628	14.6951917423596	14.5729012068815	14.8710581196945	14.9702683941568	13.7562023220985	14.2664924099088	14.2351599782788
ALFTLAAK	1	Halogeton_glomeratus_12290;Halogeton_glomeratus_18295;Halogeton_glomeratus_2512;Halogeton_glomeratus_44107	12.5148483849155	11.870083443126	11.828949490093	12.218455052015	12.1862371101771	12.1302245795574	12.4515910785077	11.9205946992252	11.8846315952586	10.6244796556717	12.1134128502699	11.2769162088059	11.329523029273	11.576041567815	11.4846428395965
ALFTLAAK	2	Halogeton_glomeratus_12290;Halogeton_glomeratus_18295;Halogeton_glomeratus_2512;Halogeton_glomeratus_44107	12.644222029642	12.5271973459797	12.2563271802016	12.6439108205043	12.5603844184841	12.5887498365577	12.6783736281428	12.395998274011	12.769902525486	12.5350604817867	12.7279389746324	12.6160033975786	12.1788278304513	12.368178405021	12.2923525350507
ALFYYFAESPK	2	Halogeton_glomeratus_38116	19.2860653090321	19.3261183612063	19.0888534437621	19.4083097265501	19.3426648967878	19.4320115859859	19.2759737514866	19.432866836916	19.3974260394423	19.3476670439256	19.2956667800668	19.1910147388897	19.3109846848336	19.3979679593985	19.1542963894447
ALGDWHLEGMK	2	Halogeton_glomeratus_51839	11.5566016728136	NA	NA	12.5826043194021	12.5533982712046	NA	NA	NA	11.9547786260727	12.3914466935953	NA	NA	NA	11.2397920101517	12.7160288967033
ALGDYLGVK	2	Halogeton_glomeratus_41169	19.7628723158754	19.7028515095589	19.7049019203566	19.8672558906963	19.6455807747793	19.7914432630711	19.5176389951218	19.5116107185622	19.8681663688408	19.8977843006245	19.8689856686351	19.8837137389585	19.4620853879347	19.7103331381922	19.5188295019262
ALGENEALFLSLYK	2	Halogeton_glomeratus_16704;Halogeton_glomeratus_20612	16.164296042005	16.1938460700319	16.3826014025411	16.251339788334	16.0962768461732	16.2827222300431	16.1816049093079	16.0371085514926	16.3055315718402	16.3583859057636	16.2387603380581	16.250311093801	16.0123293694056	15.8166447172475	16.0258237770701
ALGGGVIPVSAVLADK	2	Halogeton_glomeratus_35544	16.6193170119037	16.6533025824811	16.7433912616517	16.4380846346774	16.4685231031963	16.376818117757	16.5636809957015	16.4173263637458	16.6658254240529	16.5050719247655	16.2682165032847	16.2868610561124	16.5342019352191	16.1534028874861	16.3304137418822
ALGGLGLLSLGGK	2	Halogeton_glomeratus_24006;Halogeton_glomeratus_24179	13.4706489209576	13.3136657990402	13.0634210286037	13.894924925456	13.1509538742946	13.6541663536256	13.3502228883933	13.0344028388892	13.4095131264374	12.1494498734007	13.7878559411217	13.5278374767005	12.6913983632873	12.9163649087342	13.0809714161573
ALGLEGC[Carbamidomethyl (C)]IEQVWR	2	Halogeton_glomeratus_46187	13.272221314635	12.9979990751399	13.0605344320827	13.0531857640921	13.2069270682568	13.5746485354784	13.5553368547063	13.6772393255679	13.7445012962235	12.8404248941833	13.1971624564929	13.202021989373	12.6611341967522	12.6468306617455	12.5749521673997
ALGLELDLTDK	2	Halogeton_glomeratus_54159	20.945673902374	20.9109776127756	21.5247591837955	20.5509910507245	21.2959755259593	21.3050530596578	20.4537019812146	20.5071136840717	20.9960196360166	21.4251872293399	20.4525235937054	20.8680666743753	21.7800480536078	20.8769784078842	21.3386217210807
ALGLHDYFTIIK	2	Halogeton_glomeratus_44845	12.5257993692502	12.7182812159945	11.9955149473731	12.2536694971194	NA	NA	12.3151014984871	12.5320621705633	NA	11.8397011286495	12.9446684761945	11.2029885808285	NA	12.5739621382841	12.133514918064
ALGLPLER	2	Halogeton_glomeratus_36180	16.515685848859	16.8029919960061	16.7200304809642	16.6630264819068	16.5014329752135	16.5208634315398	16.6556798187791	16.5642219146174	16.7660439232699	16.9098896051617	16.8063972646615	16.6240132030607	16.7546448698723	16.4616623623931	16.504493025519
ALGLSPTQLK	2	Halogeton_glomeratus_49481	15.6695768006515	15.7261115703763	15.0093106651435	15.5517303690978	15.4934080248304	15.915220838542	15.9603270235011	15.8972381700106	15.1405524070755	14.8670975764699	15.2688406303768	14.8514129825154	15.7968882496772	15.1742708961747	NA
ALGSDPAVEHFFWK	2	Halogeton_glomeratus_26810	13.1511528951621	NA	13.5142930499263	12.4751461278174	11.7384504799022	13.7799315530189	13.941397419966	12.606089508835	NA	NA	14.13688440911	NA	NA	NA	NA
ALGSDPAVEHFFWK	3	Halogeton_glomeratus_26810	12.9270237859728	13.1514556609226	12.9979198312897	13.1435409279948	12.3171179820724	12.9647341468979	13.3063869596306	13.1535032162315	13.5790133205967	12.8400792118691	13.2458167279284	13.0028215654975	12.2906387338865	NA	12.6429288697588
ALGSMPGVYR	2	Halogeton_glomeratus_12294;Halogeton_glomeratus_20481	18.6454948880075	18.6919664390846	18.6649924359132	18.6852594714451	18.5493178780338	18.8824491119213	18.8652121139457	18.5873403027511	18.7204321052145	18.5895924746022	18.4822212437995	18.656484510133	18.6339688112995	18.5255930461282	18.7686778328063
ALGTQVAEPLR	2	Halogeton_glomeratus_43705	16.052318030498	16.0545339727433	16.0479675504963	15.7988958842828	16.0182840992031	15.865157660995	16.0287064771931	16.1005769401886	15.9864529782079	15.5409464688141	16.1256069818343	15.9135011447734	15.7687542617149	15.77368072538	15.4387947926024
ALGVDILTGFGTILGPQK	2	Halogeton_glomeratus_31754	18.2093433194977	17.9572257529356	17.3804339992797	18.5141212479856	17.9440240397308	17.9773792257125	18.2452355693488	18.0646268293303	17.6879403129377	17.4339987410671	18.5779082820594	18.5324891170099	17.4787263532157	18.4228662297468	17.8051826960778
ALGVETVPVIVGPVSYLLSSK	2	Halogeton_glomeratus_22516	19.8847643415989	19.5085364216785	18.9235444441485	19.610312324101	18.8752301772666	19.193860244949	19.7766343861121	19.7617525748995	18.9667011156425	18.5006773126991	19.742360860933	19.5578373162177	18.6610176423954	19.6255242081759	18.7314421692862
ALHAVETGDLTIIPDRFEK	4	Halogeton_glomeratus_12600	NA	NA	NA	12.0605659779871	NA	NA	NA	NA	NA	NA	NA	NA	NA	NA	NA
ALHDALC[Carbamidomethyl (C)]IVK	2	Halogeton_glomeratus_31784	15.5354048763083	15.6083895416439	NA	15.5016536998709	15.8197856461112	NA	15.196388468048	15.2631143164343	15.581436898053	15.0928243300655	15.3693137877835	15.2073011246013	14.8635912252489	14.9513185317069	15.1755689842222
ALHDTFSSFGNILSC[Carbamidomethyl (C)]K	2	Halogeton_glomeratus_18764	14.6610795062767	14.3567460103084	14.0378520580904	14.6233440099805	14.3813112567362	14.6493359094599	14.5944353085722	14.5883592114224	14.243089965169	13.4421135826113	14.7644691518384	14.2810796307528	13.8105981988696	14.412047119789	14.0245553891402
ALHDTFSSFGNILSC[Carbamidomethyl (C)]K	3	Halogeton_glomeratus_18764	13.8539537971341	13.7267243497741	15.3717511689708	13.733272320572	13.532286909213	13.7074764318176	13.7189832824258	13.3459672836595	13.3403159440149	NA	15.5630148767401	13.4611923081338	15.0189477853228	13.7208145336058	NA
ALHELDPLQKPK	2	Halogeton_glomeratus_26210;Halogeton_glomeratus_32751;Halogeton_glomeratus_36600	15.3185987367418	14.2845315058893	15.0035422554691	14.6293090593974	14.4553962919274	14.1424924405555	14.7308980538378	15.0472027306432	14.4399480365264	14.5311665613548	14.3726074315783	14.3369606520209	13.9266272811512	13.8980646542703	13.8242178303456
ALHELDPLQKPK	3	Halogeton_glomeratus_26210;Halogeton_glomeratus_32751;Halogeton_glomeratus_36600	14.3705427664268	NA	14.4781881590152	13.8291625266025	NA	NA	NA	14.4810984300955	14.1184485992613	NA	13.8701104531339	NA	NA	NA	11.0827318002052
ALHETFSAFGTILSC[Carbamidomethyl (C)]K	2	Halogeton_glomeratus_18836	NA	12.9723563595935	NA	NA	NA	NA	NA	NA	NA	NA	NA	NA	NA	NA	NA
ALHETFSAFGTILSC[Carbamidomethyl (C)]K	3	Halogeton_glomeratus_18836	15.5885149730664	15.6638825048062	15.3001272474444	15.5190081333284	15.0804520643181	15.4458979947449	15.82580498065	15.5457786372278	15.1048951107171	14.9341635607818	15.5231697420023	15.2051435509297	14.9400902810493	15.7906164789694	15.0890947641814
ALHGGNFQGTPIGVSMDNTR	2	Halogeton_glomeratus_26210;Halogeton_glomeratus_32751;Halogeton_glomeratus_36600	13.640316191872	12.9762709593841	13.7822143476382	13.1347183179501	12.5850234741071	12.2053787491936	13.0115275842915	13.2615074841993	12.9843747881316	13.1250837326868	13.212056781188	12.9979124784456	12.4697068121348	12.35190043324	12.0185747428901
ALHGGNFQGTPIGVSMDNTR	3	Halogeton_glomeratus_26210;Halogeton_glomeratus_32751;Halogeton_glomeratus_36600	12.7717884845913	NA	13.4229270972989	NA	NA	NA	12.5374868759804	13.6257031461089	NA	NA	NA	12.9166469122777	NA	NA	NA
ALHLFEYGQR	2	Halogeton_glomeratus_36854	17.5227248263965	NA	NA	NA	17.0240472322293	NA	17.4861087403129	17.318848098676	17.2375316280695	16.9914904142477	NA	17.7947067649797	18.1964797029925	NA	17.1445058778047
ALHLFEYGQR	3	Halogeton_glomeratus_36854	15.9481264490363	15.721141583161	15.7829995585397	15.6748066383658	15.6116048361686	15.5961983426984	15.7769717371452	15.9546599372216	15.5959707571955	15.4920134713953	15.703915849291	15.7461308100729	15.8235609857055	16.0080918841782	15.6994295779372
ALHLYDC[Carbamidomethyl (C)]LR	2	Halogeton_glomeratus_32203	17.231518111098	17.344954656507	17.6497759649829	17.6663462713839	17.7964344247617	18.1726809918159	17.1832130569989	16.9267000458748	17.0496762291847	17.3706140443947	17.5257980432814	17.6529948389359	17.9394857005591	17.835236481411	18.0625913956513
ALHNVVAVSSR	2	Halogeton_glomeratus_54553	17.8813001721984	17.3276030618141	17.753639906288	17.8196784345513	17.396605920678	17.5680060521612	17.1793709075565	16.7892413131176	16.8636389617883	17.8480468656611	18.2256519757028	17.7278581681931	17.3687038283689	17.4512510654996	17.4992501591307
ALHSVVAGLR	2	Halogeton_glomeratus_3316;Halogeton_glomeratus_5627	14.3941719408339	14.2459591727512	14.4726720582117	14.6850470243982	14.5031308209078	14.8614418005468	14.1268229155115	13.7345589685628	14.0521597269706	14.0686477153041	14.7499564071595	14.1915327432495	13.4621646307713	NA	14.0418060983918
ALHSVVAGLRDPELPVR	3	Halogeton_glomeratus_3316;Halogeton_glomeratus_5627	14.02492685761	NA	NA	NA	NA	NA	NA	13.4280118872928	NA	NA	12.8104827886538	12.8863841173933	NA	NA	NA
ALHSVVAGLRDPELPVR	4	Halogeton_glomeratus_3316;Halogeton_glomeratus_5627	12.006049157419	10.894848087983	NA	NA	11.5053165039204	NA	NA	11.9789958721866	NA	NA	NA	NA	NA	NA	NA
ALIAAVEHK	2	Halogeton_glomeratus_2991	18.296935351031	18.1246817140156	18.2115152919702	18.0589925703056	17.9485408821464	18.2658727288438	18.0200888944259	17.7283181933029	18.0379753845383	18.0218633639706	18.2531563356793	17.9902495937197	18.0003543047558	17.9055106736383	18.0670758487945
ALIAQNQLPPFDQPTR	2	Halogeton_glomeratus_11322	15.9439922497381	16.2201286686441	16.8696428559455	16.0471924768745	16.3587540722168	16.6178967380943	16.764545171423	16.317159723062	17.1759155917663	16.1151955443058	17.0804569723477	16.2942036470044	NA	14.7519111795809	15.5382212592616
ALIDASAGAISGAISR	2	Halogeton_glomeratus_41140	13.7512711943218	13.552315749461	13.7431480655932	14.4459135015542	13.7142855160634	13.4343795786841	14.0134997013347	14.176206353147	13.6351201212806	13.5575759352402	13.8727609838921	13.9383185142996	13.7257174571635	13.2482762686884	13.7859190153551
ALIDYDAIIWR	2	Halogeton_glomeratus_40362;Halogeton_glomeratus_48859	16.9824239252618	17.2171266312744	17.2436886994597	17.192272194843	17.3114857522367	17.490576027786	17.2309568352939	17.2509579681469	17.442277706286	17.5539172593041	17.4208695604576	17.3608950652037	17.3122763794912	17.1986058071847	17.561120898836
ALIEGQFLSMR	2	Halogeton_glomeratus_35941	15.9538384485222	15.8441448915672	16.1305946182427	15.8911134230607	15.715483197051	15.7292657734202	15.7328016734741	15.5942619671046	15.802202089083	15.7557928283562	15.7934739948384	15.8825743089745	15.7739258440705	15.7113728796658	15.765021564683
ALIFDQGNR	2	Halogeton_glomeratus_32511;Halogeton_glomeratus_32910;Halogeton_glomeratus_33215	16.6184109514731	16.5604436273745	16.5507532206035	16.9701371507644	16.7198512599618	16.9600707611223	16.4315006619046	16.2416816873781	16.5877513051382	16.6588905544263	16.7888253883131	16.8306217737881	16.6016098401068	16.7780979273244	16.8917886351249
ALIFDSYYDPYR	2	Halogeton_glomeratus_31434;Halogeton_glomeratus_32965;Halogeton_glomeratus_52646	14.2802466218466	14.1500310109876	14.6163194814124	14.5809554218815	14.8467601551047	14.5820486082891	14.4082821387231	13.8020043623378	14.2758034906474	14.2413889233767	14.4504818803226	14.2584994047539	14.313388822404	14.2433728154236	14.2957591916649
ALIFLQSAK	2	Halogeton_glomeratus_39064	12.36591745041	NA	NA	11.6157772680675	NA	12.8768351265014	11.2005221982544	NA	13.0600471437884	10.8361374446583	NA	12.0054777684455	NA	12.5640856193939	NA
ALIINELTGR	2	Halogeton_glomeratus_8147;Halogeton_glomeratus_8160	14.8447850565653	14.4910100038119	14.7481811743448	14.6121092542863	14.7255878422556	14.6541437358104	14.7388508483862	14.496755913846	14.7143339106223	14.5223367088528	14.4792529955951	14.4312298742838	14.0665617790991	14.0505536689909	14.1148726247018
ALILSPTR	2	Halogeton_glomeratus_21992;Halogeton_glomeratus_27516;Halogeton_glomeratus_30140	13.8110777333982	13.3490052970492	13.6317447383959	13.9977516160332	13.6527879625016	13.6835036904038	14.044724429111	13.5435103913282	13.8912393428784	13.4715470433935	14.0231204417604	13.8985905851135	13.69208797031	13.2463526114533	13.2845790152897
ALILTHR	2	Halogeton_glomeratus_36787	NA	13.3546529228359	13.6514382519659	NA	NA	NA	NA	13.4517496470796	12.8194863400656	12.5530612568874	13.0260527062836	NA	NA	13.8112627883318	13.7843230131142
ALILVGGFGTR	2	Halogeton_glomeratus_45019	18.0860437583601	17.666038990126	16.740533834552	17.7171492980718	16.6521330783918	16.9026739122583	17.7944197785557	17.4646154786225	16.7214482126611	16.1181864383188	17.8603356556163	17.87731588446	16.960718191042	17.8265939548536	17.1354118297247
ALINSNSQLAAVLK	2	Halogeton_glomeratus_32080	13.6317259172959	13.5221436835012	NA	13.0423422965246	12.9206454924231	12.9019769588852	12.7396495894955	13.0512338197805	12.7220813975496	12.6184448747235	13.7091647734122	13.4259541856349	12.8309674450421	12.7235805664052	NA
ALIPDLYR	2	Halogeton_glomeratus_52100	20.0471959412788	20.3277164529533	20.1851239877206	19.9145641022958	19.8934896312432	19.8609544525783	20.1028960338254	20.1873946809922	20.0133584219117	20.2320333187177	20.0840649203084	20.1388555317536	20.0851141425865	20.0295773192995	19.8290843492747
ALIWLVDALK	2	Halogeton_glomeratus_3329;Halogeton_glomeratus_49806	16.0021448788593	15.9371726240351	15.7990487727618	16.3195717652098	16.1975451273522	16.2114078674626	16.1772195456811	15.9104091444722	16.0129241373501	16.0984120377166	16.3754356148982	16.3165001397357	15.7040116002114	15.8161643682652	15.6495344024165
ALLADLTGK	1	Halogeton_glomeratus_24469;Halogeton_glomeratus_29498;Halogeton_glomeratus_34234	14.5336911507205	14.3336553318815	14.5305316748184	14.1685824466759	13.9355061521532	14.645945834682	14.6475436700763	14.3187466534668	14.6504534173039	13.927916736897	14.2461298744869	14.2318787913097	13.5127491062093	13.6431131114161	14.1148370537473
ALLADLTGK	2	Halogeton_glomeratus_24469;Halogeton_glomeratus_29498;Halogeton_glomeratus_34234	15.9091607913543	15.8752457999212	16.0865631091239	15.7894261490971	15.5847967242342	15.6698903594532	16.0334243068671	15.7635809657413	16.2786510228742	15.7714872704889	15.7232436198217	15.9425603591509	15.5541149043668	15.4054315019408	15.8893320007394
ALLADM[Oxidation (M)]AAGSQAK	2	Halogeton_glomeratus_33243;Halogeton_glomeratus_44704;Halogeton_glomeratus_46297	12.8180649566919	12.563082091997	12.9854531388869	12.3845260802726	12.8760524926773	12.9790055541335	11.5783395131997	12.9152332352133	13.3964086568457	11.5157754585361	12.4425610229103	12.2568770163957	NA	11.5596220031588	12.9842250969989
ALLADMAAGSQAK	2	Halogeton_glomeratus_33243;Halogeton_glomeratus_44704;Halogeton_glomeratus_46297	18.739696671492	18.6705921692976	18.7549751624305	18.3207967359248	18.0412672892078	18.5212157382946	18.9407357843078	18.717656039031	18.8986826155339	17.8560763156591	18.3072456575719	18.2745161618032	17.9079771753137	17.5817137615827	18.2325608794789
ALLAVLPPEDGFPYAVR	2	Halogeton_glomeratus_12238	15.0847858087888	15.1762663915004	14.9176558744664	15.3278844594976	15.1629387412263	15.4034316653705	14.8003585807891	15.6428139180487	14.5213773899256	15.6000796224146	15.2763343949209	15.2318336561399	14.4878620543221	15.1091654021496	14.8591785219119
ALLDELMGAAR	2	Halogeton_glomeratus_45248	15.2796509157515	15.1109374719469	15.1292270438277	15.6117127066175	15.4882993555821	15.3209722565118	15.1081664951373	15.0029078946605	15.2150945093616	15.4953867765612	15.3517144293213	15.2100578203639	15.1092649797733	15.0138141547762	15.025724569319
ALLDEM[Oxidation (M)]AVVATK	2	Halogeton_glomeratus_11897;Halogeton_glomeratus_16441	19.8684548495401	19.6320564888758	20.1087680578318	19.6586735069124	19.8402787152129	20.1160805906265	19.7603434051482	19.704158892434	19.944559360475	19.337095055208	19.580930001084	19.943431261413	19.6210222356889	19.9279495267705	20.3088664962907
ALLDEMAVVATEK	2	Halogeton_glomeratus_18736	20.2884553761714	20.306780295416	20.3753880036764	20.0481841240783	20.0568297257229	20.2182067347545	20.2857849307694	20.2568783985602	20.3253034905601	NA	20.0742126528077	20.1639803597887	20.2108486028685	19.9525051340028	NA
ALLDEMAVVATK	2	Halogeton_glomeratus_11897;Halogeton_glomeratus_16441	25.3597426369156	25.3203931667034	25.5028917651631	25.3306514199952	25.5411809539272	25.4211420810609	25.4919792702407	25.2324884705186	25.512297177623	25.3634653882925	25.3514984594728	25.5603012845032	25.5489361456313	25.3531124427902	25.6085277662353
ALLDEMAVVATK	3	Halogeton_glomeratus_11897;Halogeton_glomeratus_16441	14.4181659285342	14.6821620212638	14.7138640979847	14.8771733248393	14.9761195608692	14.5226930849941	14.8803229558328	14.8137860216628	15.2041814512515	14.6548940270818	14.579540185738	14.8811394592944	14.6959478487604	14.6611588434262	15.2723587048814
ALLDKDPGLTGNLLVER	2	Halogeton_glomeratus_44887;Halogeton_glomeratus_45694	16.2394204079143	16.0668319916801	16.0456259055381	15.9443547916735	15.8289099529388	15.8759913142492	16.1066055794265	16.1667297062316	16.0661235093607	15.438178457212	15.7172509427287	15.7530474812616	15.8251627592019	15.8181744347769	15.7396459248198
ALLDKDPGLTGNLLVER	3	Halogeton_glomeratus_44887;Halogeton_glomeratus_45694	15.7980817759798	15.4632136299163	15.7602271507143	15.4188195906893	15.3209683219474	15.2660974742416	15.7852372651758	15.712312641234	15.7285083730743	15.0819570598685	15.2533497306384	15.5476668428542	15.5328541697569	15.3147655503465	15.3674217077527
ALLDVGLIR	1	Halogeton_glomeratus_50210;Halogeton_glomeratus_52735	17.5785771000497	17.6186999601676	17.6146073916097	17.6987427636829	17.9870142022928	18.0027636303325	17.5104503926486	17.3721775300189	17.3228743585111	17.7764173789294	17.5614932827065	17.2491324524277	17.7376470470695	17.6589291767188	17.9964460000248
ALLDVGLIR	2	Halogeton_glomeratus_50210;Halogeton_glomeratus_52735	20.2273603852503	20.1880764103542	20.3167700953462	20.5571605463311	20.7854584574355	20.5471581649973	20.1365224654838	20.005955363691	20.3169376772623	20.9084595128973	20.2016133934264	20.2416467911716	20.6822519571458	20.6512828986884	20.6843273873802
ALLEADVSLPVVR	2	Halogeton_glomeratus_35150	15.8577476000632	15.7092303043635	15.9083787314676	16.1360800673335	16.1005610720521	16.2026600013942	15.9379277960714	15.3229209273087	15.978340374529	16.1145329299353	15.9216417035821	16.1712847163622	16.2916477385975	15.6253620569519	16.1974703201901
ALLEFGLR	2	Halogeton_glomeratus_33023;Halogeton_glomeratus_33669	16.2908532030386	16.3257869269464	16.3400036092084	16.338151623387	16.3043270710142	16.4869053738858	16.2131293551458	16.20248256954	16.4840722603783	16.3018855770457	16.2392934271897	16.5646176856528	16.14941225424	16.187239642689	16.4184977993469
ALLEVVESGGK	2	Halogeton_glomeratus_50167	20.4338641944677	20.6444018254018	20.6132550704545	20.2507401543988	20.5028150598594	20.4743129126491	20.448310964136	20.5262472387238	20.6476344925679	20.5314178546716	20.2754248819285	20.3721307392991	20.569153748509	20.4921665818835	20.266286171594
ALLGEIEGTC[Carbamidomethyl (C)]ITR	2	Halogeton_glomeratus_21822;Halogeton_glomeratus_38392	16.0368341595844	16.0642419577486	16.2164992679931	16.1531829860795	16.3388444963278	16.814648046504	16.1386358566137	15.818293387464	16.1885399234769	15.7839669771332	16.1076354154506	16.2216204010554	16.054139208476	16.0053377401319	16.0584740628568
ALLHSSHMYHEAK	2	Halogeton_glomeratus_37513	15.2328071002424	14.8595276411965	14.8564346182269	14.7714802951719	15.0151746010912	15.2943183593055	14.8379551041308	15.1939991250181	14.745635926545	14.6489837511536	15.3618637972155	15.0582543339422	14.8834654916125	15.4905350635436	14.7248544479371
ALLHSSHMYHEAK	3	Halogeton_glomeratus_37513	16.5294914705887	16.2018529198183	16.3873082684747	16.3874871616932	16.316932175928	16.6840253744685	16.0622645746838	16.2178778056383	16.3483830224625	16.4236798903532	17.2316739251128	16.3357251280296	16.4368284247946	16.8809840429286	16.2406256938794
ALLIDLEPR	2	Halogeton_glomeratus_37641	15.0663791292612	14.903515903454	15.3093279816726	14.6895222419676	15.2126930084315	14.9916350951442	15.018439128269	14.6461565394251	14.9742079705221	15.0953661668137	15.093395865394	14.7987388533847	15.1288941939341	14.7209426146403	15.084824799749
ALLLAGPPGTGK	2	Halogeton_glomeratus_34886;Halogeton_glomeratus_42554	21.9585539468876	21.9633219543731	22.0604571115687	21.9374987771397	21.9248732518179	22.001934218976	22.104782391328	21.9796580000309	21.9749118996049	21.9705821852283	21.8625004841021	21.9508209976095	21.8867116078275	22.0503983527553	21.9639104866296
ALLLGVSDELPIAK	2	Halogeton_glomeratus_42055	NA	NA	NA	13.2463217433471	12.5562611061029	NA	NA	NA	NA	NA	NA	NA	NA	NA	NA
ALLLLHANK	2	Halogeton_glomeratus_36396	14.5225589518543	14.1744344639043	14.4114507575377	14.4431740486004	14.2684903461156	14.2685789269759	14.1876077652391	13.9909793332421	13.7848417877311	13.90623094043	14.7189890184046	14.5556907411427	14.0946691819073	14.4902962285857	14.1771149601768
ALLLSEIESAFLER	2	Halogeton_glomeratus_11231;Halogeton_glomeratus_9660	14.1914333408438	13.946309783243	14.5085874942247	14.0284410817757	14.1926284042471	14.5098631105971	14.1612322879964	13.7553862090345	14.4733365932554	14.4374146557108	14.2017169916025	14.2641387614764	14.2863009456509	13.7101298428208	14.3190684283835
ALLNDSSFR	2	Halogeton_glomeratus_52962	17.386814034674	17.4229382620675	17.2222237124839	17.0671660662277	17.03601283556	16.5789904558386	16.8737178864306	17.2260189097819	17.0867593258724	17.3836388509213	17.3413060775693	17.1835785450132	17.1898214532326	17.3960902731796	17.1660639586131
ALLNEGDAIDESEIEK	2	Halogeton_glomeratus_15457	NA	13.1936319891453	NA	NA	NA	NA	NA	NA	NA	NA	NA	NA	NA	NA	NA
ALLNESNEFVGDK	2	Halogeton_glomeratus_53597	22.9124561909341	22.917200076013	22.9768363751957	22.5954504107536	23.035504044278	22.8408971949349	22.7321491762235	22.9261475483504	22.8227499106212	22.6623089738398	22.7138821252173	22.8392208348652	22.93204374532	22.9273847379716	22.8056592307301
ALLNESNEFVGDKVAYALSK	3	Halogeton_glomeratus_53597	NA	NA	NA	NA	NA	NA	NA	NA	NA	NA	NA	9.68998474277184	NA	NA	NA
ALLPDNFTVLDR	2	Halogeton_glomeratus_37566	17.8321063493084	17.8462203373851	17.692139538331	17.6728652736901	17.5822104948358	17.6845896947945	17.7652761167963	17.7430138984059	17.6787245038826	17.8438646423734	17.8529273053535	17.7577852639518	17.6221047967322	17.6544249385541	17.5107182472893
ALLPEQTSFYK	2	Halogeton_glomeratus_25232	15.8052012976132	15.7817424720378	15.8408445786431	NA	15.4920892730026	15.6862001547654	15.882881390305	15.6409919190504	15.8029755540813	15.3356441064686	15.8258362765076	15.7206110074673	15.2242581232789	15.542369555839	15.3143006796436
ALLQSDVQFK	2	Halogeton_glomeratus_34646	15.3383951878319	15.2024189061479	15.1187685416581	15.2236752676295	14.9273403357536	15.2428671065777	15.0863385739946	15.0701543712542	15.3068983729909	15.1589523139017	15.3471991931261	15.2106918097853	14.9720173001949	14.8072463911713	14.8796568153777
ALLSDPVFR	2	Halogeton_glomeratus_53006	20.5657346435582	20.6947690267726	20.5243632694445	20.3488538785158	20.4588006036464	20.1237163782145	20.3334064526897	20.4666439058217	20.5692961774832	20.8270454581056	20.5792464252405	20.2943791207482	20.660631551279	20.5727303997649	20.4375870184827
ALLSDPVFRPLVEK	2	Halogeton_glomeratus_53006	20.7343759408124	20.5667196025947	20.5467634277654	19.9544802033824	20.1227449812743	20.4030985954113	20.4515346001142	20.6086654824951	20.2025871435909	19.9824695791176	20.500058375441	20.2955394898313	20.1749546172871	20.277439818183	20.0707299043277
ALLSDPVFRPLVEK	3	Halogeton_glomeratus_53006	21.3324506824658	21.3242615983307	21.3520804828733	21.0180293826858	21.0364965497642	20.7415133345492	21.2471357269834	21.5370569031934	21.3792573980674	20.8406332983139	21.3644813800408	21.2302043035823	21.1771545561889	21.2202980024237	20.7763999227326
ALLSIGGGNVESSVFNNMASQPSSR	3	Halogeton_glomeratus_51621	16.3320801055921	15.6857671970156	14.0723764072943	14.6505120723347	14.8276134799998	14.8238679656645	17.6011107518913	16.7366298676818	16.784401350976	NA	13.1699067971274	13.9147275584044	16.1331243285151	14.9350505191056	14.9905335818642
ALLSQLNFSQATVR	2	Halogeton_glomeratus_2945	16.52665480581	16.4448439054286	16.3654722953838	16.7255217463314	16.3639192114161	16.7678738243608	16.6849562766372	16.4474936297161	16.5945206253113	15.9946727435272	16.6795413049031	16.6283095139227	16.2208912041523	16.1948938770473	16.3036857563674
ALLTPHPMK	2	Halogeton_glomeratus_8175	13.4723903643735	13.4235078140592	12.2037899724138	NA	12.3312551671057	13.4857783871625	13.5150956230502	12.2267639900389	13.1268909154188	12.3018931587934	NA	13.788874697449	NA	11.8802255486307	11.8602278184993
ALLVEVITPEAATR	2	Halogeton_glomeratus_30501	13.8753249565181	13.6364434518667	13.9081594621052	14.0696579937169	14.395795104065	NA	13.7606615974742	13.2612906651856	NA	13.5981069480037	NA	NA	14.0228027176891	13.7729602934381	14.0874024566015
ALLYLVSFPSGAK	2	Halogeton_glomeratus_10590	16.3934154010308	16.1980235921639	15.7104563506811	16.1758917380149	15.476315829595	15.5717467712795	16.213715875521	16.2334456603972	15.6988293515312	15.2656759649455	16.4109725089812	16.1114500860178	15.4392735164176	16.0983338269183	15.5297056359181
ALLYTAR	2	Halogeton_glomeratus_31235;Halogeton_glomeratus_31451;Halogeton_glomeratus_39500	13.9582647367337	13.2825368957066	13.9032656289529	14.4668393970536	14.3359189776536	14.5692941751642	14.531884677892	13.9105277898867	14.7351371579431	13.7409941167004	14.396108528733	14.7127190441066	12.6561137842601	13.1811195276892	13.4026892178556
ALMLQTYVER	2	Halogeton_glomeratus_1154	15.0023022923496	14.4657012410174	14.5559452936753	14.7930332256655	14.9445083959863	15.0504774244564	15.0618204953513	14.6951154390683	14.7758734462418	14.3085451299212	14.5057932545758	13.63056924156	14.3461197868085	14.5818457560278	14.4031497700387
ALNAMNIDMDIK	2	Halogeton_glomeratus_43158	17.5238940288836	17.2757556917514	17.6056358439144	17.2882168438712	17.3527157903977	17.5188058613559	17.2403659657858	17.4602134813477	17.5640613169696	17.1892594988456	17.3048803417442	17.2991426645597	17.1938419509538	17.3464704998974	17.1354828611827
ALNASTVSQQPTQPATVPSSR	2	Halogeton_glomeratus_21179;Halogeton_glomeratus_33591;Halogeton_glomeratus_34780	13.2564760353481	12.9042961110051	13.0672592475997	13.2981919396683	13.2752169477528	13.2436676113217	13.2731593173375	13.025848721431	12.7364932328013	12.7235260353773	13.4117250527877	13.3951757274492	13.1450647921841	13.2079300950767	12.77246154497
ALNASVSDIGSVVSMVDR	2	Halogeton_glomeratus_44758	NA	NA	NA	NA	10.6811935081353	NA	NA	NA	NA	NA	NA	11.130347253185	NA	NA	NA
ALNAVASPNVK	2	Halogeton_glomeratus_37751	22.8798341596826	22.8006831189676	22.7931559766671	22.6948950677323	22.60246847273	22.7248295131352	22.9339505277113	22.9971065700656	22.8485948799894	22.4584940542824	22.8520247799771	22.7479119076189	22.5876707815873	22.7681465441888	22.5281286132444
ALNDHHVLLEGTLLK	3	Halogeton_glomeratus_47338	NA	NA	NA	NA	10.7344832722658	NA	NA	NA	NA	NA	NA	NA	NA	NA	NA
ALNDHHVLLEGTLLKPNM[Oxidation (M)]VTPGSDSK	3	Halogeton_glomeratus_47338	12.8185177686576	11.269183884708	12.5838001119973	12.0350701089907	12.5219554166804	11.7588960851945	11.4020238208596	12.3887529441102	11.7417977276169	NA	12.1347069687132	12.4763601481917	12.3973267995445	11.7471194874587	11.3923228870442
ALNDHHVLLEGTLLKPNM[Oxidation (M)]VTPGSDSK	4	Halogeton_glomeratus_47338	NA	NA	12.4719866535877	16.0623872427638	11.6574027147015	11.893192667067	13.7442737813228	11.8767494484372	12.3136522050998	15.739848436524	16.0630071817754	NA	NA	16.0023665975484	11.8686816529959
ALNDQHVLLEGTLLKPNM[Oxidation (M)]VTPGSDSPK	3	Halogeton_glomeratus_45972	NA	NA	NA	NA	NA	NA	NA	10.4269088344989	NA	NA	NA	NA	NA	NA	NA
ALNDQHVLLEGTLLKPNM[Oxidation (M)]VTPGSDSPK	4	Halogeton_glomeratus_45972	NA	12.9201320543236	NA	NA	NA	NA	NA	NA	NA	NA	NA	NA	NA	NA	NA
ALNDQHVLLEGTLLKPNMVTPGSDSPK	3	Halogeton_glomeratus_45972	13.2443812598836	12.8362899840767	13.1070774014127	12.6076790961083	12.6050720836614	12.742862981846	13.6003644453099	13.8409826790774	12.5381318234349	NA	12.901263902536	13.3242501949865	12.7430793123943	13.1558394911628	12.5163893160322
ALNDQHVLLEGTLLKPNMVTPGSDSPK	4	Halogeton_glomeratus_45972	13.9861132083144	13.3621649391098	13.7377755967818	13.2994139144452	NA	13.2792147926563	14.4513934332476	14.0442091139484	13.6270307799772	11.8158038473472	13.8791965737908	14.1703738183317	NA	13.7447607220783	12.9807775860451
ALNELVILPMR	2	Halogeton_glomeratus_10998	14.5225270080812	14.3238047509946	14.3224514060596	14.4973445803269	14.4574852953153	14.2551207063417	14.1272487385458	13.9989283930627	14.2273584748803	14.2531787438119	14.5049007200552	14.3502311737066	14.0304029822664	13.9701755096312	13.8978094260056
ALNGAQLGGR	2	Halogeton_glomeratus_39740;Halogeton_glomeratus_42161;Halogeton_glomeratus_52381	15.4795417463492	15.3973595902371	13.6146968983924	14.9243776173047	14.0264804379975	14.0666832613093	15.1320036127057	15.2070628849886	14.2195099892326	13.7571389934852	15.6101228209927	15.1180360154903	13.1744121578431	15.3814379816333	12.4511736441788
ALNGIPNEAMAK	2	Halogeton_glomeratus_39940	15.3338530729523	15.4281621772433	14.8484917184254	15.0406996035892	14.5554145622021	14.612321543792	15.2015726554589	15.3254573394314	14.6757318307098	NA	15.4392040259306	15.2925128560381	NA	15.5967022937234	NA
ALNLASSGK	2	Halogeton_glomeratus_46402	16.7157740969717	16.8007833371033	16.6883580995469	16.9258155580262	16.4827184327962	16.7291586216685	16.5322520958483	16.7480216395168	16.8306773029988	16.4176284984573	16.7178890362208	16.5552495577342	16.3591922517013	16.2479983373593	16.5087039116205
ALNLGVNVK	2	Halogeton_glomeratus_11615;Halogeton_glomeratus_12147	18.9196676854456	18.3650363561673	18.4594071062608	18.9522104947132	18.4836420436255	18.6352305585806	18.7063602179845	18.410888702527	18.6559348935257	18.0756528428053	18.939049272541	18.9708795490727	17.9406125577971	18.0375800116755	18.1763022765745
ALNLQFFEVPTGWK	2	Halogeton_glomeratus_31925	21.4910651008961	21.3677923516174	21.1570777730378	21.387582299277	20.8346995644155	21.1180401417083	21.020868373302	21.0696869099353	21.0334345118414	21.0555132486717	21.3343669047597	21.2610490086332	21.1111461792952	21.5431329089908	21.1084494635277
ALNPASGSPTNQC[Carbamidomethyl (C)]IC[Carbamidomethyl (C)]K	2	Halogeton_glomeratus_3256	11.7631764154161	NA	NA	12.5392167073573	NA	12.5112155334098	NA	NA	NA	NA	12.0232789418456	NA	NA	NA	NA
ALPELIAELK	2	Halogeton_glomeratus_13591;Halogeton_glomeratus_15186;Halogeton_glomeratus_21220	NA	NA	NA	NA	NA	NA	NA	NA	NA	NA	NA	NA	NA	6.55290495020205	NA
ALPGAFPAVVAGAVR	2	Halogeton_glomeratus_16704;Halogeton_glomeratus_20612	17.2980973043796	17.1767648895167	16.9459767298065	17.1284512212251	16.8840178598824	16.8816189273408	17.3012331562495	16.8440153286547	17.2525700678584	16.5123109434616	17.4450007872905	17.1937648538678	16.3454053980792	16.7247013752837	16.7178366091069
ALPLPSFLPQLSQR	2	Halogeton_glomeratus_27077;Halogeton_glomeratus_47904	19.2721733296937	19.0087331678261	18.3696384303233	19.1948490178347	18.2899454182417	18.5059100188617	19.0741320650609	18.9841256988129	18.4569464411566	18.1281154157552	19.34336383135	19.1116842291922	18.2210628160172	18.7690718741103	18.2913560320977
ALPPVIALPSPPGSR	2	Halogeton_glomeratus_24465	13.7260249243201	12.2963784379842	13.5694981324218	14.2236179795295	13.3650043152369	13.5498473679588	13.7849174040327	13.4166106386851	14.0024690155679	14.1545190470854	14.0346306673463	13.8287752396195	12.7281787556054	13.3911865458623	13.6769584054808
ALPSLVDITVPDGK	2	Halogeton_glomeratus_32403	17.4537945237326	17.3350169743406	17.3133152118009	17.3241974700227	17.2828172746799	17.4669912830669	17.3262977766244	17.1513778291405	17.3713590870269	17.3281665223363	17.4381004637655	17.33089435302	17.2425027908924	16.9701401889454	17.2450184287935
ALPSTPPVNIVR	2	Halogeton_glomeratus_10684	13.9367378433887	12.856920165052	NA	NA	NA	NA	NA	NA	NA	NA	NA	NA	NA	NA	NA
ALPTYTPETPADATR	2	Halogeton_glomeratus_19669;Halogeton_glomeratus_27466	23.5616467630876	23.6680945585976	23.7180999933306	23.8519341958934	23.8056447147783	23.9400954926613	23.748923053955	23.4234561416845	23.6675444851674	23.7451572887752	23.6460664981512	23.8692759009592	23.99229422048	23.729185473326	23.9487530528704
ALPVGSAESMALPNPGDYHWR	2	Halogeton_glomeratus_1874;Halogeton_glomeratus_188	NA	13.5834185970586	NA	14.2673924915168	NA	14.8098378710254	NA	14.6223950212124	NA	NA	14.2526735453898	14.3198987615588	14.6384583489204	14.0720958623328	NA
ALPVGSAESMALPNPGDYHWR	3	Halogeton_glomeratus_1874;Halogeton_glomeratus_188	14.7839733950957	14.6683663344026	14.7955000629891	14.8127510153888	14.5885060121857	14.6666108024879	14.6923206741443	14.6396685547127	14.8439327471381	14.3639646515695	14.8168264094517	14.7603806212988	14.404399337351	14.2845318109822	14.3150655943567
ALPYM[Oxidation (M)]DYVFGNETEAVTFAK	2	Halogeton_glomeratus_41968	17.4331014285152	17.3308202720734	17.4329167595662	17.3458788526858	17.5100154323558	17.3632683932996	17.1245188100031	17.1478114290929	17.2577660788111	17.2164276068651	17.3234999121025	17.4300503229186	17.0383943617782	17.4257050627017	17.3341127940179
ALPYMDYVFGNETEAVTFAK	2	Halogeton_glomeratus_41968	22.2619488599623	22.3952984242601	22.3344490153338	22.330158612276	22.4275837533019	22.2556372118285	22.0435207202306	22.0836007749552	22.2072917687302	22.3028270429023	22.3489011773992	22.3333776365456	22.1233988938229	22.4033103761095	22.2140032275091
ALQAGTSHNLGQNFSR	2	Halogeton_glomeratus_35444	15.3189841114879	15.0465136709511	15.0295496822025	15.1735427714585	15.0854067321423	15.1857547492204	15.2443004055104	15.3305169585428	15.2321892326455	14.7376902522256	15.0717742686085	15.3303888979849	14.9141773993786	15.3020245415341	14.8435450616085
ALQAGTSHNLGQNFSR	3	Halogeton_glomeratus_35444	16.9517493828031	16.8523857985846	16.8803073804622	16.9347532310556	16.9885999036536	16.8889212747615	16.9894804126398	16.9495227376938	17.0053828536283	16.7632764082294	16.9002196095	17.083554573756	16.9213876120872	16.9298109063583	16.9220487272825
ALQAIPTIIADNAGLDSAELISK	2	Halogeton_glomeratus_32646;Halogeton_glomeratus_35901;Halogeton_glomeratus_46090	18.4425887081196	18.2586830927963	18.3867050472679	18.2528699741833	18.4905141505421	18.3518626809864	18.3450678085277	18.2426461356277	18.1234114167441	17.8510159640181	18.5264196196544	18.5048203821635	18.3363904298865	18.2460401505385	18.1829247442559
ALQAIPTIIADNAGLDSAELISK	3	Halogeton_glomeratus_32646;Halogeton_glomeratus_35901;Halogeton_glomeratus_46090	16.3910530964657	16.2095025409185	16.3448199937812	16.1967540719292	16.2996709599641	16.240538605652	16.3299026019116	16.1900745258318	16.1047043190509	15.7525297995911	16.3910064047556	16.3129516691823	16.2800096016671	16.2006919513444	16.1936814517361
ALQALGVLEAK	2	Halogeton_glomeratus_25430	14.6580279003711	14.3475666106039	14.4482863289024	14.4726262142972	14.404061256841	14.4703288881934	14.246810129928	14.1584248159316	14.2276667023144	14.2503995278236	14.4975173335446	14.711831080931	14.2946563705832	14.2659314746081	14.3563512763087
ALQDLQQMQSVHLEK	2	Halogeton_glomeratus_25303;Halogeton_glomeratus_27908	NA	NA	NA	12.5211663968936	NA	NA	NA	NA	NA	NA	NA	NA	NA	NA	NA
ALQESLASELAAR	2	Halogeton_glomeratus_40793	24.4150992010806	24.5037604690983	24.5736077556857	24.6468391396369	24.750365940823	24.9162728354985	24.5258655763848	24.4112888666084	24.3658623564997	24.5794773984189	24.4847162375723	24.6396654370201	24.791455680293	24.6729400809079	24.7698089611373
ALQFAPDAVFGTAVTPLKPEDAFDPNR	3	Halogeton_glomeratus_51789	15.6155153526247	15.513461109463	15.5487405491063	15.0435100094004	15.3861145085074	15.1980807513262	15.7168630262581	15.7288845832671	15.6378801394155	14.8705579474472	15.3950242462889	15.231790837197	15.3469210765996	15.1653820128514	15.2408304949879
ALQFSQLHK	2	Halogeton_glomeratus_36843	12.5768531549093	12.1963254784851	12.7563844354606	NA	NA	NA	11.849888884902	NA	NA	NA	NA	12.3552451104987	NA	NA	NA
ALQNTC[Carbamidomethyl (C)]LK	2	Halogeton_glomeratus_43700	23.1978694741569	23.4196162579502	23.3455253483346	23.0284457198527	23.1359499446873	23.3964629381064	23.5017370312892	23.5636367906177	23.5884655804916	23.3169717421517	23.2140654032963	23.2201390873835	23.1898423889981	23.5125490587644	23.0684857641239
ALQQSTLK	2	Halogeton_glomeratus_47338	21.4162518202041	21.6220542961282	21.5718469229001	21.2630196986962	21.2551592739855	20.971527639534	21.3587407818079	21.5544224043401	21.4355564162462	21.2262108578339	20.7931512824569	21.0989689481542	21.1697327815166	21.2884116071195	21.3797733033099
ALQYFPTIEDPNTR	2	Halogeton_glomeratus_4908	16.900903528145	16.888199751073	17.152854548875	16.9826075117731	17.0054592630998	17.1670377477542	16.6907238386601	16.5791743097781	16.8192223174899	16.6918461841879	16.9653946531118	17.1431061541831	17.3778751658037	16.9190400884337	17.3919673896182
ALQYLGLVEDQR	2	Halogeton_glomeratus_43267;Halogeton_glomeratus_46937	14.3905796554427	13.8744935483495	14.219456777801	NA	13.7829242994278	13.470299945836	NA	NA	NA	12.5357590605802	NA	13.6872480592577	NA	NA	NA
ALSAVELFAEAK	2	Halogeton_glomeratus_6002	17.8751378912536	17.7179556461967	17.9961491807869	17.8066631357572	17.7905680749333	17.9556242875002	17.6496743291846	17.428792222004	17.7285220107442	17.9504344564252	17.78781424423	17.831521464285	18.0033954320317	17.474615878864	17.8502050644243
ALSEAAGVTLPYDSLVAIR	2	Halogeton_glomeratus_16559	20.4515035684988	20.5716829696985	20.4369213737435	20.3656914662731	20.5075986267708	20.4135482650226	20.4698243120642	20.5134034532816	20.6918772502758	20.5278382161142	20.3948680229303	20.2606724370436	20.4263950649711	20.4108718159391	20.3295926588331
ALSEAAGVTLPYDSLVAIR	3	Halogeton_glomeratus_16559	14.1314656564161	14.4106221230703	14.2121652310605	13.9431502617532	14.4002302310616	14.0512163748853	14.1309361658136	14.2271536935283	14.5069046143924	13.9406591976594	13.7719601924895	13.7729317284033	14.1998698610025	13.8230508423341	14.0270866462607
ALSELYDQIPPFPR	2	Halogeton_glomeratus_17002;Halogeton_glomeratus_18482;Halogeton_glomeratus_21115;Halogeton_glomeratus_28302	15.2744855697523	NA	NA	NA	NA	NA	NA	NA	NA	NA	NA	NA	NA	NA	NA
ALSEVFEFDFPK	2	Halogeton_glomeratus_35544	16.3548491558728	16.3007390782309	16.7068674252048	15.9807709814472	16.305106074743	16.1991250477581	16.0695655324565	16.0417310874089	16.509477585262	16.4859126890016	15.7143181620917	15.8679111283523	16.4819346547263	15.818626472605	16.2532859374776
ALSGAPIGGEDLLQNMMR	2	Halogeton_glomeratus_32336	15.513295507387	15.7596094909437	15.4819028411401	15.5714775008855	15.175831447328	15.3804153636719	15.6627293180829	15.5006901748366	15.3516828277042	15.4242697327421	15.6848330320443	15.4760475105287	15.1531542159447	15.3351476928894	15.1962299761945
ALSGEKDEAFFAANTAAQASR	3	Halogeton_glomeratus_22516	19.5847807066539	19.081965151497	19.149903993189	19.2020628889901	19.2685450644787	19.3585714783031	19.2976228321559	19.2755471880852	18.9419369125335	18.4186354716594	18.9824473934223	19.3339232124853	19.0813994899351	18.9692125724529	19.1255191755388
ALSGESLDSLLPEAFAVVR	2	Halogeton_glomeratus_7715;Halogeton_glomeratus_8269	18.251323993272	17.8542055913378	17.8046564752641	18.3222324070457	18.1566198090022	18.2594200491259	18.3635284942616	18.2368237793572	18.1425040036582	17.6738803291288	18.0522743851229	17.9900720424098	17.7359200406781	17.9763210690431	17.7812650133499
ALSGESLDSLLPEAFAVVR	3	Halogeton_glomeratus_7715;Halogeton_glomeratus_8269	13.4291835697941	12.9396900550726	12.9525206372588	13.3086247728402	13.2745532719649	13.4687292796588	13.2260528149715	13.3982315514876	13.159141487899	12.4408471641278	13.0444703102781	13.0925502180256	12.9150796922094	12.8004411308436	12.965157223907
ALSGPVLSAVGER	2	Halogeton_glomeratus_2945	17.2835602832148	17.1621039142562	17.104812631376	17.4039772776981	17.2563042994008	17.4313850725608	17.0579454940805	16.8981721177801	17.2416139963591	16.9890585427086	17.2723308018141	17.3057151417683	16.8261753225567	16.4508695620927	17.0037888520603
ALSHAIGTC[Carbamidomethyl (C)]LSDWGLDR	2	Halogeton_glomeratus_14636;Halogeton_glomeratus_9017	14.1429497337299	14.1327716996205	13.8998577401306	14.2490907397961	14.0355216274759	14.4800443781276	14.1178953157184	13.9297219044024	13.9350526754568	13.4040038758106	14.3311726804922	13.9259710927424	13.4073802654384	12.825347645125	13.46217504391
ALSHAIGTC[Carbamidomethyl (C)]LSDWGLDR	3	Halogeton_glomeratus_14636;Halogeton_glomeratus_9017	14.200201550177	14.1092574416751	14.1231990747234	14.5706431715288	14.2967762148636	14.4621861111638	14.3538989176673	14.184307544417	14.1388906405661	13.8857379128737	14.4125472582392	14.3079658589844	13.7278799807871	13.7975056643172	13.6909990934194
ALSINQSLFK	2	Halogeton_glomeratus_48112	NA	12.8978665289411	NA	NA	NA	NA	NA	14.0846004270032	14.0153948309922	NA	NA	NA	NA	NA	NA
ALSIPELTQQMWDAK	2	Halogeton_glomeratus_43098	13.2182246036094	NA	NA	14.5419992874378	NA	NA	NA	14.5456765526182	14.8352141556381	NA	NA	NA	NA	NA	NA
ALSIVQGR	1	Halogeton_glomeratus_25497	17.4589449313535	17.035668474196	17.0916487486316	17.0265715959191	16.9673730934853	17.4965326492662	17.3393570383633	16.9269578651902	17.0359833166859	17.024059083742	17.0748417705382	17.2798684668852	16.6408281943221	16.5328371014746	17.0669833437485
ALSIVQGR	2	Halogeton_glomeratus_25497	22.3195493540194	22.1730197710769	22.3152845101308	22.2254877995531	21.9417850133729	22.414748838602	22.2415046221722	21.7664297872074	22.3818393615195	22.0679286389341	22.3246991822729	22.4881016200243	21.8878607729892	21.5915665342791	22.1443487849955
ALSLPTGM[Oxidation (M)]GIVC[Carbamidomethyl (C)]AGPK	2	Halogeton_glomeratus_39668	13.987536577008	14.3295348753609	NA	14.3656124406212	NA	14.7100669514169	13.9893652160173	NA	14.4759450035483	NA	14.3688588586145	14.3462613181224	14.5398915063632	13.8004629144186	NA
ALSLPTGMGIVC[Carbamidomethyl (C)]AGPK	2	Halogeton_glomeratus_39668	19.2916452645986	19.5637711486259	19.143445192504	19.4126027821517	18.9907321073743	19.38598661698	19.887179761409	19.4979436180308	19.6195491919056	18.8508742252091	19.3478329648989	19.2372600603265	18.9551973176911	19.3660316507659	19.1299122059732
ALSLPTGMGIVC[Carbamidomethyl (C)]AGPK	3	Halogeton_glomeratus_39668	NA	NA	11.1173459086249	12.0755826845371	11.758876020179	12.0060144195015	12.4331084492632	NA	12.06232650514	11.5665354389864	12.0086234715765	11.7633779098973	11.5421294343307	12.0731181376992	11.821902331513
ALSM[Oxidation (M)]TGDWHVTMAC[Carbamidomethyl (C)]R	2	Halogeton_glomeratus_53008	14.2586764271401	13.6379784152294	13.9977474889647	NA	NA	NA	NA	NA	NA	13.5157794988946	13.749728712176	13.9987919586634	NA	NA	NA
ALSMPGASVHWYDK	3	Halogeton_glomeratus_21674	13.0470887571697	12.9816519088171	12.7691650485482	12.6590354769135	13.070050499189	12.6476388936907	12.6355504012128	13.0755766602338	12.5888557511889	12.659604658622	13.0260868008128	13.0289560055628	12.9013211691372	12.8532129800968	12.5453759925252
ALSNAIGNLNIK	2	Halogeton_glomeratus_18701;Halogeton_glomeratus_21721	18.1132584107791	17.6299715155988	17.8229777240239	17.8262825103301	17.719679025662	17.7251728033259	17.672226393244	17.4244816422084	17.6392842293147	NA	17.8221171724921	17.9747632155361	NA	18.0422415629863	NA
ALSNAIGNLNIKDPYAEALNK	2	Halogeton_glomeratus_18701;Halogeton_glomeratus_21721	12.7777395367119	11.7602906612661	12.2044679261825	11.9298415508023	NA	12.446673566442	12.110441262859	12.2936566452744	11.1020670783402	NA	12.3323794138701	12.5320089303336	NA	11.93228229928	NA
ALSNAIGNLNIKDPYAEALNK	3	Halogeton_glomeratus_18701;Halogeton_glomeratus_21721	12.2283992943099	NA	NA	NA	NA	NA	11.7308113662257	NA	NA	NA	NA	NA	NA	12.2919306241873	NA
ALSNGFQK	2	Halogeton_glomeratus_45379	NA	11.7563905134661	NA	11.1808686289976	NA	NA	NA	NA	NA	NA	NA	NA	NA	NA	NA
ALSPSWNLC[Carbamidomethyl (C)]HNLAEVAIQNDNSK	3	Halogeton_glomeratus_31719	12.9184608455342	12.4045283113188	12.3410915289371	12.2648870422089	12.5418739297665	12.7796109194027	12.4957180505559	12.3389078863138	NA	12.5331615932805	12.4851609668006	12.6994273458186	NA	12.5762971780711	12.0162761439897
ALSPVSAYDIC[Carbamidomethyl (C)]LK	2	Halogeton_glomeratus_35544	14.7742222819662	14.8152657496971	14.9431106955073	14.5482651237257	14.5659672223711	14.5521274002953	14.7320646939515	14.728624199254	14.9615746550281	14.4855252339139	14.530503504079	14.5454311717824	14.1652843039807	14.4484175173158	14.5004879667047
ALSQIIDPDFGTDIVSC[Carbamidomethyl (C)]GFVK	2	Halogeton_glomeratus_32811	16.5925684257423	16.3767486100459	16.7724327163658	17.1267474626191	17.2900756785428	17.4313171334135	16.7523133809009	16.547045761736	16.6638750501022	16.4950911289943	16.9237350439835	17.0486096319788	16.6705239950939	16.5886878947244	16.6485361409613
ALSSEVLQAAFNVPADVEQK	2	Halogeton_glomeratus_51165	16.5197308984859	16.0973786861599	16.4609362035729	16.9919969867283	17.1439755027203	16.6740350170891	16.3618235251618	16.6486958034571	16.5474810909325	16.1975238992766	16.581869827287	16.1183368412283	16.6196182798177	16.5973424210826	16.3625203196457
ALSSEVLQAAFNVPADVEQK	3	Halogeton_glomeratus_51165	NA	NA	13.2622971358811	13.8397667958978	13.9999712028619	13.4407709694362	13.2545645902616	13.5703883381629	13.6856238860319	12.9403317056574	13.4395003222753	12.9858421589266	13.4592959081106	13.5766803785256	13.3794649757002
ALSSLWLAR	2	Halogeton_glomeratus_29287;Halogeton_glomeratus_35259	13.1244324197842	13.1515037940226	12.782018798213	13.1117718766911	12.6659677680283	12.6348567389463	12.9766083247246	12.581377192673	12.557455823236	12.7556375496651	13.4751364964758	13.1111327540833	12.4515265134518	13.2459217086557	12.6097739617421
ALSSPNLDIR	2	Halogeton_glomeratus_12425	17.7794987900201	17.5165712066291	17.6674064384714	17.6018761641952	17.4558250364199	17.5538382430971	17.5668996851166	17.319220169388	17.7965349069514	17.2189563174162	17.7440679507478	17.6337087819128	17.0233371052312	17.1127143851277	17.2334091153672
ALSSYNQSFSLR	2	Halogeton_glomeratus_37140	14.7071285778023	14.32027378636	14.4154836301245	14.1147206586871	13.1267420869087	13.9704696429342	14.5446593402601	14.3718837177968	14.131812915627	13.7621035854642	14.6119834712121	14.2757204333517	14.1250177424654	14.2083599100587	13.2082661356342
ALSYPLDLIAK	1	Halogeton_glomeratus_31464	15.7052507984452	15.6711112693414	15.4493363810625	15.7893879584329	15.9476023184678	16.1861055861418	15.2731878485717	15.6445325955779	15.4837696785425	15.3342956895022	15.9660952683772	15.9623705755587	15.703026725848	15.8242780827628	15.6211201570761
ALSYPLDLIAK	2	Halogeton_glomeratus_31464	20.0692444889029	20.1407779393396	20.0645516713903	20.2789213085675	20.2426901384231	20.3259238083679	20.0790302093964	20.0104945446701	19.9333805523682	20.238196506604	20.4156337505454	20.3651136517389	20.1787462479148	20.3566243006854	20.2734438303111
ALSYPLK	1	Halogeton_glomeratus_29516	20.3470215746693	20.3086912162937	20.4762945772992	20.1796886872046	20.3686452023509	20.6560250132096	20.2290472490797	19.9513531331101	20.0082652632276	20.1661328430682	20.1574227439761	20.2824954600239	20.3180171466013	20.4268617096509	20.5197956505413
ALTELFNSGIVK	2	Halogeton_glomeratus_52902	18.9717732090891	18.838273379358	18.6800349508591	18.6178481248285	18.4179120924124	18.2944732296403	18.7530538873414	18.8718680884126	18.7490812937439	18.6090180737715	18.576922122444	18.3052572102093	18.5159294728892	18.8559358605374	18.2925740824569
ALTFADLDIAPHK	2	Halogeton_glomeratus_43005	17.871925083221	17.8455157771576	17.8679865299239	17.8010614634219	17.8696585028246	18.1796424989713	17.8349456996838	17.7354522879794	17.7740341458331	17.7968414886445	18.070776265107	17.772304440751	17.5352487874048	17.5344833476387	17.5651282370477
ALTFADLDIAPHK	3	Halogeton_glomeratus_43005	16.4286043056497	16.3107422118772	16.4520982754303	16.3866400626529	16.3634984075062	16.1484990866692	16.1611459857017	16.324281480104	16.571619225811	16.1960405880322	16.4620094283618	16.3923370050546	16.1827914110332	16.1493456579167	16.2211620972582
ALTLVC[Carbamidomethyl (C)]SQR	2	Halogeton_glomeratus_27038;Halogeton_glomeratus_43271	15.5902659177266	15.3950877481198	15.5755898841797	14.6645527509021	14.5028169013155	15.4783769816215	15.8280988442529	15.5694555467427	16.0368544069628	14.9036634888545	15.3024204938714	14.9934386857445	15.036649298059	15.3096070372004	15.7149439679103
ALTPIWEK	2	Halogeton_glomeratus_43794;Halogeton_glomeratus_44526	16.6858676388465	16.5297601351602	16.696820382869	16.6743969007272	16.5307586059967	16.4669935737117	16.4432970256666	16.5107579789404	16.6923143716968	16.7074196837335	16.6505031670799	16.4631504818674	16.5573783204556	16.631924683606	16.4476011131869
ALTSAGIHPNNQVYSLK	2	Halogeton_glomeratus_54066	15.9998629178437	15.3706088784551	15.2912982846168	15.6749795766969	15.4901970304614	15.7722791271124	15.8813852594318	15.4919234319011	15.4773797749246	14.8058815592529	15.8227676332109	15.6138260470176	15.1073635302126	15.4229357109928	14.9570875402411
ALTSAGIHPNNQVYSLK	3	Halogeton_glomeratus_54066	17.1223179688881	16.5995034318978	16.5969235053153	17.0745706814169	16.6573012707903	16.4975461196281	17.0867534281051	16.8593899910424	16.6815513068118	15.7823176466639	17.0989071111518	16.8163585965597	16.3896252631166	16.7608464392495	16.2011230745127
ALTSLGLK	2	Halogeton_glomeratus_54117	20.3247216461636	20.4533484382093	20.4099700787152	20.4629028548872	20.4070946955043	20.2884332425883	20.2420896658342	20.1230318265154	19.9580705183108	20.7618880058049	20.6555044232959	20.8441350684775	21.2428285449002	21.2003901567784	20.7915018346012
ALTTEEIDEHLTAISERD	2	Halogeton_glomeratus_50985	17.8099720414669	17.5173538550377	17.8604866431387	17.185193235169	17.7275744031696	17.6852279328519	17.6700967414629	17.8113382077194	17.3963848074329	16.7033389172251	17.2769107413169	17.3200664147018	17.7841036570909	17.3589749032815	17.5436748375648
ALTTEEIDEHLTAISERD	3	Halogeton_glomeratus_50985	17.9557300210758	17.9443286552227	18.13089526099	17.7878856577172	18.2423423780336	17.9255351757707	18.004309647783	18.1996553965861	17.8802267419509	17.1483666274359	17.7421382695898	17.8968194291017	18.1350043723718	17.7680292101388	17.8550151372295
ALTTWANWVDNNVDPSK	2	Halogeton_glomeratus_45122	18.2662789824391	18.1821603346788	18.0883758864533	17.7716307974952	17.5053449221923	17.2492894690105	18.2389896700833	18.609908714686	18.3777569734813	17.7531852574778	17.8966307919712	17.4933706967247	17.4101439023292	17.8333406537108	17.2048654441532
ALTVLEYLVAHGSER	2	Halogeton_glomeratus_15442	14.9771929329285	14.9904062703951	15.417060395165	14.9624224046015	15.1047765037419	14.9968536223912	15.0523291662507	15.2584990080298	14.8910174642994	14.861841658069	15.099398249044	14.743586793797	15.0214960859488	15.0945700062012	14.7728753256148
ALTVLEYLVAHGSER	3	Halogeton_glomeratus_15442	15.5547980225763	15.3261536754929	15.3518262052454	15.1510222217869	15.3790689863992	15.1342865119555	15.2960510897818	15.4386365921207	15.4800272712581	15.3709767320695	15.3284657234797	15.2820778182122	15.0611419328892	15.3208756186898	14.9514114449128
ALTVPELTQQMWDAK	2	Halogeton_glomeratus_33645;Halogeton_glomeratus_46127	21.5449756530465	21.3227196424131	21.3142062413552	21.157728395318	21.076076201391	20.9372843400301	21.0814535177883	21.0322090912886	20.9959539832865	21.2747605507058	21.3314626235298	20.9680150608564	20.7523834702009	20.8286942501882	20.7732596600299
ALTVPELTQQMWDAK	3	Halogeton_glomeratus_33645;Halogeton_glomeratus_46127	13.515366131849	13.178457246343	13.6464158285843	13.2451796102719	13.1159671280501	12.2859565219528	12.887771298492	13.3264173660238	13.2038235870422	12.069453322272	13.1431285349459	12.338656700746	12.2766749341208	12.2864461594982	11.9908854639825
ALTWNLDDLMPPSEK	2	Halogeton_glomeratus_54152	12.9296669196905	13.066734586011	13.5615494737005	12.6560747586762	14.5063101827549	13.5912447130954	12.717131603812	12.7129823658947	12.4631082972971	12.6476997438883	12.7913508181846	12.8658448445922	14.3524879782656	NA	NA
ALVAEVVGNLSHR	2	Halogeton_glomeratus_154	15.4185599239589	15.1555811301807	15.0740737984461	15.2248256010163	15.0833621021975	15.4840953294423	15.3711835178871	15.2663579555504	14.9994013273065	14.2256753714312	15.0228493117725	14.9246437301135	14.6038714119171	14.2410184360279	14.9643878988916
ALVAEVVGNLSHR	3	Halogeton_glomeratus_154	13.2474604989071	12.510897570456	13.0147069047445	12.957119742285	12.9864899467733	13.0357810800492	12.7831883884923	13.3065935603544	13.2994114655485	12.2311021126162	12.3447394931381	12.6986397031812	12.2158305361566	12.0177176146726	12.6043848109986
ALVASNLNFK	2	Halogeton_glomeratus_34329	12.9510186952145	13.3059516855189	12.7808437617082	12.6694738298984	12.2992312353723	NA	12.1376696607909	NA	NA	NA	12.2592095166308	NA	NA	NA	12.4167122855436
ALVDIM[Oxidation (M)]R	2	Halogeton_glomeratus_51339	19.8299199882079	19.7205720961351	19.8146060896627	19.4868781610827	19.6399616450429	19.8922312478605	19.5902647504821	19.8108757692315	19.7952195357052	19.7951004958557	19.7511786250896	19.7917361763459	20.0347492394891	20.2055010812114	19.9081049415699
ALVDIMR	2	Halogeton_glomeratus_51339	21.9865633286266	22.2001203721437	22.2999480787649	22.1075898734979	22.0342255693971	21.9036149829137	22.1875204879689	22.2864393443309	22.4227094605105	22.4392412795286	22.4950431802988	22.2948226711022	22.0639247482125	22.2407689813972	21.8583084135779
ALVDLGYEVTNIQGGLSR	2	Halogeton_glomeratus_34188	18.3992706705077	18.4727971878964	18.4260898749402	18.3208491460894	18.4148435879403	18.3873777196628	18.2455888964635	18.1528636201607	18.3629399301794	18.2724502372391	18.2455047342084	18.3902561961643	18.0241665785659	18.2196940130447	18.2620394497827
ALVDLGYEVTNIQGGLSR	3	Halogeton_glomeratus_34188	12.1874705575558	11.8795897196083	12.4788074835615	12.3123203003879	12.3922503098993	12.0736697806986	12.3075157844788	11.8610042511193	12.4359324391238	12.0491187618394	NA	12.1748526640019	11.7649925666648	12.0438502974818	NA
ALVDVEKPGLLILGK	3	Halogeton_glomeratus_39525;Halogeton_glomeratus_52913	14.9370743072203	14.8464222623016	14.8589610271041	15.001329576311	14.9109706806178	14.8456430967086	15.0775458435737	14.8291797534275	14.9056364458661	14.9239171761497	14.708394485008	15.0746898678697	14.892364508266	14.9951754279156	14.7944343306108
ALVFSSTPIISVVAR	2	Halogeton_glomeratus_24611;Halogeton_glomeratus_27358	12.5004732533619	11.930147232737	NA	11.906375630124	NA	11.0483517813584	12.5730801314392	11.9641504484932	10.9626347237736	NA	12.4112882796464	12.4804099215032	NA	11.4377737090463	NA
ALVLAM[Oxidation (M)]EIR	2	Halogeton_glomeratus_16667;Halogeton_glomeratus_23959	11.7961042208647	NA	11.0936205564389	NA	NA	NA	NA	NA	NA	NA	NA	NA	NA	NA	10.9598223252272
ALVLLEDYLNETLSNK	2	Halogeton_glomeratus_24819;Halogeton_glomeratus_28418	17.0074872650253	16.5098266958516	16.555180270013	16.2764868839835	16.3799675963842	16.4194249137404	16.8012241309962	16.662799718571	16.9488420675509	15.7671282405838	16.2970799073804	16.1222482539496	16.2626638853129	15.9383825369421	15.7818467371583
ALVLPSQIR	2	Halogeton_glomeratus_30861	16.6761910618954	15.2587340529999	15.6190944223012	15.3114013357109	15.6503239029591	15.7401487414112	15.4370261715821	15.9345713226901	15.8849756209626	NA	15.7330505475998	15.3782073736108	15.6954975376023	15.3685000677473	15.6129921205983
ALVPLQEVLK	2	Halogeton_glomeratus_13220;Halogeton_glomeratus_18386	16.7743414088138	16.6527415146874	16.2769568288508	16.0338120970955	16.1648390590746	16.1691005574205	16.5547519415058	16.7126151326515	16.7039386349192	16.0205218345448	16.5188512485712	16.3709784625174	16.0863689886543	15.9904345300432	15.4918844995024
ALVSIHGQEAGK	2	Halogeton_glomeratus_36598;Halogeton_glomeratus_46371	14.9210560876198	14.3027270776134	14.7269311727221	14.5816541823714	14.5049595724397	14.9102159954001	14.4548772186968	14.3262089354527	14.3589590366153	14.0168210142692	14.7430755086811	14.6277387538745	14.0429812604075	14.1109346270497	14.3820326527526
ALVSIHGQEAGK	3	Halogeton_glomeratus_36598;Halogeton_glomeratus_46371	14.0254147316504	14.00570895602	14.1048436281632	13.8645981119085	13.223811917065	13.4945009102968	13.5280819319508	12.901899092472	13.3450010580665	NA	13.8418382680541	13.7023952244095	13.5792994758885	NA	13.2713832296655
ALVTSQLGLNPNNDGDVIR	2	Halogeton_glomeratus_53184	21.6659585010579	21.5915641066898	21.504556907833	21.5012572403367	21.6467312386597	21.5211460028226	21.4463314525143	21.552634147219	21.3419229349478	21.4159257437423	21.3453181158257	21.5264926624806	21.7165998670348	21.7054221117316	21.5110208472936
ALVTSQLGLNPNNDGDVIR	3	Halogeton_glomeratus_53184	16.0377342678909	15.8378198397826	15.9462426024108	15.9051707628796	16.0307745061163	15.9744818709535	16.0678569554934	15.9201308135539	15.7534210589564	15.7686055047693	15.6902568298434	15.9497609438833	16.0204369088476	16.1910903489158	15.9489774643643
ALVVINPGNPTGQVLAEENQK	2	Halogeton_glomeratus_36507;Halogeton_glomeratus_40522;Halogeton_glomeratus_49074;Halogeton_glomeratus_51380	22.2344640121074	22.1174726934741	22.1723738721964	22.1316188658126	22.1914259494476	22.3195507599975	22.0757505746172	21.9697757248165	22.0006074630643	21.8618017922226	22.143166594809	22.4467395889307	22.3135020489364	22.1988544314214	22.3446121542356
ALVVINPGNPTGQVLAEENQK	3	Halogeton_glomeratus_36507;Halogeton_glomeratus_40522;Halogeton_glomeratus_49074;Halogeton_glomeratus_51380	16.800811946816	16.6974513189961	16.8904013877945	16.835549332912	16.7990526585535	16.8920218422697	16.9109991573714	16.7139995643213	16.4675998285785	16.3976585638741	16.8029696195347	17.0192041517287	16.9487731168058	16.6876862159423	17.0315366117461
ALWNAAFPDVELR	2	Halogeton_glomeratus_36599;Halogeton_glomeratus_37848;Halogeton_glomeratus_48149	12.0375470307804	11.9799895048491	12.3370169661238	NA	12.1489106037952	12.2984677565258	NA	12.1556247215931	NA	12.8749728885804	12.6415121192317	12.1300786846448	NA	NA	NA
ALWNPAINEFR	2	Halogeton_glomeratus_37335;Halogeton_glomeratus_41460	14.3604515298841	14.7296171269509	14.3479904786868	14.334109509238	14.2578273014935	14.350302426402	14.180861082102	14.3874670128614	14.6722343208562	14.3271508302029	14.2700025328547	14.1483870131422	13.8319093160026	14.3705632421154	14.2971418960591
ALWTGLGPNVAR	2	Halogeton_glomeratus_49176	17.8834903463282	17.4398470245899	17.5711101030613	18.1763019218086	17.4631500911662	17.7054820232128	17.6466420268485	17.5254223415993	17.6224642961176	17.5113287162969	18.3065865831139	18.0165113142546	17.4113825867462	17.6186253235148	17.5221081700162
ALYAYFADR	2	Halogeton_glomeratus_22070;Halogeton_glomeratus_28741	NA	NA	NA	NA	NA	12.2955167654208	NA	NA	12.9488463609507	NA	NA	NA	NA	NA	NA
ALYFGGVYDTWAPGGGDVR	2	Halogeton_glomeratus_18951	18.8219354330393	19.0513609590553	18.8457309976196	19.1478298652562	18.6487564945452	18.9635188720407	19.3012593043162	18.5763023480119	19.2395026764165	19.0859757389848	19.4158138586881	19.3203089725638	18.4715377409556	18.5375327737006	18.9109379281642
ALYFGGVYDTWAPGGGDVR	3	Halogeton_glomeratus_18951	15.6189865687884	15.7501364127781	15.6687130434385	NA	NA	15.7691192945697	15.8718583255014	NA	15.8584613344014	15.5452424356344	16.0587233499016	15.9746418921799	NA	15.7306835010141	15.582044367128
ALYFNQSPLK	2	Halogeton_glomeratus_46844	14.4860315402438	14.3308653769001	14.1359162532309	13.9985278132487	13.7590500434388	13.6372790872316	13.9363006713918	14.0330739079328	14.4091480145068	14.0865469893352	13.9580111182667	14.2035686104097	13.8214635168891	14.1401901015481	13.7662018718403
ALYGEYMATQK	2	Halogeton_glomeratus_24561;Halogeton_glomeratus_29192;Halogeton_glomeratus_30102;Halogeton_glomeratus_32664	15.2105263715061	15.3422141649737	15.4837134417113	14.7993915744049	15.0272050508899	15.2553375218078	15.0253859947281	15.1752544497661	15.3520912646374	15.1022736133623	15.3839718040061	15.4612279544394	14.8219371616695	14.7140492912291	14.9990176802375
ALYHDLNAYR	3	Halogeton_glomeratus_31786	NA	12.5457491273753	NA	12.652700015407	NA	12.0536701513452	12.8588899515046	NA	12.9250441689151	NA	12.3804718154046	12.0946119091651	NA	NA	NA
ALYLWSNDHVENLIK	2	Halogeton_glomeratus_14038;Halogeton_glomeratus_31006;Halogeton_glomeratus_31169;Halogeton_glomeratus_39906	13.9406380663376	NA	14.0050800326705	13.8669362697763	13.9105738878571	13.9657720618009	13.6667520798184	13.4842315211285	13.885579749188	12.9463662018222	13.4570083457925	13.9368436253899	11.862879910238	13.5416101601824	NA
ALYMIGDNPSVDIK	2	Halogeton_glomeratus_17990	NA	NA	12.8793370597338	NA	13.2360441947064	NA	13.2843034074801	NA	NA	13.1995846800911	NA	NA	12.707793321138	NA	NA
ALYQQQQQPQQQLQQQSQQR	3	Halogeton_glomeratus_32253	11.9948068468727	11.7935346694931	NA	NA	11.096644840567	11.2029646435102	NA	11.4987188211246	NA	NA	11.78056046758	NA	NA	NA	NA
ALYTFDIGQNDIHHALTHLTEDEVR	3	Halogeton_glomeratus_49286;Halogeton_glomeratus_49860	12.783490842142	11.5329973481732	11.232015856373	11.5194707617813	NA	12.4378227276175	NA	NA	NA	10.7956843181339	NA	NA	12.1392106783286	NA	NA
ALYTSVQQLR	2	Halogeton_glomeratus_35036	18.4813881113431	18.4314615833242	18.3804246907032	18.7970860514782	18.4936734066996	18.7786578044574	18.4850135463004	18.4840065637609	18.4543634994471	18.6262251534274	18.8564931016932	18.876610184475	18.5225241691913	18.7526882449924	18.6914138128009
AM[Oxidation (M)]ADAAYPAVILETR	2	Halogeton_glomeratus_46024;Halogeton_glomeratus_47650	13.2063653365236	13.175127827321	13.4633558526655	12.9887113692064	12.8505240738303	13.2853796641976	12.9165901367032	13.106683984215	13.4144233351424	13.2781999853124	13.0187244938543	13.117857987981	13.0090851998656	13.1433052208907	13.1541053998371
AM[Oxidation (M)]ADSQAQLGIGSVVTGTVQSLK	2	Halogeton_glomeratus_43676	NA	NA	NA	NA	NA	NA	NA	NA	NA	NA	NA	11.0237961291776	NA	11.0345182387846	NA
AM[Oxidation (M)]ALNM[Oxidation (M)]GM[Oxidation (M)]LASYDQSVEFFR	2	Halogeton_glomeratus_46002	13.5864268527883	NA	NA	NA	NA	NA	NA	NA	NA	NA	NA	NA	NA	NA	NA
AM[Oxidation (M)]ALNM[Oxidation (M)]GMLASYDQSVEFFR	2	Halogeton_glomeratus_46002	15.4360336952811	15.0906601130394	15.0869901288094	15.2341030684027	14.8406824104995	14.3893201274548	14.9650838750288	14.2351783140726	NA	14.9747828720478	15.506771636129	14.3324562628628	13.8008468126958	15.1449892451285	15.0190766898889
AM[Oxidation (M)]AMNLLR	2	Halogeton_glomeratus_50636	NA	NA	11.6801863486302	NA	NA	12.2628822379339	NA	NA	12.3752526579747	11.3331352471871	10.6930370700575	12.3908794239836	NA	NA	NA
AM[Oxidation (M)]AQSIIFVK	2	Halogeton_glomeratus_45519;Halogeton_glomeratus_47266	12.6238732138271	12.8773510448889	12.6318776478268	NA	11.4770288112057	11.6992950843742	11.9715254758025	11.6432737500038	12.3465818146873	12.3440730525449	11.8407395614341	NA	12.150779989617	12.3035124106819	12.6674686841811
AM[Oxidation (M)]AVDTTVLGLSK	2	Halogeton_glomeratus_33887	12.0711624632043	12.0382405670864	12.2054193306405	12.161554256466	12.2476184500696	12.5430401718944	12.8362231796484	11.8671012511169	12.1383629968663	11.8478015492326	11.8922507793741	12.7052700948008	12.1603468401332	12.1935519078062	12.7001515725015
AM[Oxidation (M)]AYENVQYAFR	2	Halogeton_glomeratus_52154	14.3395850127697	14.5657153778128	14.9091670793725	14.5237199314985	NA	13.2473583300445	14.2659859936518	14.6582688083832	14.262122995565	NA	14.6622257939041	14.1465941370894	14.2341603347165	14.9879042469684	14.8377963890498
AM[Oxidation (M)]EFADMATTVSNTYSK	2	Halogeton_glomeratus_23360;Halogeton_glomeratus_3546	12.3735667391831	NA	NA	NA	NA	NA	NA	NA	NA	NA	NA	NA	NA	NA	NA
AM[Oxidation (M)]EVTHYLGGENYVFWGGR	2	Halogeton_glomeratus_25918	12.8924593187755	12.8056784752638	13.0659945156046	13.007667440401	12.9111970552466	12.9778144989893	12.5358925954573	12.5438446467004	13.0003943967325	12.9120427478281	12.8210142062952	12.7565782104495	12.3516182687556	12.9575825738653	NA
AM[Oxidation (M)]EVTHYLGGENYVFWGGR	3	Halogeton_glomeratus_25918	14.2755076131334	14.0013479347668	14.3838610368514	14.43458953686	14.229978676123	14.4938792090349	14.2915680484573	14.2520495598394	14.3622331223741	14.1838674951771	14.3156199253201	14.3626835030342	NA	14.4196245167002	14.3486131880505
AM[Oxidation (M)]HGTTMLSTR	2	Halogeton_glomeratus_26309;Halogeton_glomeratus_37533	NA	13.2462971936517	NA	NA	NA	13.5000039430255	NA	13.4015878219763	13.2057840231741	NA	13.4221680698311	13.165490359651	NA	13.5098281690641	NA
AM[Oxidation (M)]IDNLTMVPSVGDIFR	2	Halogeton_glomeratus_12504	14.3397413508242	14.0616291719586	14.2612991082887	14.5509156841381	14.4691271721863	14.5944400027802	14.4870944653317	14.3659498012936	14.1415408168623	14.2371937458903	14.3297768604415	14.2487019114975	14.3553835078832	14.3911675342372	14.4943740374846
AM[Oxidation (M)]IGQVAGGGR	2	Halogeton_glomeratus_45797	15.0930394171827	16.0210329089097	15.294099508342	16.1172368853027	14.9488503465822	15.5375540606247	15.1080935787654	14.8326810329208	15.7428311653943	14.9599212727729	15.2598562947655	15.5865056029403	15.0165838339751	15.2196574905368	15.8058683863419
AM[Oxidation (M)]IVNVPR	2	Halogeton_glomeratus_10731	NA	NA	13.0161313568819	NA	NA	NA	NA	NA	12.91303664542	NA	NA	NA	NA	12.9286170083886	NA
AM[Oxidation (M)]LEAFR	2	Halogeton_glomeratus_31615;Halogeton_glomeratus_33462	13.2323201189935	12.8015820583094	13.3837135943295	13.8006052215696	13.858208479104	13.8528399584525	13.1210024443393	13.0886695128896	12.6761059180452	13.6377977723878	13.7767809656884	13.9034760940383	13.2984771534197	13.5205331343954	13.7706188249192
AM[Oxidation (M)]LENIMR	2	Halogeton_glomeratus_33226	NA	NA	NA	15.1146125312426	NA	NA	NA	NA	NA	NA	NA	NA	NA	NA	NA
AM[Oxidation (M)]LISDAMETGTVQINSAPAR	2	Halogeton_glomeratus_33896;Halogeton_glomeratus_46916	12.7197960150698	10.9868076350017	12.4258317614379	10.8175978762313	11.394759854883	10.0367975373157	11.2677133059585	12.4961423883102	12.0112754444073	NA	11.3583088632351	12.5176016430365	NA	10.7388817965996	NA
AM[Oxidation (M)]LQDIAILTGAEYQAADLGLK	2	Halogeton_glomeratus_32426	15.4314975241586	15.4450552506655	15.6017884688453	15.4412605605293	15.5398008621773	15.4786543699354	15.4362307231995	15.2621852283989	15.2367764394252	15.3019951283867	15.4846603875225	15.7519080167228	15.9500759324128	16.0596398618893	15.9598795344945
AM[Oxidation (M)]LQDIAILTGAEYQAADLGLK	3	Halogeton_glomeratus_32426	14.0441063414037	14.1357651809706	14.2563185713182	14.0989818535217	14.006715915662	13.845031635553	14.066985854153	13.9086737042208	13.9105554738223	13.900312744733	14.0307565215269	14.1838948750297	14.3973560125673	14.6197982645984	14.5917592018349
AM[Oxidation (M)]LTANDDAVQLVVDRPYK	2	Halogeton_glomeratus_34362	11.3520774138101	10.9638856198905	NA	NA	NA	10.8963265371794	NA	NA	NA	NA	NA	11.3837082804653	11.8425321627574	10.3843675416174	NA
AM[Oxidation (M)]LTANDDAVQLVVDRPYK	3	Halogeton_glomeratus_34362	13.016072683497	11.7793903512503	12.8340893840416	12.0285878009505	12.6544851695088	12.6175879102056	12.9762647658371	12.4874281469142	12.3424501233158	11.542558094032	13.0168666953468	13.0632998018605	12.9198080199452	12.8486495148369	13.3399454602978
AM[Oxidation (M)]PTFFLIK	2	Halogeton_glomeratus_52555;Halogeton_glomeratus_54625	12.2145615827704	NA	NA	NA	NA	NA	12.1484481143082	12.8001258923473	12.1882557459001	NA	NA	11.0435827290577	NA	NA	11.0261051775218
AM[Oxidation (M)]QLLESGLK	2	Halogeton_glomeratus_54415	17.0061328097395	16.9247626774575	17.0655943847635	16.8275365419237	16.5914779488921	16.9649282371869	16.8414150224444	16.4813814870645	16.8138721557819	16.6022335035201	16.7918931005844	16.9174256760749	17.0577198536473	16.8284292363456	17.1675102090467
AM[Oxidation (M)]QLM[Oxidation (M)]TDNR	2	Halogeton_glomeratus_54173	12.4567651483175	NA	13.3710641912335	12.9737166722838	11.7883821246381	NA	13.7835488249035	NA	NA	NA	NA	NA	NA	11.7436300276634	NA
AM[Oxidation (M)]QLMTDNR	2	Halogeton_glomeratus_54173	13.2210599897406	13.2898034497294	13.410253391857	13.1081146792093	13.5723004559359	12.2768804899734	13.1729973503525	13.2883702221147	13.3669894293492	13.1147115660413	13.2205559142612	13.2857377412217	13.5639671451443	13.7237758733248	13.8098016183534
AM[Oxidation (M)]SIM[Oxidation (M)]NSFINDIFEK	2	Halogeton_glomeratus_23239	18.1171121201652	17.7978716343973	17.5753990345613	17.7121028875242	17.5324385295859	17.597331248382	17.8810598890074	17.928728572226	17.8358747668626	17.1030091950064	17.7720900906219	17.7297160015336	16.9757982915743	17.4814253672012	17.0137829989651
AM[Oxidation (M)]SIMNSFINDIFEK	2	Halogeton_glomeratus_23239	18.3711865588773	17.8608478948601	17.8809864269084	17.8007384064287	17.6517760395229	17.8017689792698	18.067877848786	18.4677033545328	18.5281010553786	17.0677846373313	17.5247504561635	17.4002052628779	16.6273168590191	18.031960918689	16.7798873398259
AM[Oxidation (M)]SNIESSPEGFNMLR	2	Halogeton_glomeratus_31811	14.1353444818729	14.1000549484782	13.8438026397305	13.6795241886473	14.153187724356	13.8251730316788	13.5121487290614	13.5066962723159	13.6606792151564	13.9740917861589	13.7364485018994	13.8375896551142	14.4410436714235	14.3226529985603	14.3746726061305
AM[Oxidation (M)]TEMNGAVLSTR	2	Halogeton_glomeratus_36651	12.3955184120089	NA	NA	NA	NA	NA	NA	NA	NA	NA	NA	NA	NA	NA	NA
AM[Oxidation (M)]TLPGVGEIM[Oxidation (M)]DMMDVADPDAVHAVR	3	Halogeton_glomeratus_12680;Halogeton_glomeratus_16942;Halogeton_glomeratus_17338;Halogeton_glomeratus_20061;Halogeton_glomeratus_22609	NA	NA	NA	NA	NA	NA	10.1244552515354	NA	NA	NA	NA	NA	NA	NA	NA
AM[Oxidation (M)]TVFWSSM[Oxidation (M)]AQSM[Oxidation (M)]TSR	2	Halogeton_glomeratus_14736	NA	NA	10.7242778142438	NA	11.5671258685676	NA	NA	NA	NA	NA	NA	NA	11.0117806694779	NA	NA
AM[Oxidation (M)]TVFWSSM[Oxidation (M)]AQSMTSR	2	Halogeton_glomeratus_14736	10.4603974805279	NA	NA	NA	NA	NA	NA	NA	NA	NA	NA	10.6608719780238	NA	NA	NA
AM[Oxidation (M)]TVFWSSMAQSMTSR	2	Halogeton_glomeratus_14736	15.2292463989637	15.0956444724332	15.0524296087517	15.1155555567078	14.8761859947652	14.8675663535471	15.0103171914501	14.9386355294973	14.6221538618055	13.3523777316869	15.316931289829	15.02839936929	14.6637449994569	14.9078036176812	14.7475425106374
AM[Oxidation (M)]VIEEITVAPPK	2	Halogeton_glomeratus_50228	13.30616859198	12.7299565736582	13.1218287458439	14.826994151884	12.9116767431195	12.3318971781101	12.7935266183078	11.6917953787296	13.4200407085223	NA	0.0703721476226775	NA	12.8264061366352	12.8720391347395	12.6265081555204
AM[Oxidation (M)]VIYGTYDK	2	Halogeton_glomeratus_53595;Halogeton_glomeratus_54572	NA	NA	NA	NA	15.2399828095758	NA	NA	NA	NA	NA	NA	NA	NA	NA	NA
AMADAAYPAVILETR	2	Halogeton_glomeratus_46024;Halogeton_glomeratus_47650	18.0281500396621	18.1045505887829	18.1708977864031	17.9767655279028	18.1094965637847	18.1506658299234	18.1188798875929	18.0119607469812	18.2753710558141	18.3035634957466	18.0884264447626	18.2225076085107	18.0847925655851	17.9453616355829	18.0608631734662
AMADSQAQLGIGSVVTGTVQSLK	2	Halogeton_glomeratus_43676	16.0903895891871	16.1651289616553	16.1246202526808	16.5119099533724	16.5566574398485	16.4199656547742	16.1260395100657	15.7840910728311	15.8359557727617	16.1675334146071	16.357950488986	16.5469793315243	16.4303051682825	16.5668607808357	16.3710877357037
AMAGVSVPFMK	2	Halogeton_glomeratus_50452	NA	NA	NA	NA	NA	NA	13.1948732258067	NA	13.3332525989378	NA	13.1364532111222	12.9087822155524	NA	NA	NA
AMALAIEPSLR	2	Halogeton_glomeratus_47140	15.1299208282561	15.2789835276728	15.1160590412697	15.3171670872146	15.1596711993928	15.3631071029558	15.4008840027029	15.4098757929893	15.4528367675769	15.6279958489314	15.5567923934939	15.4220101284832	15.328129329638	15.5960658170534	15.1814868411092
AMALNM[Oxidation (M)]GM[Oxidation (M)]LASYDQSVEFFR	2	Halogeton_glomeratus_46002	13.1033959196551	13.0036796680983	13.0323704520918	12.7159399378351	12.5618363466222	12.8556686410678	12.8123849708704	12.7775534842446	13.1262816948031	12.6983070330605	13.0684917142763	13.3588138860389	12.872406399596	13.0404080695908	13.2018001677173
AMAMNLLR	2	Halogeton_glomeratus_50636	17.3040577097176	17.1825045413298	17.087812996067	17.0815763355206	16.787511662112	17.1567480653472	17.2064162437353	17.2709873060332	16.8607863907961	16.7637026581812	17.1195471911126	17.1820559902048	17.0912661119042	17.2296268530579	16.7636824611405
AMAQSIIFVK	2	Halogeton_glomeratus_45519;Halogeton_glomeratus_47266	18.0490013257672	17.851858597924	17.9980908534705	17.8834245097205	17.7815396560911	17.569993173172	17.3814852095969	17.9124834215123	17.4580982997171	17.4588340801093	17.5381929739175	17.4229232382364	17.5435039029423	17.6588042044245	17.6980442264513
AMAVDTTVLGLSK	2	Halogeton_glomeratus_33887	18.8224821160535	18.7608475227788	18.824017195117	18.9089798749515	18.838733692466	19.005584572653	18.9095716181921	18.8391821926696	18.9459236471825	18.6810953956993	18.7629175542514	18.930941316172	18.8729106008045	18.8346040202533	18.8754905398361
AMAYENVQYAFR	2	Halogeton_glomeratus_52154	17.0411005360269	17.1719889466197	16.9700756118633	17.0206184129971	16.9503887811581	16.8370809064627	17.073637366248	17.2503205634545	17.2742964569433	16.95264968055	16.7072288624312	16.8374013520001	16.2046414528645	16.845164040557	16.6483019525606
AMDLILNK	2	Halogeton_glomeratus_49526	16.7137286820405	16.8590749342294	16.8570088479657	16.8534068424032	16.9868239787602	16.5929576944141	16.9362376162441	17.1114223351239	16.9671387225324	16.79153767435	17.1207494391347	16.8283609719517	16.8386079265147	16.8519553098992	16.5567443129011
AMEAISASLNYPK	2	Halogeton_glomeratus_6592;Halogeton_glomeratus_8521	NA	NA	NA	NA	NA	15.1137856034089	NA	NA	NA	NA	NA	10.880981800428	NA	NA	11.6080382168192
AMEFADMATTVSNTYSK	2	Halogeton_glomeratus_23360;Halogeton_glomeratus_3546	16.3097295695798	15.9206500836221	15.9460305641153	15.9732112768695	15.8313892434198	15.8379086856594	15.6037036911798	15.4865087010915	15.8486307289274	15.9576122336501	16.0578934685923	16.009299623496	15.9082569041047	16.112742324901	16.1816935278624
AMEVDEKPTEDYSDIGGLEK	2	Halogeton_glomeratus_39511;Halogeton_glomeratus_47435;Halogeton_glomeratus_49282	16.5843212106385	16.3517754044748	16.6670240578866	16.2119161180899	16.8757048665873	16.6372249761073	16.5104742065737	16.2352328799551	16.0127211814878	15.369667474877	16.2912648253688	16.3255839994885	16.7498889156781	15.9975745530073	16.3540386198759
AMEVDEKPTEDYSDIGGLEK	3	Halogeton_glomeratus_39511;Halogeton_glomeratus_47435;Halogeton_glomeratus_49282	15.2429515229096	15.0153688783395	15.2077448504849	15.1034834028215	15.5463676181062	15.109823776838	15.2842752366706	14.9365209438283	14.9040198476746	13.7671616508373	15.0451321380047	15.1027788017431	15.5939352222814	15.1097168494092	15.0575464520187
AMEVMNILETK	2	Halogeton_glomeratus_36752	14.1033387632162	13.7594738776492	13.6234801826788	14.1207298836782	13.6495865141158	13.7582198520466	13.6451923480407	13.3685166608599	13.1859936550725	13.2533639025856	14.0189230555941	13.6802565339178	13.2608303586558	13.5039118620955	13.2671687205769
AMEVTHYLGGENYVFWGGR	2	Halogeton_glomeratus_25918	18.0166203377024	17.9792857863345	17.8899757622033	18.0480773402119	18.0098544657415	18.1370875132552	18.065438538947	18.1227277562229	18.1273186322403	17.6591958308609	18.0994948061842	17.8774579610194	17.7506842542777	18.0398783317448	17.8140558167341
AMFHSDNVYEIPNVR	2	Halogeton_glomeratus_3312;Halogeton_glomeratus_7201	14.3108815660596	14.0783535274489	14.1977948405207	13.9229149061939	13.7668567744172	14.1046461278384	13.9174712948782	13.7791040678548	14.0115447400864	13.7477524730939	14.0658270991107	14.0150030216143	13.6942558463568	13.6412117266932	13.7989777909902
AMFHSDNVYEIPNVR	3	Halogeton_glomeratus_3312;Halogeton_glomeratus_7201	15.0328674948387	14.9532288017597	15.320541876362	14.9702240512577	14.4015528549812	14.4423858787182	15.0184848873589	14.4436270316867	NA	NA	14.9028379889166	14.9653882427584	14.2481484487122	NA	14.8155405232393
AMFVDFGLAK	2	Halogeton_glomeratus_18706;Halogeton_glomeratus_21882	17.1089472528339	17.001806243244	17.1439072514015	17.0983830900982	17.1001897977605	17.0357664974715	16.9625909343784	16.7474577054948	16.9555608350679	NA	17.2536403696779	17.3062990375066	NA	17.0951664075777	NA
AMGDAAVAAAASIGYIGVGTVEFLLDER	3	Halogeton_glomeratus_31902	14.6401990834245	14.3091515722768	17.6631502881876	14.419414014325	17.4579785737222	18.0733145276381	12.7266461362649	14.3187257209879	18.6268905360657	16.2198671758186	14.2728193712347	15.5600638062103	18.176153921238	15.4332647764148	18.799572266359
AMGLQSIPVAFGIEPAK	2	Halogeton_glomeratus_36647	15.1905145112905	15.1423603268554	15.144118474324	15.5591854433226	15.0823008124799	15.6432069317221	15.1886171468595	14.7986201349957	15.1787328674485	15.1224474574232	15.5597605279076	15.6909288964704	14.495580983418	14.7051774736327	14.9599758425721
AMHAVIDR	2	Halogeton_glomeratus_168	26.7476836001505	26.9366905158278	26.8349373439061	26.8110791131018	26.9706999447854	27.0207056338811	26.9311837202454	26.9485466083803	26.8823002652919	26.8237505574696	26.8371646427252	26.8279611992624	26.9346479592472	26.9434232019051	26.8234726436949
AMHGTTMLSTR	2	Halogeton_glomeratus_26309;Halogeton_glomeratus_37533	15.8476103348161	15.5857939141198	15.7119562204834	15.6093978665323	15.7414678112313	15.6948684746329	15.9102334404915	15.7769612032793	15.7989938110299	15.1063165887304	15.5244337024927	15.5606855675369	15.2075416593828	15.3741066205942	15.2108250722665
AMHGTTMLSTR	3	Halogeton_glomeratus_26309;Halogeton_glomeratus_37533	NA	NA	NA	NA	11.0739624635216	NA	NA	NA	NA	NA	NA	NA	NA	NA	NA
AMHSQILNIFNEEGGK	2	Halogeton_glomeratus_10528	NA	NA	NA	NA	NA	11.8255529296198	NA	NA	NA	NA	NA	NA	NA	NA	NA
AMIEHNLLSASK	2	Halogeton_glomeratus_37566	NA	14.7172410204919	14.5292874898503	14.3027109414848	NA	NA	14.0770254080816	NA	14.4165828052032	14.4086612022597	14.4896673886522	NA	14.2947176395212	14.8804742041683	13.5724929517991
AMIEHNLLSASK	3	Halogeton_glomeratus_37566	14.1563617874985	13.9767774471257	13.6940335023831	13.8884977819508	13.8825220109723	14.0483368971275	13.9197844256482	14.2197550240694	14.2785609375337	13.3982804464081	14.2946539613835	14.0472200581658	13.2148089881484	14.1376431871272	13.6458196398057
AMIGQVAGGGR	2	Halogeton_glomeratus_45797	19.6309453433372	19.3187254509549	19.4087604224824	19.9222832503462	19.7411782742195	19.7768092147816	19.5018940895939	19.4151998271653	19.6240708029241	19.5344217385995	19.8931521185014	19.7734589024992	19.535165220231	19.4293099144251	19.7254216398694
AMIQQPR	2	Halogeton_glomeratus_37786	18.8184632263339	18.7019227895836	18.7749229861625	18.8878690777306	18.7303033305833	18.7788953525056	18.7760915410848	18.7408252855678	18.9591480299642	18.7190392294937	18.9326730237429	18.8068079596692	18.6962299258006	18.5973949726389	18.6918922260531
AMIVNVPR	2	Halogeton_glomeratus_10731	18.662025983443	18.4150225671876	18.5170092949187	18.5002370110167	18.4077866258369	18.494063751136	18.5383368334395	18.6879486473365	18.5236785179466	18.5261280650232	18.6755991810028	18.5987059668452	18.5109274063035	18.5696027061819	18.2286101347498
AMLC[Carbamidomethyl (C)]LIR	2	Halogeton_glomeratus_10348	13.6355265757338	13.4460749658438	13.3633026000932	12.8910410671314	13.2199905045344	13.4688418672368	13.1891433941708	13.7870058181573	13.5506959126547	12.812428425414	13.4148053269896	NA	13.1138303444212	13.3509089981832	NA
AMLEWHGVSR	2	Halogeton_glomeratus_42986	15.2933897388787	15.0886748556868	15.4518916056672	15.1348175324392	14.9662077340012	15.2334355667097	15.3953308817312	15.175018412981	15.1930223743333	15.163895347257	15.2410910136111	14.8958670727823	15.0150390041007	14.9800878915534	15.1612157013397
AMLINTPHNPTGK	2	Halogeton_glomeratus_41497	16.5538791970888	16.3516744951378	16.3304903077016	16.1902206144052	16.4905666065349	16.4479142202041	16.5020669760298	16.5190016573305	16.3664640138848	16.294178361152	16.2796011106091	16.1624436772263	16.1177163233477	16.2579445327041	16.0043649795502
AMLINTPHNPTGK	3	Halogeton_glomeratus_41497	14.1740462826307	14.6301751340411	14.5389303663316	14.1362371899347	14.4436650669097	NA	14.3421406782014	14.6041705982354	14.5197133693674	14.2706687446053	14.4842653953595	14.4184108750541	14.5692849468075	14.291820119229	13.6511539234477
AMLISDAMETGTVQINSAPAR	2	Halogeton_glomeratus_33896;Halogeton_glomeratus_46916	18.0101647260416	17.7711578686206	17.7758108733139	17.1853420546743	17.0166060293455	16.9566726206162	17.8968844234523	18.0966219954842	17.6539636023593	17.4050696846561	17.8152067844736	18.0022523645618	16.6767397047177	17.1703634727979	16.7853214347984
AMLISDAMETGTVQINSAPAR	3	Halogeton_glomeratus_33896;Halogeton_glomeratus_46916	14.3537353425039	13.9020138481827	13.9875385083962	13.3190373587129	12.9040757326704	NA	14.1905805962292	14.3482437740495	14.1030993825945	13.4024387622202	13.825615368431	14.4641528081271	12.6174196589701	13.648290287343	12.9531563919516
AMLQDIAILTGAEYQAADLGLK	2	Halogeton_glomeratus_32426	21.2578962613195	21.3764697497265	21.2912423383531	21.5090992165308	21.4550536208617	21.5083959739657	21.4403499645372	21.2818235481571	21.2793714298863	21.1853751676772	21.3940987491178	21.6871273542004	21.5604508358615	21.4659098575327	21.4525972493549
AMLQDIAILTGAEYQAADLGLK	3	Halogeton_glomeratus_32426	20.3862112419403	20.3644380685356	20.3854612902127	20.5115369750499	20.7834128535798	20.4069906745136	20.2971035828131	20.2980139566993	20.3509354101395	20.1467774106873	20.4223469408053	20.6525534116918	20.5154840320133	20.5110636152964	20.3737399881066
AMLSDGSMLAVK	2	Halogeton_glomeratus_31282	13.9344540724254	13.7930487722843	13.6087898258203	13.7618400698799	13.6836674736218	NA	14.1642153658734	13.591938576445	14.2255230891239	13.857677031183	13.5379761732469	NA	13.5368080331418	13.4309484670822	13.1513772759344
AMLTANDDAVQLVVDRPYK	2	Halogeton_glomeratus_34362	14.7894550275662	14.3562989316982	14.7074841048547	14.9106914796269	14.8957025080516	15.2582700219851	14.8413400875524	14.5908378507585	14.676072128695	14.2210020221118	14.8836090375798	14.8844613821362	14.5364156169529	14.3256338344722	14.6231653506596
[truncated: 24,543 more rows]
