# Supplementary material for: Physiological and proteomic analysis of halophyte Halogeton glomeratus in response to Ni2+ stress
Source: Front Plant Sci. 2026 Jan 30;16:1622321. doi: 10.3389/fpls.2025.1622321 (PMC12903123; doi:10.3389/fpls.2025.1622321)
Supplement: Supplementary File 1 — Detailed information on peptides. [file DataSheet1.zip › supplementary file 10.xlsx]

## Sheet: Sheet1
Number	Gene Ontology term	genes	P-value
1	ion transmembrane transport	Halogeton_glomeratus_39751, Halogeton_glomeratus_24145, Halogeton_glomeratus_51572, Halogeton_glomeratus_52606, Halogeton_glomeratus_54407, Halogeton_glomeratus_37053, Halogeton_glomeratus_52751, Halogeton_glomeratus_51562, Halogeton_glomeratus_15907	0.000157013
2	RNA modification	Halogeton_glomeratus_48591, Halogeton_glomeratus_40105, Halogeton_glomeratus_29182, Halogeton_glomeratus_31328, Halogeton_glomeratus_32342, Halogeton_glomeratus_13653, Halogeton_glomeratus_35489, Halogeton_glomeratus_48602, Halogeton_glomeratus_23129, Halogeton_glomeratus_18743	0.000261481
3	localization	Halogeton_glomeratus_10630, Halogeton_glomeratus_24145, Halogeton_glomeratus_52606, Halogeton_glomeratus_51300, Halogeton_glomeratus_54407, Halogeton_glomeratus_10159, Halogeton_glomeratus_29391, Halogeton_glomeratus_34050, Halogeton_glomeratus_12675, Halogeton_glomeratus_32813, Halogeton_glomeratus_12543, Halogeton_glomeratus_12198, Halogeton_glomeratus_24557, Halogeton_glomeratus_15140, Haloget…	0.000416546
4	RNA metabolic process	Halogeton_glomeratus_48591, Halogeton_glomeratus_42078, Halogeton_glomeratus_10630, Halogeton_glomeratus_40105, Halogeton_glomeratus_37802, Halogeton_glomeratus_24530, Halogeton_glomeratus_32342, Halogeton_glomeratus_13653, Halogeton_glomeratus_12482, Halogeton_glomeratus_19502, Halogeton_glomeratus_20720, Halogeton_glomeratus_43398, Halogeton_glomeratus_12797, Halogeton_glomeratus_18743, Haloget…	0.000446132
5	transmembrane transport	Halogeton_glomeratus_39751, Halogeton_glomeratus_24145, Halogeton_glomeratus_12025, Halogeton_glomeratus_51572, Halogeton_glomeratus_52606, Halogeton_glomeratus_54407, Halogeton_glomeratus_29391, Halogeton_glomeratus_32813, Halogeton_glomeratus_29645, Halogeton_glomeratus_37053, Halogeton_glomeratus_52751, Halogeton_glomeratus_51562, Halogeton_glomeratus_15907	0.000561711
6	RNA processing	Halogeton_glomeratus_42078, Halogeton_glomeratus_10630, Halogeton_glomeratus_37802, Halogeton_glomeratus_24530, Halogeton_glomeratus_32342, Halogeton_glomeratus_20720, Halogeton_glomeratus_12797, Halogeton_glomeratus_15242, Halogeton_glomeratus_14040, Halogeton_glomeratus_31328, Halogeton_glomeratus_26126, Halogeton_glomeratus_35489, Halogeton_glomeratus_48602, Halogeton_glomeratus_42, Halogeton_…	0.000808865
7	nucleic acid metabolic process	Halogeton_glomeratus_42078, Halogeton_glomeratus_10630, Halogeton_glomeratus_37802, Halogeton_glomeratus_13653, Halogeton_glomeratus_19502, Halogeton_glomeratus_20720, Halogeton_glomeratus_23264, Halogeton_glomeratus_18911, Halogeton_glomeratus_12797, Halogeton_glomeratus_15242, Halogeton_glomeratus_31328, Halogeton_glomeratus_35489, Halogeton_glomeratus_32085, Halogeton_glomeratus_23526, Haloget…	0.000818397
8	establishment of localization	Halogeton_glomeratus_10630, Halogeton_glomeratus_24145, Halogeton_glomeratus_52606, Halogeton_glomeratus_51300, Halogeton_glomeratus_54407, Halogeton_glomeratus_10159, Halogeton_glomeratus_29391, Halogeton_glomeratus_34050, Halogeton_glomeratus_12675, Halogeton_glomeratus_32813, Halogeton_glomeratus_12543, Halogeton_glomeratus_12198, Halogeton_glomeratus_24557, Halogeton_glomeratus_15140, Haloget…	0.00126398
9	transport	Halogeton_glomeratus_10630, Halogeton_glomeratus_24145, Halogeton_glomeratus_52606, Halogeton_glomeratus_51300, Halogeton_glomeratus_54407, Halogeton_glomeratus_10159, Halogeton_glomeratus_29391, Halogeton_glomeratus_34050, Halogeton_glomeratus_32813, Halogeton_glomeratus_12543, Halogeton_glomeratus_12198, Halogeton_glomeratus_24557, Halogeton_glomeratus_15140, Halogeton_glomeratus_51572, Haloget…	0.00314377
10	RNA splicing, via transesterification reactions	Halogeton_glomeratus_20720, Halogeton_glomeratus_42, Halogeton_glomeratus_15242, Halogeton_glomeratus_37802, Halogeton_glomeratus_37979, Halogeton_glomeratus_12797, Halogeton_glomeratus_344	0.00351954
11	RNA splicing, via transesterification reactions with bulged adenosine as nucleophile	Halogeton_glomeratus_20720, Halogeton_glomeratus_42, Halogeton_glomeratus_15242, Halogeton_glomeratus_37802, Halogeton_glomeratus_37979, Halogeton_glomeratus_12797, Halogeton_glomeratus_344	0.00351954
12	mRNA splicing, via spliceosome	Halogeton_glomeratus_20720, Halogeton_glomeratus_42, Halogeton_glomeratus_15242, Halogeton_glomeratus_37802, Halogeton_glomeratus_37979, Halogeton_glomeratus_12797, Halogeton_glomeratus_344	0.00351954
13	ion transport	Halogeton_glomeratus_39751, Halogeton_glomeratus_24145, Halogeton_glomeratus_51572, Halogeton_glomeratus_52606, Halogeton_glomeratus_54407, Halogeton_glomeratus_37053, Halogeton_glomeratus_52751, Halogeton_glomeratus_51562, Halogeton_glomeratus_15907	0.00392565
14	anion transmembrane transport	Halogeton_glomeratus_39751, Halogeton_glomeratus_51572, Halogeton_glomeratus_37053	0.00410191
15	membrane organization	Halogeton_glomeratus_40894, Halogeton_glomeratus_15140, Halogeton_glomeratus_10159, Halogeton_glomeratus_37837, Halogeton_glomeratus_26126, Halogeton_glomeratus_12675	0.00524456
16	inorganic ion transmembrane transport	Halogeton_glomeratus_39751, Halogeton_glomeratus_24145, Halogeton_glomeratus_51572, Halogeton_glomeratus_54407, Halogeton_glomeratus_52751, Halogeton_glomeratus_15907	0.00524456
17	protein-tetrapyrrole linkage	Halogeton_glomeratus_5855, Halogeton_glomeratus_50328	0.00600766
18	phosphate ion transmembrane transport	Halogeton_glomeratus_39751, Halogeton_glomeratus_51572	0.00600766
19	inorganic anion transmembrane transport	Halogeton_glomeratus_39751, Halogeton_glomeratus_51572	0.00600766
20	RNA splicing	Halogeton_glomeratus_20720, Halogeton_glomeratus_42, Halogeton_glomeratus_15242, Halogeton_glomeratus_37802, Halogeton_glomeratus_37979, Halogeton_glomeratus_12797, Halogeton_glomeratus_344	0.00661609
