# Supplementary material for: Physiological and proteomic analysis of halophyte Halogeton glomeratus in response to Ni2+ stress
Source: Front Plant Sci. 2026 Jan 30;16:1622321. doi: 10.3389/fpls.2025.1622321 (PMC12903123; doi:10.3389/fpls.2025.1622321)
Supplement: Supplementary File 1 — Detailed information on peptides. [file DataSheet1.zip › supplementary file 11.xlsx]

## Sheet: Sheet1
Number	Gene Ontology term	genes	P-value
1	cell wall organization or biogenesis	Halogeton_glomeratus_52209, Halogeton_glomeratus_14840, Halogeton_glomeratus_45131, Halogeton_glomeratus_41817, Halogeton_glomeratus_34909, Halogeton_glomeratus_46592, Halogeton_glomeratus_51735, Halogeton_glomeratus_10613, Halogeton_glomeratus_1504, Halogeton_glomeratus_33509, Halogeton_glomeratus_53268, Halogeton_glomeratus_35316, Halogeton_glomeratus_25269, Halogeton_glomeratus_33097	5.15927e-05
2	cell wall organization	Halogeton_glomeratus_52209, Halogeton_glomeratus_45131, Halogeton_glomeratus_41817, Halogeton_glomeratus_34909, Halogeton_glomeratus_46592, Halogeton_glomeratus_51735, Halogeton_glomeratus_1504, Halogeton_glomeratus_33509, Halogeton_glomeratus_53268, Halogeton_glomeratus_35316, Halogeton_glomeratus_25269	0.000306149
3	external encapsulating structure organization	Halogeton_glomeratus_52209, Halogeton_glomeratus_45131, Halogeton_glomeratus_41817, Halogeton_glomeratus_34909, Halogeton_glomeratus_46592, Halogeton_glomeratus_51735, Halogeton_glomeratus_1504, Halogeton_glomeratus_33509, Halogeton_glomeratus_53268, Halogeton_glomeratus_35316, Halogeton_glomeratus_25269	0.000616979
4	hydrogen peroxide metabolic process	Halogeton_glomeratus_52209, Halogeton_glomeratus_51800, Halogeton_glomeratus_52676, Halogeton_glomeratus_50481, Halogeton_glomeratus_49205, Halogeton_glomeratus_49832, Halogeton_glomeratus_47746, Halogeton_glomeratus_54302	0.00264836
5	hydrogen peroxide catabolic process	Halogeton_glomeratus_52209, Halogeton_glomeratus_51800, Halogeton_glomeratus_52676, Halogeton_glomeratus_50481, Halogeton_glomeratus_49205, Halogeton_glomeratus_49832, Halogeton_glomeratus_47746, Halogeton_glomeratus_54302	0.00264836
6	abscisic acid-activated signaling pathway	Halogeton_glomeratus_13221, Halogeton_glomeratus_52707, Halogeton_glomeratus_33568, Halogeton_glomeratus_24916	0.00300497
7	reactive oxygen species metabolic process	Halogeton_glomeratus_52209, Halogeton_glomeratus_51800, Halogeton_glomeratus_52676, Halogeton_glomeratus_50481, Halogeton_glomeratus_49205, Halogeton_glomeratus_49832, Halogeton_glomeratus_12556, Halogeton_glomeratus_47746, Halogeton_glomeratus_54302	0.00309618
8	response to oxidative stress	Halogeton_glomeratus_52209, Halogeton_glomeratus_51800, Halogeton_glomeratus_52676, Halogeton_glomeratus_50481, Halogeton_glomeratus_49205, Halogeton_glomeratus_49832, Halogeton_glomeratus_19040, Halogeton_glomeratus_54511, Halogeton_glomeratus_27967, Halogeton_glomeratus_52555, Halogeton_glomeratus_14538, Halogeton_glomeratus_47746	0.00414407
9	cell wall macromolecule metabolic process	Halogeton_glomeratus_14840, Halogeton_glomeratus_51735, Halogeton_glomeratus_53268, Halogeton_glomeratus_33097	0.00632064
10	cellular response to abscisic acid stimulus	Halogeton_glomeratus_13221, Halogeton_glomeratus_52707, Halogeton_glomeratus_33568, Halogeton_glomeratus_24916	0.00632064
11	cellular response to alcohol	Halogeton_glomeratus_13221, Halogeton_glomeratus_52707, Halogeton_glomeratus_33568, Halogeton_glomeratus_24916	0.00632064
12	transmembrane transport	Halogeton_glomeratus_39699, Halogeton_glomeratus_32578, Halogeton_glomeratus_51572, Halogeton_glomeratus_16965, Halogeton_glomeratus_52606, Halogeton_glomeratus_29391, Halogeton_glomeratus_26505, Halogeton_glomeratus_31251, Halogeton_glomeratus_32813, Halogeton_glomeratus_23925, Halogeton_glomeratus_29645, Halogeton_glomeratus_469, Halogeton_glomeratus_52751, Halogeton_glomeratus_51562, Halogeton…	0.00675326
13	cofactor catabolic process	Halogeton_glomeratus_52209, Halogeton_glomeratus_51800, Halogeton_glomeratus_52676, Halogeton_glomeratus_50481, Halogeton_glomeratus_49205, Halogeton_glomeratus_49832, Halogeton_glomeratus_47746, Halogeton_glomeratus_54302	0.00681984
14	phosphate ion transport	Halogeton_glomeratus_43118, Halogeton_glomeratus_31727, Halogeton_glomeratus_51572	0.00717948
15	hemicellulose metabolic process	Halogeton_glomeratus_51735, Halogeton_glomeratus_53268, Halogeton_glomeratus_33097	0.00717948
16	xyloglucan metabolic process	Halogeton_glomeratus_51735, Halogeton_glomeratus_53268, Halogeton_glomeratus_33097	0.00717948
17	inorganic anion transport	Halogeton_glomeratus_43118, Halogeton_glomeratus_31727, Halogeton_glomeratus_51572	0.00717948
18	response to acid chemical	Halogeton_glomeratus_52606, Halogeton_glomeratus_32740, Halogeton_glomeratus_33568, Halogeton_glomeratus_5540, Halogeton_glomeratus_1504, Halogeton_glomeratus_27967, Halogeton_glomeratus_35509, Halogeton_glomeratus_13221, Halogeton_glomeratus_52707, Halogeton_glomeratus_24916, Halogeton_glomeratus_52259	0.00819785
