# Supplementary material for: Physiological and proteomic analysis of halophyte Halogeton glomeratus in response to Ni2+ stress
Source: Front Plant Sci. 2026 Jan 30;16:1622321. doi: 10.3389/fpls.2025.1622321 (PMC12903123; doi:10.3389/fpls.2025.1622321)
Supplement: Supplementary File 1 — Detailed information on peptides. [file DataSheet1.zip › supplementary file 13.xls]

Pathway_level1	Pathway_level2	Number_of_Proteins	Proteins
Cellular Processes	Transport and catabolism	15	Halogeton_glomeratus_15907;Halogeton_glomeratus_1956;Halogeton_glomeratus_20113;Halogeton_glomeratus_22318;Halogeton_glomeratus_22532;Halogeton_glomeratus_33211;Halogeton_glomeratus_35340;Halogeton_glomeratus_35684;Halogeton_glomeratus_42309;Halogeton_glomeratus_43705;Halogeton_glomeratus_47543;Halogeton_glomeratus_48153;Halogeton_glomeratus_51997;Halogeton_glomeratus_52161;Halogeton_glomeratus_5…
Environmental Information Processing	Membrane transport	2	Halogeton_glomeratus_25315;Halogeton_glomeratus_51572
Environmental Information Processing	Signal transduction	10	Halogeton_glomeratus_10777;Halogeton_glomeratus_12985;Halogeton_glomeratus_13035;Halogeton_glomeratus_2987;Halogeton_glomeratus_31421;Halogeton_glomeratus_319;Halogeton_glomeratus_40132;Halogeton_glomeratus_42303;Halogeton_glomeratus_51124;Halogeton_glomeratus_54614
Genetic Information Processing	Folding, sorting and degradation	20	Halogeton_glomeratus_10545;Halogeton_glomeratus_11322;Halogeton_glomeratus_11572;Halogeton_glomeratus_1182;Halogeton_glomeratus_12675;Halogeton_glomeratus_18059;Halogeton_glomeratus_23925;Halogeton_glomeratus_24530;Halogeton_glomeratus_24863;Halogeton_glomeratus_24874;Halogeton_glomeratus_25977;Halogeton_glomeratus_26540;Halogeton_glomeratus_289;Halogeton_glomeratus_31667;Halogeton_glomeratus_329…
Genetic Information Processing	Replication and repair	3	Halogeton_glomeratus_13298;Halogeton_glomeratus_18910;Halogeton_glomeratus_20756
Genetic Information Processing	Transcription	8	Halogeton_glomeratus_11189;Halogeton_glomeratus_1199;Halogeton_glomeratus_13206;Halogeton_glomeratus_20720;Halogeton_glomeratus_3412;Halogeton_glomeratus_344;Halogeton_glomeratus_35879;Halogeton_glomeratus_54384
Genetic Information Processing	Translation	17	Halogeton_glomeratus_10545;Halogeton_glomeratus_10630;Halogeton_glomeratus_1199;Halogeton_glomeratus_1318;Halogeton_glomeratus_14958;Halogeton_glomeratus_17199;Halogeton_glomeratus_19840;Halogeton_glomeratus_21829;Halogeton_glomeratus_2949;Halogeton_glomeratus_31403;Halogeton_glomeratus_35418;Halogeton_glomeratus_35650;Halogeton_glomeratus_37775;Halogeton_glomeratus_40390;Halogeton_glomeratus_410…
Human Diseases	Endocrine and metabolic diseases	1	Halogeton_glomeratus_53398
Metabolism	Amino acid metabolism	11	Halogeton_glomeratus_17920;Halogeton_glomeratus_22069;Halogeton_glomeratus_31744;Halogeton_glomeratus_32505;Halogeton_glomeratus_32985;Halogeton_glomeratus_36552;Halogeton_glomeratus_40044;Halogeton_glomeratus_41467;Halogeton_glomeratus_49548;Halogeton_glomeratus_51997;Halogeton_glomeratus_52763
Metabolism	Biosynthesis of other secondary metabolites	10	Halogeton_glomeratus_10878;Halogeton_glomeratus_32505;Halogeton_glomeratus_34795;Halogeton_glomeratus_34991;Halogeton_glomeratus_35297;Halogeton_glomeratus_37664;Halogeton_glomeratus_38501;Halogeton_glomeratus_41467;Halogeton_glomeratus_49548;Halogeton_glomeratus_53398
Metabolism	Carbohydrate metabolism	26	Halogeton_glomeratus_10244;Halogeton_glomeratus_10878;Halogeton_glomeratus_16629;Halogeton_glomeratus_22069;Halogeton_glomeratus_23144;Halogeton_glomeratus_23316;Halogeton_glomeratus_25269;Halogeton_glomeratus_26215;Halogeton_glomeratus_26404;Halogeton_glomeratus_26540;Halogeton_glomeratus_27292;Halogeton_glomeratus_31403;Halogeton_glomeratus_319;Halogeton_glomeratus_32596;Halogeton_glomeratus_33…
Metabolism	Energy metabolism	16	Halogeton_glomeratus_11933;Halogeton_glomeratus_12556;Halogeton_glomeratus_15907;Halogeton_glomeratus_16602;Halogeton_glomeratus_16629;Halogeton_glomeratus_22069;Halogeton_glomeratus_26404;Halogeton_glomeratus_27292;Halogeton_glomeratus_31403;Halogeton_glomeratus_31744;Halogeton_glomeratus_32985;Halogeton_glomeratus_33413;Halogeton_glomeratus_41382;Halogeton_glomeratus_43441;Halogeton_glomeratus_…
Metabolism	Global and overview maps	63	Halogeton_glomeratus_10244;Halogeton_glomeratus_10878;Halogeton_glomeratus_14324;Halogeton_glomeratus_14598;Halogeton_glomeratus_15907;Halogeton_glomeratus_16602;Halogeton_glomeratus_16629;Halogeton_glomeratus_17719;Halogeton_glomeratus_17920;Halogeton_glomeratus_18059;Halogeton_glomeratus_18531;Halogeton_glomeratus_20113;Halogeton_glomeratus_22069;Halogeton_glomeratus_23144;Halogeton_glomeratus_…
Metabolism	Glycan biosynthesis and metabolism	8	Halogeton_glomeratus_18059;Halogeton_glomeratus_21026;Halogeton_glomeratus_32985;Halogeton_glomeratus_41844;Halogeton_glomeratus_42391;Halogeton_glomeratus_50433;Halogeton_glomeratus_50579;Halogeton_glomeratus_54501
Metabolism	Lipid metabolism	13	Halogeton_glomeratus_14598;Halogeton_glomeratus_18531;Halogeton_glomeratus_20113;Halogeton_glomeratus_3413;Halogeton_glomeratus_35016;Halogeton_glomeratus_35527;Halogeton_glomeratus_40044;Halogeton_glomeratus_40300;Halogeton_glomeratus_40337;Halogeton_glomeratus_41467;Halogeton_glomeratus_42391;Halogeton_glomeratus_48086;Halogeton_glomeratus_9033
Metabolism	Metabolism of cofactors and vitamins	8	Halogeton_glomeratus_17920;Halogeton_glomeratus_30074;Halogeton_glomeratus_31787;Halogeton_glomeratus_36552;Halogeton_glomeratus_36647;Halogeton_glomeratus_42898;Halogeton_glomeratus_43083;Halogeton_glomeratus_45031
Metabolism	Metabolism of other amino acids	11	Halogeton_glomeratus_10878;Halogeton_glomeratus_23316;Halogeton_glomeratus_31744;Halogeton_glomeratus_34795;Halogeton_glomeratus_35297;Halogeton_glomeratus_35770;Halogeton_glomeratus_36552;Halogeton_glomeratus_37558;Halogeton_glomeratus_40044;Halogeton_glomeratus_40337;Halogeton_glomeratus_43441
Metabolism	Metabolism of terpenoids and polyketides	4	Halogeton_glomeratus_17719;Halogeton_glomeratus_35437;Halogeton_glomeratus_36143;Halogeton_glomeratus_40044
Metabolism	Nucleotide metabolism	3	Halogeton_glomeratus_14324;Halogeton_glomeratus_43083;Halogeton_glomeratus_51626
Organismal Systems	Environmental adaptation	7	Halogeton_glomeratus_13864;Halogeton_glomeratus_2987;Halogeton_glomeratus_37664;Halogeton_glomeratus_40132;Halogeton_glomeratus_45839;Halogeton_glomeratus_54614;Halogeton_glomeratus_5855
		256
