# Supplementary material for: Physiological and proteomic analysis of halophyte Halogeton glomeratus in response to Ni2+ stress
Source: Front Plant Sci. 2026 Jan 30;16:1622321. doi: 10.3389/fpls.2025.1622321 (PMC12903123; doi:10.3389/fpls.2025.1622321)
Supplement: Supplementary File 1 — Detailed information on peptides. [file DataSheet1.zip › supplementary file 14.xls]

Pathway_level1	Pathway_level2	Number_of_Proteins	Proteins
Cellular Processes	Transport and catabolism	19	Halogeton_glomeratus_1263;Halogeton_glomeratus_13629;Halogeton_glomeratus_14555;Halogeton_glomeratus_14636;Halogeton_glomeratus_15907;Halogeton_glomeratus_1956;Halogeton_glomeratus_20113;Halogeton_glomeratus_22282;Halogeton_glomeratus_22532;Halogeton_glomeratus_33177;Halogeton_glomeratus_33242;Halogeton_glomeratus_35684;Halogeton_glomeratus_37043;Halogeton_glomeratus_43705;Halogeton_glomeratus_51…
Environmental Information Processing	Membrane transport	7	Halogeton_glomeratus_17368;Halogeton_glomeratus_23997;Halogeton_glomeratus_25315;Halogeton_glomeratus_32671;Halogeton_glomeratus_3584;Halogeton_glomeratus_39457;Halogeton_glomeratus_8569
Environmental Information Processing	Signal transduction	13	Halogeton_glomeratus_10777;Halogeton_glomeratus_12985;Halogeton_glomeratus_13035;Halogeton_glomeratus_13039;Halogeton_glomeratus_15418;Halogeton_glomeratus_2987;Halogeton_glomeratus_31421;Halogeton_glomeratus_31786;Halogeton_glomeratus_319;Halogeton_glomeratus_40132;Halogeton_glomeratus_50839;Halogeton_glomeratus_52707;Halogeton_glomeratus_7006
Genetic Information Processing	Folding, sorting and degradation	31	Halogeton_glomeratus_11322;Halogeton_glomeratus_11762;Halogeton_glomeratus_1182;Halogeton_glomeratus_12675;Halogeton_glomeratus_13220;Halogeton_glomeratus_16795;Halogeton_glomeratus_18934;Halogeton_glomeratus_24530;Halogeton_glomeratus_24863;Halogeton_glomeratus_24874;Halogeton_glomeratus_25977;Halogeton_glomeratus_27088;Halogeton_glomeratus_27511;Halogeton_glomeratus_29070;Halogeton_glomeratus_2…
Genetic Information Processing	Replication and repair	4	Halogeton_glomeratus_19502;Halogeton_glomeratus_32823;Halogeton_glomeratus_44291;Halogeton_glomeratus_7597
Genetic Information Processing	Transcription	13	Halogeton_glomeratus_11189;Halogeton_glomeratus_1199;Halogeton_glomeratus_15242;Halogeton_glomeratus_154;Halogeton_glomeratus_19502;Halogeton_glomeratus_20720;Halogeton_glomeratus_23003;Halogeton_glomeratus_28214;Halogeton_glomeratus_31846;Halogeton_glomeratus_32753;Halogeton_glomeratus_32914;Halogeton_glomeratus_344;Halogeton_glomeratus_54205
Genetic Information Processing	Translation	27	Halogeton_glomeratus_10629;Halogeton_glomeratus_10630;Halogeton_glomeratus_11830;Halogeton_glomeratus_1199;Halogeton_glomeratus_14040;Halogeton_glomeratus_14178;Halogeton_glomeratus_14958;Halogeton_glomeratus_18934;Halogeton_glomeratus_20252;Halogeton_glomeratus_27088;Halogeton_glomeratus_27180;Halogeton_glomeratus_27511;Halogeton_glomeratus_27651;Halogeton_glomeratus_2949;Halogeton_glomeratus_29…
Human Diseases	Endocrine and metabolic diseases	1	Halogeton_glomeratus_53398
Metabolism	Amino acid metabolism	19	Halogeton_glomeratus_11400;Halogeton_glomeratus_17039;Halogeton_glomeratus_17599;Halogeton_glomeratus_17920;Halogeton_glomeratus_22282;Halogeton_glomeratus_26210;Halogeton_glomeratus_27054;Halogeton_glomeratus_29311;Halogeton_glomeratus_32409;Halogeton_glomeratus_32505;Halogeton_glomeratus_32985;Halogeton_glomeratus_33959;Halogeton_glomeratus_35883;Halogeton_glomeratus_36893;Halogeton_glomeratus_…
Metabolism	Biosynthesis of other secondary metabolites	18	Halogeton_glomeratus_10878;Halogeton_glomeratus_26210;Halogeton_glomeratus_27054;Halogeton_glomeratus_32409;Halogeton_glomeratus_32505;Halogeton_glomeratus_36541;Halogeton_glomeratus_36813;Halogeton_glomeratus_38501;Halogeton_glomeratus_40240;Halogeton_glomeratus_41467;Halogeton_glomeratus_45476;Halogeton_glomeratus_50567;Halogeton_glomeratus_51149;Halogeton_glomeratus_51474;Halogeton_glomeratus_…
Metabolism	Carbohydrate metabolism	45	Halogeton_glomeratus_10195;Halogeton_glomeratus_10244;Halogeton_glomeratus_10878;Halogeton_glomeratus_15953;Halogeton_glomeratus_17039;Halogeton_glomeratus_19514;Halogeton_glomeratus_20813;Halogeton_glomeratus_22282;Halogeton_glomeratus_23419;Halogeton_glomeratus_25269;Halogeton_glomeratus_26404;Halogeton_glomeratus_27292;Halogeton_glomeratus_27337;Halogeton_glomeratus_28271;Halogeton_glomeratus_…
Metabolism	Energy metabolism	12	Halogeton_glomeratus_115;Halogeton_glomeratus_11933;Halogeton_glomeratus_14555;Halogeton_glomeratus_15907;Halogeton_glomeratus_26404;Halogeton_glomeratus_27292;Halogeton_glomeratus_29311;Halogeton_glomeratus_31403;Halogeton_glomeratus_32498;Halogeton_glomeratus_32985;Halogeton_glomeratus_33413;Halogeton_glomeratus_52751
Metabolism	Global and overview maps	96	Halogeton_glomeratus_10195;Halogeton_glomeratus_10244;Halogeton_glomeratus_10878;Halogeton_glomeratus_11206;Halogeton_glomeratus_11400;Halogeton_glomeratus_115;Halogeton_glomeratus_14324;Halogeton_glomeratus_14403;Halogeton_glomeratus_14555;Halogeton_glomeratus_14598;Halogeton_glomeratus_14618;Halogeton_glomeratus_15418;Halogeton_glomeratus_1549;Halogeton_glomeratus_15907;Halogeton_glomeratus_159…
Metabolism	Glycan biosynthesis and metabolism	12	Halogeton_glomeratus_11206;Halogeton_glomeratus_19199;Halogeton_glomeratus_21026;Halogeton_glomeratus_29311;Halogeton_glomeratus_31142;Halogeton_glomeratus_32985;Halogeton_glomeratus_33127;Halogeton_glomeratus_3342;Halogeton_glomeratus_47256;Halogeton_glomeratus_50579;Halogeton_glomeratus_52244;Halogeton_glomeratus_54501
Metabolism	Lipid metabolism	22	Halogeton_glomeratus_13175;Halogeton_glomeratus_14403;Halogeton_glomeratus_14598;Halogeton_glomeratus_14618;Halogeton_glomeratus_15418;Halogeton_glomeratus_1549;Halogeton_glomeratus_19930;Halogeton_glomeratus_20113;Halogeton_glomeratus_23422;Halogeton_glomeratus_31674;Halogeton_glomeratus_32226;Halogeton_glomeratus_33007;Halogeton_glomeratus_3413;Halogeton_glomeratus_35527;Halogeton_glomeratus_40…
Metabolism	Metabolism of cofactors and vitamins	13	Halogeton_glomeratus_11400;Halogeton_glomeratus_17920;Halogeton_glomeratus_19380;Halogeton_glomeratus_22282;Halogeton_glomeratus_31787;Halogeton_glomeratus_32409;Halogeton_glomeratus_32909;Halogeton_glomeratus_34963;Halogeton_glomeratus_42898;Halogeton_glomeratus_48112;Halogeton_glomeratus_48983;Halogeton_glomeratus_51363;Halogeton_glomeratus_8827
Metabolism	Metabolism of other amino acids	13	Halogeton_glomeratus_10878;Halogeton_glomeratus_20078;Halogeton_glomeratus_22864;Halogeton_glomeratus_27054;Halogeton_glomeratus_33959;Halogeton_glomeratus_36813;Halogeton_glomeratus_40044;Halogeton_glomeratus_43497;Halogeton_glomeratus_48112;Halogeton_glomeratus_52244;Halogeton_glomeratus_53956;Halogeton_glomeratus_54224;Halogeton_glomeratus_54511
Metabolism	Metabolism of terpenoids and polyketides	6	Halogeton_glomeratus_29072;Halogeton_glomeratus_35437;Halogeton_glomeratus_37470;Halogeton_glomeratus_40044;Halogeton_glomeratus_46109;Halogeton_glomeratus_5004
Metabolism	Nucleotide metabolism	2	Halogeton_glomeratus_14324;Halogeton_glomeratus_20078
Organismal Systems	Environmental adaptation	6	Halogeton_glomeratus_13039;Halogeton_glomeratus_14538;Halogeton_glomeratus_2987;Halogeton_glomeratus_40132;Halogeton_glomeratus_50839;Halogeton_glomeratus_51272
