# Supplementary material for: Physiological and proteomic analysis of halophyte Halogeton glomeratus in response to Ni2+ stress
Source: Front Plant Sci. 2026 Jan 30;16:1622321. doi: 10.3389/fpls.2025.1622321 (PMC12903123; doi:10.3389/fpls.2025.1622321)
Supplement: Supplementary File 1 — Detailed information on peptides. [file DataSheet1.zip › supplementary file 15.xls]

Pathway_level1	Pathway_level2	Number_of_Proteins	Proteins
Cellular Processes	Transport and catabolism	18	Halogeton_glomeratus_10331;Halogeton_glomeratus_14636;Halogeton_glomeratus_15907;Halogeton_glomeratus_20113;Halogeton_glomeratus_22282;Halogeton_glomeratus_28551;Halogeton_glomeratus_30989;Halogeton_glomeratus_31537;Halogeton_glomeratus_33177;Halogeton_glomeratus_33211;Halogeton_glomeratus_35684;Halogeton_glomeratus_37043;Halogeton_glomeratus_42309;Halogeton_glomeratus_43705;Halogeton_glomeratus_…
Environmental Information Processing	Membrane transport	3	Halogeton_glomeratus_25294;Halogeton_glomeratus_25315;Halogeton_glomeratus_51572
Environmental Information Processing	Signal transduction	11	Halogeton_glomeratus_10777;Halogeton_glomeratus_12985;Halogeton_glomeratus_13035;Halogeton_glomeratus_13039;Halogeton_glomeratus_31421;Halogeton_glomeratus_31786;Halogeton_glomeratus_31810;Halogeton_glomeratus_42303;Halogeton_glomeratus_52744;Halogeton_glomeratus_52914;Halogeton_glomeratus_54614
Genetic Information Processing	Folding, sorting and degradation	28	Halogeton_glomeratus_10653;Halogeton_glomeratus_11322;Halogeton_glomeratus_1182;Halogeton_glomeratus_12675;Halogeton_glomeratus_13101;Halogeton_glomeratus_16795;Halogeton_glomeratus_19040;Halogeton_glomeratus_22160;Halogeton_glomeratus_24530;Halogeton_glomeratus_24863;Halogeton_glomeratus_24874;Halogeton_glomeratus_25977;Halogeton_glomeratus_30989;Halogeton_glomeratus_31537;Halogeton_glomeratus_3…
Genetic Information Processing	Replication and repair	3	Halogeton_glomeratus_18911;Halogeton_glomeratus_19502;Halogeton_glomeratus_32823
Genetic Information Processing	Transcription	25	Halogeton_glomeratus_10114;Halogeton_glomeratus_1050;Halogeton_glomeratus_10968;Halogeton_glomeratus_11189;Halogeton_glomeratus_12797;Halogeton_glomeratus_13206;Halogeton_glomeratus_14043;Halogeton_glomeratus_15242;Halogeton_glomeratus_154;Halogeton_glomeratus_19502;Halogeton_glomeratus_20720;Halogeton_glomeratus_2128;Halogeton_glomeratus_22279;Halogeton_glomeratus_30989;Halogeton_glomeratus_3153…
Genetic Information Processing	Translation	19	Halogeton_glomeratus_10629;Halogeton_glomeratus_10630;Halogeton_glomeratus_1318;Halogeton_glomeratus_14040;Halogeton_glomeratus_14178;Halogeton_glomeratus_14958;Halogeton_glomeratus_26247;Halogeton_glomeratus_2949;Halogeton_glomeratus_32753;Halogeton_glomeratus_33057;Halogeton_glomeratus_35418;Halogeton_glomeratus_35650;Halogeton_glomeratus_36415;Halogeton_glomeratus_40390;Halogeton_glomeratus_45…
Human Diseases	Endocrine and metabolic diseases	1	Halogeton_glomeratus_53398
Metabolism	Amino acid metabolism	18	Halogeton_glomeratus_10331;Halogeton_glomeratus_11400;Halogeton_glomeratus_17039;Halogeton_glomeratus_17920;Halogeton_glomeratus_21827;Halogeton_glomeratus_21888;Halogeton_glomeratus_22069;Halogeton_glomeratus_22282;Halogeton_glomeratus_2616;Halogeton_glomeratus_32505;Halogeton_glomeratus_36552;Halogeton_glomeratus_41467;Halogeton_glomeratus_43865;Halogeton_glomeratus_46731;Halogeton_glomeratus_4…
Metabolism	Biosynthesis of other secondary metabolites	14	Halogeton_glomeratus_31934;Halogeton_glomeratus_32505;Halogeton_glomeratus_36541;Halogeton_glomeratus_41467;Halogeton_glomeratus_44797;Halogeton_glomeratus_47130;Halogeton_glomeratus_49548;Halogeton_glomeratus_50567;Halogeton_glomeratus_51149;Halogeton_glomeratus_51945;Halogeton_glomeratus_52676;Halogeton_glomeratus_52744;Halogeton_glomeratus_53398;Halogeton_glomeratus_53688
Metabolism	Carbohydrate metabolism	30	Halogeton_glomeratus_10244;Halogeton_glomeratus_14696;Halogeton_glomeratus_16629;Halogeton_glomeratus_17039;Halogeton_glomeratus_17884;Halogeton_glomeratus_21827;Halogeton_glomeratus_22069;Halogeton_glomeratus_22282;Halogeton_glomeratus_23144;Halogeton_glomeratus_23316;Halogeton_glomeratus_23791;Halogeton_glomeratus_25544;Halogeton_glomeratus_26404;Halogeton_glomeratus_27292;Halogeton_glomeratus_…
Metabolism	Energy metabolism	14	Halogeton_glomeratus_115;Halogeton_glomeratus_11933;Halogeton_glomeratus_12556;Halogeton_glomeratus_15907;Halogeton_glomeratus_16629;Halogeton_glomeratus_22069;Halogeton_glomeratus_24145;Halogeton_glomeratus_26404;Halogeton_glomeratus_27292;Halogeton_glomeratus_3064;Halogeton_glomeratus_33413;Halogeton_glomeratus_38094;Halogeton_glomeratus_52751;Halogeton_glomeratus_54407
Metabolism	Global and overview maps	77	Halogeton_glomeratus_10244;Halogeton_glomeratus_10331;Halogeton_glomeratus_11400;Halogeton_glomeratus_115;Halogeton_glomeratus_14324;Halogeton_glomeratus_14598;Halogeton_glomeratus_14696;Halogeton_glomeratus_15018;Halogeton_glomeratus_15907;Halogeton_glomeratus_16629;Halogeton_glomeratus_17039;Halogeton_glomeratus_17719;Halogeton_glomeratus_17884;Halogeton_glomeratus_17920;Halogeton_glomeratus_19…
Metabolism	Glycan biosynthesis and metabolism	4	Halogeton_glomeratus_19199;Halogeton_glomeratus_50433;Halogeton_glomeratus_50579;Halogeton_glomeratus_54501
Metabolism	Lipid metabolism	10	Halogeton_glomeratus_13990;Halogeton_glomeratus_14598;Halogeton_glomeratus_20113;Halogeton_glomeratus_33474;Halogeton_glomeratus_3413;Halogeton_glomeratus_35016;Halogeton_glomeratus_35527;Halogeton_glomeratus_38689;Halogeton_glomeratus_41467;Halogeton_glomeratus_43865
Metabolism	Metabolism of cofactors and vitamins	13	Halogeton_glomeratus_11400;Halogeton_glomeratus_15018;Halogeton_glomeratus_17920;Halogeton_glomeratus_22282;Halogeton_glomeratus_2620;Halogeton_glomeratus_31787;Halogeton_glomeratus_36552;Halogeton_glomeratus_40105;Halogeton_glomeratus_42313;Halogeton_glomeratus_42898;Halogeton_glomeratus_45031;Halogeton_glomeratus_48983;Halogeton_glomeratus_52449
Metabolism	Metabolism of other amino acids	8	Halogeton_glomeratus_10331;Halogeton_glomeratus_21827;Halogeton_glomeratus_23316;Halogeton_glomeratus_31934;Halogeton_glomeratus_35770;Halogeton_glomeratus_36552;Halogeton_glomeratus_37558;Halogeton_glomeratus_52744
Metabolism	Metabolism of terpenoids and polyketides	3	Halogeton_glomeratus_17719;Halogeton_glomeratus_35858;Halogeton_glomeratus_36306
Metabolism	Nucleotide metabolism	4	Halogeton_glomeratus_14324;Halogeton_glomeratus_33850;Halogeton_glomeratus_3461;Halogeton_glomeratus_42313
Organismal Systems	Environmental adaptation	9	Halogeton_glomeratus_13039;Halogeton_glomeratus_13864;Halogeton_glomeratus_40574;Halogeton_glomeratus_44797;Halogeton_glomeratus_45839;Halogeton_glomeratus_51272;Halogeton_glomeratus_52914;Halogeton_glomeratus_54614;Halogeton_glomeratus_5855
