# Supplementary material for: Physiological and proteomic analysis of halophyte Halogeton glomeratus in response to Ni2+ stress
Source: Front Plant Sci. 2026 Jan 30;16:1622321. doi: 10.3389/fpls.2025.1622321 (PMC12903123; doi:10.3389/fpls.2025.1622321)
Supplement: Supplementary File 1 — Detailed information on peptides. [file DataSheet1.zip › supplementary file 16.xls]

Pathway_level1	Pathway_level2	Number_of_Proteins	Proteins
Cellular Processes	Transport and catabolism	23	Halogeton_glomeratus_12877;Halogeton_glomeratus_13629;Halogeton_glomeratus_15611;Halogeton_glomeratus_15675;Halogeton_glomeratus_20113;Halogeton_glomeratus_22282;Halogeton_glomeratus_28551;Halogeton_glomeratus_30299;Halogeton_glomeratus_30989;Halogeton_glomeratus_31537;Halogeton_glomeratus_33177;Halogeton_glomeratus_33242;Halogeton_glomeratus_37043;Halogeton_glomeratus_43705;Halogeton_glomeratus_…
Environmental Information Processing	Membrane transport	10	Halogeton_glomeratus_17368;Halogeton_glomeratus_23997;Halogeton_glomeratus_25294;Halogeton_glomeratus_25315;Halogeton_glomeratus_32671;Halogeton_glomeratus_3584;Halogeton_glomeratus_39457;Halogeton_glomeratus_469;Halogeton_glomeratus_51572;Halogeton_glomeratus_5863
Environmental Information Processing	Signal transduction	20	Halogeton_glomeratus_12985;Halogeton_glomeratus_13035;Halogeton_glomeratus_13039;Halogeton_glomeratus_14840;Halogeton_glomeratus_15029;Halogeton_glomeratus_15418;Halogeton_glomeratus_2987;Halogeton_glomeratus_31421;Halogeton_glomeratus_31786;Halogeton_glomeratus_31810;Halogeton_glomeratus_33143;Halogeton_glomeratus_33503;Halogeton_glomeratus_50147;Halogeton_glomeratus_50839;Halogeton_glomeratus_5…
Genetic Information Processing	Folding, sorting and degradation	28	Halogeton_glomeratus_11322;Halogeton_glomeratus_1182;Halogeton_glomeratus_12675;Halogeton_glomeratus_13220;Halogeton_glomeratus_14320;Halogeton_glomeratus_19040;Halogeton_glomeratus_21497;Halogeton_glomeratus_22160;Halogeton_glomeratus_23925;Halogeton_glomeratus_24530;Halogeton_glomeratus_25977;Halogeton_glomeratus_27511;Halogeton_glomeratus_29311;Halogeton_glomeratus_29858;Halogeton_glomeratus_3…
Genetic Information Processing	Replication and repair	5	Halogeton_glomeratus_20756;Halogeton_glomeratus_24311;Halogeton_glomeratus_34996;Halogeton_glomeratus_44291;Halogeton_glomeratus_44666
Genetic Information Processing	Transcription	12	Halogeton_glomeratus_11445;Halogeton_glomeratus_20720;Halogeton_glomeratus_30989;Halogeton_glomeratus_31537;Halogeton_glomeratus_32914;Halogeton_glomeratus_344;Halogeton_glomeratus_35879;Halogeton_glomeratus_37802;Halogeton_glomeratus_4056;Halogeton_glomeratus_52495;Halogeton_glomeratus_54100;Halogeton_glomeratus_54384
Genetic Information Processing	Translation	33	Halogeton_glomeratus_10630;Halogeton_glomeratus_11830;Halogeton_glomeratus_14040;Halogeton_glomeratus_14178;Halogeton_glomeratus_14320;Halogeton_glomeratus_14958;Halogeton_glomeratus_20252;Halogeton_glomeratus_21526;Halogeton_glomeratus_21829;Halogeton_glomeratus_24819;Halogeton_glomeratus_26306;Halogeton_glomeratus_27180;Halogeton_glomeratus_27511;Halogeton_glomeratus_27651;Halogeton_glomeratus_…
Human Diseases	Endocrine and metabolic diseases	1	Halogeton_glomeratus_53398
Metabolism	Amino acid metabolism	31	Halogeton_glomeratus_17599;Halogeton_glomeratus_17920;Halogeton_glomeratus_20132;Halogeton_glomeratus_21888;Halogeton_glomeratus_22069;Halogeton_glomeratus_22282;Halogeton_glomeratus_29311;Halogeton_glomeratus_32203;Halogeton_glomeratus_32505;Halogeton_glomeratus_32647;Halogeton_glomeratus_33076;Halogeton_glomeratus_33260;Halogeton_glomeratus_33959;Halogeton_glomeratus_35513;Halogeton_glomeratus_…
Metabolism	Biosynthesis of other secondary metabolites	39	Halogeton_glomeratus_23554;Halogeton_glomeratus_32505;Halogeton_glomeratus_33076;Halogeton_glomeratus_34795;Halogeton_glomeratus_35297;Halogeton_glomeratus_36541;Halogeton_glomeratus_36813;Halogeton_glomeratus_37955;Halogeton_glomeratus_38501;Halogeton_glomeratus_39684;Halogeton_glomeratus_40240;Halogeton_glomeratus_44948;Halogeton_glomeratus_45476;Halogeton_glomeratus_46516;Halogeton_glomeratus_…
Metabolism	Carbohydrate metabolism	70	Halogeton_glomeratus_10244;Halogeton_glomeratus_14840;Halogeton_glomeratus_14999;Halogeton_glomeratus_15489;Halogeton_glomeratus_15953;Halogeton_glomeratus_17884;Halogeton_glomeratus_18093;Halogeton_glomeratus_20813;Halogeton_glomeratus_22069;Halogeton_glomeratus_22282;Halogeton_glomeratus_23316;Halogeton_glomeratus_23419;Halogeton_glomeratus_23791;Halogeton_glomeratus_25269;Halogeton_glomeratus_…
Metabolism	Energy metabolism	21	Halogeton_glomeratus_11933;Halogeton_glomeratus_12187;Halogeton_glomeratus_12556;Halogeton_glomeratus_15489;Halogeton_glomeratus_22069;Halogeton_glomeratus_26404;Halogeton_glomeratus_27112;Halogeton_glomeratus_27292;Halogeton_glomeratus_29311;Halogeton_glomeratus_30535;Halogeton_glomeratus_31403;Halogeton_glomeratus_32498;Halogeton_glomeratus_33413;Halogeton_glomeratus_36877;Halogeton_glomeratus_…
Metabolism	Global and overview maps	155	Halogeton_glomeratus_10244;Halogeton_glomeratus_11206;Halogeton_glomeratus_11541;Halogeton_glomeratus_12913;Halogeton_glomeratus_14324;Halogeton_glomeratus_14403;Halogeton_glomeratus_14598;Halogeton_glomeratus_14840;Halogeton_glomeratus_14999;Halogeton_glomeratus_15418;Halogeton_glomeratus_15489;Halogeton_glomeratus_15611;Halogeton_glomeratus_15675;Halogeton_glomeratus_15953;Halogeton_glomeratus_…
Metabolism	Glycan biosynthesis and metabolism	19	Halogeton_glomeratus_11206;Halogeton_glomeratus_14999;Halogeton_glomeratus_15467;Halogeton_glomeratus_18093;Halogeton_glomeratus_20856;Halogeton_glomeratus_24436;Halogeton_glomeratus_25453;Halogeton_glomeratus_29311;Halogeton_glomeratus_31142;Halogeton_glomeratus_34909;Halogeton_glomeratus_35845;Halogeton_glomeratus_37068;Halogeton_glomeratus_37357;Halogeton_glomeratus_43669;Halogeton_glomeratus_…
Metabolism	Lipid metabolism	30	Halogeton_glomeratus_12913;Halogeton_glomeratus_13175;Halogeton_glomeratus_13990;Halogeton_glomeratus_14403;Halogeton_glomeratus_14598;Halogeton_glomeratus_14999;Halogeton_glomeratus_15418;Halogeton_glomeratus_15611;Halogeton_glomeratus_15675;Halogeton_glomeratus_18093;Halogeton_glomeratus_19930;Halogeton_glomeratus_20113;Halogeton_glomeratus_23465;Halogeton_glomeratus_32226;Halogeton_glomeratus_…
Metabolism	Metabolism of cofactors and vitamins	16	Halogeton_glomeratus_11541;Halogeton_glomeratus_17920;Halogeton_glomeratus_22282;Halogeton_glomeratus_22461;Halogeton_glomeratus_2620;Halogeton_glomeratus_31787;Halogeton_glomeratus_33260;Halogeton_glomeratus_34963;Halogeton_glomeratus_36552;Halogeton_glomeratus_42898;Halogeton_glomeratus_43556;Halogeton_glomeratus_43712;Halogeton_glomeratus_45031;Halogeton_glomeratus_46870;Halogeton_glomeratus_4…
Metabolism	Metabolism of other amino acids	20	Halogeton_glomeratus_20078;Halogeton_glomeratus_22864;Halogeton_glomeratus_23316;Halogeton_glomeratus_33260;Halogeton_glomeratus_33959;Halogeton_glomeratus_34795;Halogeton_glomeratus_35297;Halogeton_glomeratus_36552;Halogeton_glomeratus_36813;Halogeton_glomeratus_40044;Halogeton_glomeratus_41569;Halogeton_glomeratus_43497;Halogeton_glomeratus_43556;Halogeton_glomeratus_48112;Halogeton_glomeratus_…
Metabolism	Metabolism of terpenoids and polyketides	11	Halogeton_glomeratus_17719;Halogeton_glomeratus_33936;Halogeton_glomeratus_35437;Halogeton_glomeratus_36306;Halogeton_glomeratus_36975;Halogeton_glomeratus_37674;Halogeton_glomeratus_40044;Halogeton_glomeratus_46187;Halogeton_glomeratus_47690;Halogeton_glomeratus_52104;Halogeton_glomeratus_52259
Metabolism	Nucleotide metabolism	3	Halogeton_glomeratus_14324;Halogeton_glomeratus_20078;Halogeton_glomeratus_3461
Organismal Systems	Environmental adaptation	17	Halogeton_glomeratus_13039;Halogeton_glomeratus_13221;Halogeton_glomeratus_13864;Halogeton_glomeratus_14538;Halogeton_glomeratus_15029;Halogeton_glomeratus_24916;Halogeton_glomeratus_25445;Halogeton_glomeratus_2987;Halogeton_glomeratus_33568;Halogeton_glomeratus_37335;Halogeton_glomeratus_40574;Halogeton_glomeratus_50147;Halogeton_glomeratus_50839;Halogeton_glomeratus_51272;Halogeton_glomeratus_5…
