# Supplementary material for: Physiological and proteomic analysis of halophyte Halogeton glomeratus in response to Ni2+ stress
Source: Front Plant Sci. 2026 Jan 30;16:1622321. doi: 10.3389/fpls.2025.1622321 (PMC12903123; doi:10.3389/fpls.2025.1622321)
Supplement: Supplementary File 1 — Detailed information on peptides. [file DataSheet1.zip › supplementary file 17.xlsx]

## Sheet: Sheet1
number	protein	0 h vs 6 h	0 h vs 12h	0 h vs 24h	0 h vs 48 h	Swissprot Description
1	Halogeton_glomeratus_10244	0.852046	0.59594	0.776736	0.586262	Probable phosphoinositide phosphatase SAC9 OS=Arabidopsis thaliana GN=SAC9 PE=1 SV=1
2	Halogeton_glomeratus_10630	1.10952	1.09603	0.866204	1.21868	nucleolar protein 6-like [Chenopodium quinoa]
3	Halogeton_glomeratus_10835	1.00811	1.68384	1.14102	1.81487	leucine-rich repeat receptor-like serine/threonine-protein kinase BAM1 [Chenopodium quinoa]
4	Halogeton_glomeratus_11322	0.344619	2.61253	2.74438	3.18491	NDR1/HIN1-like protein 10 [Chenopodium quinoa]
5	Halogeton_glomeratus_11600	0.998758	1.08636	0.596714	0.878456	PREDICTED: calcium-transporting ATPase 3, endoplasmic reticulum-type [Beta vulgaris subsp. vulgaris]
6	Halogeton_glomeratus_1182	0.641992	0.653732	0.661143	0.666662	E3 ubiquitin-protein ligase UPL2-like [Chenopodium quinoa]
7	Halogeton_glomeratus_11933	1.39428	0.757655	1.69122	1.47282	NADH:nitrate reductase, partial [Spinacia oleracea]
8	Halogeton_glomeratus_12533	0.631422	0.586275	0.75912	0.604981	guanylate-binding protein 3-like [Chenopodium quinoa]
9	Halogeton_glomeratus_12543	1.1603	0.979759	0.918281	1.11191	AP-3 complex subunit delta [Spinacia oleracea]
10	Halogeton_glomeratus_12659	0.852437	1.35285	0.817132	1.53797	PREDICTED: potassium transporter 7 [Beta vulgaris subsp. vulgaris]
11	Halogeton_glomeratus_12675	1.81834	1.27558	2.03183	1.35088	hypothetical protein [Arabidopsis thaliana]
12	Halogeton_glomeratus_12837	0.678068	1.13249	0.634058	1.50076	hypothetical protein JCGZ_08079 [Jatropha curcas]
13	Halogeton_glomeratus_12985	1.34363	1.14185	1.07334	1.12489	PREDICTED: probable copper-transporting ATPase HMA5 [Beta vulgaris subsp. vulgaris]
14	Halogeton_glomeratus_13035	1.00891	0.991336	1.20348	0.639836	protein SCARECROW 1 [Spinacia oleracea]
15	Halogeton_glomeratus_14324	0.723478	0.980886	1.01948	1.20856	PREDICTED: CTP synthase isoform X1 [Beta vulgaris subsp. vulgaris]
16	Halogeton_glomeratus_14598	1.34699	1.66572	1.2623	1.37236	3beta-hydroxysteroid-dehydrogenase/decarboxylase [Spinacia oleracea]
17	Halogeton_glomeratus_14958	1.81078	1.99184	1.98049	1.30832	nuclear pore complex protein NUP160 isoform X2 [Spinacia oleracea]
18	Halogeton_glomeratus_15705	1.30651	0.756741	1.41489	0.873571	uncharacterized protein LOC110734185 isoform X1 [Chenopodium quinoa]
19	Halogeton_glomeratus_17706	1.05795	0.804709	0.99601	0.619508	E3 ubiquitin-protein ligase ZNF598-like [Spinacia oleracea]
20	Halogeton_glomeratus_17920	0.891268	0.730644	1.00749	0.927942	L-aspartate oxidase, chloroplastic-like [Chenopodium quinoa]
21	Halogeton_glomeratus_18036	1.30648	1.13632	0.904463	1.02258	PREDICTED: probable anion transporter 4, chloroplastic isoform X2 [Beta vulgaris subsp. vulgaris]
22	Halogeton_glomeratus_18548	0.593549	0.820023	0.598617	0.824122	PREDICTED: uncharacterized protein C18orf8 [Beta vulgaris subsp. vulgaris]
23	Halogeton_glomeratus_20113	0.893331	0.88964	0.962973	1.07754	PREDICTED: phospholipase D alpha 1 [Beta vulgaris subsp. vulgaris]
24	Halogeton_glomeratus_20219	0.598467	0.886951	0.654939	1.36225	PREDICTED: Niemann-Pick C1 protein [Beta vulgaris subsp. vulgaris]
25	Halogeton_glomeratus_20349	0.880538	1.10912	0.74755	1.05959	Uncharacterized protein TCM_037862 isoform 2 [Theobroma cacao]
26	Halogeton_glomeratus_205	1.03713	1.0138	0.962011	0.690656	PREDICTED: DNA-directed RNA polymerase V subunit 1 [Beta vulgaris subsp. vulgaris]
27	Halogeton_glomeratus_20595	1.02064	1.19939	1.10179	1.08473	PREDICTED: CHD3-type chromatin-remodeling factor PICKLE [Beta vulgaris subsp. vulgaris]
28	Halogeton_glomeratus_20720	1.79081	1.13237	1.49251	1.40641	intron-binding protein aquarius-like [Chenopodium quinoa]
29	Halogeton_glomeratus_21100	0.629949	0.955142	0.738724	0.974319	amino acid transporter AVT6A-like [Chenopodium quinoa]
30	Halogeton_glomeratus_22434	0.967746	0.973869	0.704711	0.789693	tobamovirus multiplication protein 3 [Spinacia oleracea]
31	Halogeton_glomeratus_23239	0.639211	0.670729	0.605872	0.60336	core histone H2A/H2B/H3/H4 [Medicago truncatula]
32	Halogeton_glomeratus_23526	0.940736	0.709188	1.07028	0.649847	zinc finger CCCH domain-containing protein 24-like [Chenopodium quinoa]
33	Halogeton_glomeratus_23814	1.12225	0.623203	1.35373	0.626598	uncharacterized protein LOC110728798 [Chenopodium quinoa]
34	Halogeton_glomeratus_24203	1.30287	1.17775	1.33855	1.41494	uncharacterized protein LOC110687718 [Chenopodium quinoa]
35	Halogeton_glomeratus_24530	1.00557	0.786544	0.771547	0.968536	endoribonuclease/kinase IRE1-like protein [Medicago truncatula]
36	Halogeton_glomeratus_25218	1.06926	0.793216	0.619968	1.20071	S-adenosyl-L-methionine-dependent tRNA 4-demethylwyosine synthase [Spinacia oleracea]
37	Halogeton_glomeratus_25315	0.693972	1.18373	0.726045	1.50743	hypothetical protein VITISV_033076 [Vitis vinifera]
38	Halogeton_glomeratus_25758	1.07919	0.761821	0.973865	1.01656	uncharacterized protein LOC110730894 isoform X2 [Chenopodium quinoa]
39	Halogeton_glomeratus_25977	1.69821	1.27503	1.14267	1.321	PREDICTED: phospholipase A-2-activating protein isoform X1 [Beta vulgaris subsp. vulgaris]
40	Halogeton_glomeratus_26048	0.750235	1.00725	0.643885	1.23847	DEAD-box ATP-dependent RNA helicase 7 OS=Spinacia oleracea GN=RH7 PE=2 SV=1
41	Halogeton_glomeratus_26404	1.32781	1.67917	0.69157	1.32208	PREDICTED: phosphoenolpyruvate carboxylase 4 [Beta vulgaris subsp. vulgaris]
42	Halogeton_glomeratus_27292	1.30777	1.05743	0.640209	0.850114	PREDICTED: NADP-dependent malic enzyme [Beta vulgaris subsp. vulgaris]
43	Halogeton_glomeratus_27536	0.758611	1.20014	1.18694	1.34364	PREDICTED: probable sulfate transporter 4.2 [Beta vulgaris subsp. vulgaris]
44	Halogeton_glomeratus_27990	0.879059	1.4365	0.928517	1.37488	uncharacterized aarF domain-containing protein kinase At1g71810, chloroplastic-like [Chenopodium quinoa]
45	Halogeton_glomeratus_29391	0.854324	1.04728	0.85179	1.21943	PREDICTED: nucleobase-ascorbate transporter 6 [Beta vulgaris subsp. vulgaris]
46	Halogeton_glomeratus_29501	0.777156	0.751086	0.621382	0.981614	omega-6 fatty acid desaturase, chloroplastic-like isoform X1 [Chenopodium quinoa]
47	Halogeton_glomeratus_29645	0.622936	0.697876	0.645894	0.832668	protein NUCLEAR FUSION DEFECTIVE 4-like [Chenopodium quinoa]
48	Halogeton_glomeratus_31421	1.14789	1.1445	1.08568	1.20778	PREDICTED: indole-3-acetic acid-amido synthetase GH3.6 [Beta vulgaris subsp. vulgaris]
49	Halogeton_glomeratus_31501	0.97872	0.767669	0.85408	0.588213	PREDICTED: TBC1 domain family member 15 isoform X1 [Beta vulgaris subsp. vulgaris]
50	Halogeton_glomeratus_31581	0.86112	0.932107	0.593567	0.745113	transmembrane 9 superfamily member 8-like [Chenopodium quinoa]
51	Halogeton_glomeratus_31787	0.842686	0.689346	0.847419	0.606587	glutamyl-tRNA reductase 1, chloroplastic-like [Chenopodium quinoa]
52	Halogeton_glomeratus_32342	1.12351	0.663476	0.972923	0.948797	CDK5RAP1-like protein [Spinacia oleracea]
53	Halogeton_glomeratus_32861	0.966579	1.12749	0.986389	1.49116	LIMR family protein At3g08930 [Chenopodium quinoa]
54	Halogeton_glomeratus_33413	0.911247	1.26572	1.39375	1.70804	PREDICTED: 5'-adenylylsulfate reductase 1, chloroplastic [Beta vulgaris subsp. vulgaris]
55	Halogeton_glomeratus_33702	1.85113	1.66998	1.28109	1.84904	transmembrane 9 superfamily member 1-like [Chenopodium quinoa]
56	Halogeton_glomeratus_3413	0.879211	1.26572	1.39375	1.70804	delta(12)-fatty-acid desaturase FAD2-like [Chenopodium quinoa]
57	Halogeton_glomeratus_34253	1.02038	1.08215	1.12757	1.25623	probable protein phosphatase 2C 52 [Chenopodium quinoa]
58	Halogeton_glomeratus_344	0.855624	1.03265	1.05213	0.684937	LOW QUALITY PROTEIN: pre-mRNA-processing-splicing factor 8A-like [Chenopodium quinoa]
59	Halogeton_glomeratus_34684	0.685243	1.67931	0.877583	1.62478	organic cation/carnitine transporter 7-like [Spinacia oleracea]
60	Halogeton_glomeratus_35509	1.14879	0.886022	1.3923	0.904204	zinc finger protein-like 1 homolog [Chenopodium quinoa]
61	Halogeton_glomeratus_35650	0.727366	0.857058	0.616929	0.977	PREDICTED: putative nuclease HARBI1 [Beta vulgaris subsp. vulgaris]
62	Halogeton_glomeratus_37251	1.34621	1.12027	0.834935	0.952789	afadin- and alpha-actinin-binding protein isoform X2 [Spinacia oleracea]
63	Halogeton_glomeratus_37816	0.877219	1.01265	0.947124	0.857947	hypothetical protein BVRB_1g006300 [Beta vulgaris subsp. vulgaris]
64	Halogeton_glomeratus_37837	0.841792	0.749509	0.635432	0.607875	PREDICTED: thylakoid membrane protein TERC, chloroplastic [Beta vulgaris subsp. vulgaris]
65	Halogeton_glomeratus_38266	0.60734	0.714352	0.981081	0.79234	PREDICTED: F-box/LRR-repeat protein At5g63520 [Beta vulgaris subsp. vulgaris]
66	Halogeton_glomeratus_38267	0.601829	0.661847	0.699115	0.668329	protein SSUH2 homolog [Spinacia oleracea]
67	Halogeton_glomeratus_39815	1.0921	1.59636	0.968429	1.34692	hypothetical protein SOVF_128600 [Spinacia oleracea]
68	Halogeton_glomeratus_40390	0.85993	0.98745	0.864749	1.05248	serine/threonine-protein phosphatase PP1 isoform X1 [Chenopodium quinoa]
69	Halogeton_glomeratus_41722	0.711835	0.669875	0.722725	0.653578	PREDICTED: ALA-interacting subunit 3 [Beta vulgaris subsp. vulgaris]
70	Halogeton_glomeratus_42616	0.811263	0.753571	1.11546	1.20802	endoplasmic reticulum metallopeptidase 1-like [Chenopodium quinoa]
71	Halogeton_glomeratus_42736	0.88317	0.688594	0.599366	0.702611	LOW QUALITY PROTEIN: uncharacterized membrane protein C776.05-like [Chenopodium quinoa]
72	Halogeton_glomeratus_42898	0.842727	0.651143	0.985105	1.24826	PREDICTED: protochlorophyllide reductase, chloroplastic [Pyrus x bretschneideri]
73	Halogeton_glomeratus_43238	1.17615	1.21253	0.860867	0.955366	toll-like receptor Tollo [Chenopodium quinoa]
74	Halogeton_glomeratus_43705	0.607575	0.814163	0.626128	0.839974	PREDICTED: SH3 domain-containing protein 2 [Beta vulgaris subsp. vulgaris]
75	Halogeton_glomeratus_45461	0.981912	0.6593	1.06731	0.713309	PREDICTED: transmembrane protein 33 homolog [Beta vulgaris subsp. vulgaris]
76	Halogeton_glomeratus_48173	0.800077	1.14306	0.861916	1.4048	PREDICTED: uncharacterized protein LOC104888109 isoform X2 [Beta vulgaris subsp. vulgaris]
77	Halogeton_glomeratus_48602	0.845435	0.748558	0.881795	1.08612	PREDICTED: probable 18S rRNA (guanine-N(7))-methyltransferase [Beta vulgaris subsp. vulgaris]
78	Halogeton_glomeratus_49403	0.800388	0.932368	0.765282	0.621689	PREDICTED: uncharacterized protein LOC104903423 [Beta vulgaris subsp. vulgaris]
79	Halogeton_glomeratus_50200	0.919665	0.643705	0.730556	0.684987	protein RETICULATA-RELATED 4, chloroplastic-like [Chenopodium quinoa]
80	Halogeton_glomeratus_50579	1.42105	1.63213	0.911871	1.33347	uncharacterized protein LOC110726694 [Chenopodium quinoa]
81	Halogeton_glomeratus_51055	1.12578	1.51131	1.25941	1.11394	PREDICTED: probable isoaspartyl peptidase/L-asparaginase 2 [Beta vulgaris subsp. vulgaris]
82	Halogeton_glomeratus_52025	0.640263	0.851288	0.715074	0.614534	PREDICTED: telomere repeat-binding factor 4 [Beta vulgaris subsp. vulgaris]
83	Halogeton_glomeratus_53126	3.69032	3.74493	3.54136	3.79978	hypothetical protein BVRB_5g103520 [Beta vulgaris subsp. vulgaris]
84	Halogeton_glomeratus_53398	0.763218	1.20064	0.801032	0.946733	rac-like GTP-binding protein 5 [Spinacia oleracea]
85	Halogeton_glomeratus_53706	0.733793	0.915243	0.786042	0.951109	NDR1/HIN1-like protein 1 [Chenopodium quinoa]
86	Halogeton_glomeratus_54501	1.07504	1.03202	1.67997	2.02532	GASA-like protein GEG2 [Gerbera hybrid cultivar]
