# Supplementary material for: Physiological and proteomic analysis of halophyte Halogeton glomeratus in response to Ni2+ stress
Source: Front Plant Sci. 2026 Jan 30;16:1622321. doi: 10.3389/fpls.2025.1622321 (PMC12903123; doi:10.3389/fpls.2025.1622321)
Supplement: Supplementary File 1 — Detailed information on peptides. [file DataSheet1.zip › supplementary file 18.xlsx]

## Sheet: Sheet1
number	protein	0 h vs 6 h	0 h vs 12h	0 h vs 24h	0 h vs 48 h	Swissprot Description	subcellular description
1	Halogeton_glomeratus_18036	1.30648	1.13632	0.904463	1.02258	PREDICTED: probable anion transporter 4, chloroplastic isoform X2 [Beta vulgaris subsp. vulgaris]	apoplast
2	Halogeton_glomeratus_29391	0.854324	1.04728	0.85179	1.21943	PREDICTED: nucleobase-ascorbate transporter 6 [Beta vulgaris subsp. vulgaris]	apoplast
3	Halogeton_glomeratus_54501	1.07504	1.03202	1.67997	2.02532	GASA-like protein GEG2 [Gerbera hybrid cultivar]	apoplast
4	Halogeton_glomeratus_11322	0.344619	2.61253	2.74438	3.18491	NDR1/HIN1-like protein 10 [Chenopodium quinoa]	plasma membrane
5	Halogeton_glomeratus_11600	0.998758	1.08636	0.596714	0.878456	PREDICTED: calcium-transporting ATPase 3, endoplasmic reticulum-type [Beta vulgaris subsp. vulgaris]	plasma membrane
6	Halogeton_glomeratus_12659	0.852437	1.35285	0.817132	1.53797	PREDICTED: potassium transporter 7 [Beta vulgaris subsp. vulgaris]	plasma membrane
7	Halogeton_glomeratus_12985	1.34363	1.14185	1.07334	1.12489	PREDICTED: probable copper-transporting ATPase HMA5 [Beta vulgaris subsp. vulgaris]	plasma membrane
8	Halogeton_glomeratus_20219	0.598467	0.886951	0.654939	1.36225	PREDICTED: Niemann-Pick C1 protein [Beta vulgaris subsp. vulgaris]	plasma membrane
9	Halogeton_glomeratus_20349	0.880538	1.10912	0.74755	1.05959	Uncharacterized protein TCM_037862 isoform 2 [Theobroma cacao]	plasma membrane
10	Halogeton_glomeratus_31581	0.86112	0.932107	0.593567	0.745113	transmembrane 9 superfamily member 8-like [Chenopodium quinoa]	plasma membrane
11	Halogeton_glomeratus_33702	1.85113	1.66998	1.28109	1.84904	transmembrane 9 superfamily member 1-like [Chenopodium quinoa]	plasma membrane
12	Halogeton_glomeratus_41722	0.711835	0.669875	0.722725	0.653578	PREDICTED: ALA-interacting subunit 3 [Beta vulgaris subsp. vulgaris]	plasma membrane
13	Halogeton_glomeratus_42736	0.88317	0.688594	0.599366	0.702611	LOW QUALITY PROTEIN: uncharacterized membrane protein C776.05-like [Chenopodium quinoa]	plasma membrane
14	Halogeton_glomeratus_21100	0.629949	0.955142	0.738724	0.974319	amino acid transporter AVT6A-like [Chenopodium quinoa]	vacuolar membrane
15	Halogeton_glomeratus_32861	0.966579	1.12749	0.986389	1.49116	LIMR family protein At3g08930 [Chenopodium quinoa]	vacuolar membrane
16	Halogeton_glomeratus_12675	1.81834	1.27558	2.03183	1.35088	hypothetical protein [Arabidopsis thaliana]	chloroplast
17	Halogeton_glomeratus_13035	1.00891	0.991336	1.20348	0.639836	protein SCARECROW 1 [Spinacia oleracea]	chloroplast
18	Halogeton_glomeratus_14324	0.723478	0.980886	1.01948	1.20856	PREDICTED: CTP synthase isoform X1 [Beta vulgaris subsp. vulgaris]	chloroplast
19	Halogeton_glomeratus_18548	0.593549	0.820023	0.598617	0.824122	PREDICTED: uncharacterized protein C18orf8 [Beta vulgaris subsp. vulgaris]	chloroplast
20	Halogeton_glomeratus_20595	1.02064	1.19939	1.10179	1.08473	PREDICTED: CHD3-type chromatin-remodeling factor PICKLE [Beta vulgaris subsp. vulgaris]	chloroplast
21	Halogeton_glomeratus_24203	1.30287	1.17775	1.33855	1.41494	uncharacterized protein LOC110687718 [Chenopodium quinoa]	chloroplast
22	Halogeton_glomeratus_25315	0.693972	1.18373	0.726045	1.50743	hypothetical protein VITISV_033076 [Vitis vinifera]	chloroplast
23	Halogeton_glomeratus_27536	0.758611	1.20014	1.18694	1.34364	PREDICTED: probable sulfate transporter 4.2 [Beta vulgaris subsp. vulgaris]	chloroplast
24	Halogeton_glomeratus_27990	0.879059	1.4365	0.928517	1.37488	uncharacterized aarF domain-containing protein kinase At1g71810, chloroplastic-like [Chenopodium quinoa]	chloroplast
25	Halogeton_glomeratus_29645	0.622936	0.697876	0.645894	0.832668	protein NUCLEAR FUSION DEFECTIVE 4-like [Chenopodium quinoa]	chloroplast
26	Halogeton_glomeratus_34253	1.02038	1.08215	1.12757	1.25623	probable protein phosphatase 2C 52 [Chenopodium quinoa]	chloroplast
27	Halogeton_glomeratus_35650	0.727366	0.857058	0.616929	0.977	PREDICTED: putative nuclease HARBI1 [Beta vulgaris subsp. vulgaris]	chloroplast
28	Halogeton_glomeratus_37816	0.877219	1.01265	0.947124	0.857947	hypothetical protein BVRB_1g006300 [Beta vulgaris subsp. vulgaris]	chloroplast
29	Halogeton_glomeratus_42616	0.811263	0.753571	1.11546	1.20802	endoplasmic reticulum metallopeptidase 1-like [Chenopodium quinoa]	chloroplast
30	Halogeton_glomeratus_42898	0.842727	0.651143	0.985105	1.24826	PREDICTED: protochlorophyllide reductase, chloroplastic [Pyrus x bretschneideri]	chloroplast
31	Halogeton_glomeratus_50200	0.919665	0.643705	0.730556	0.684987	protein RETICULATA-RELATED 4, chloroplastic-like [Chenopodium quinoa]	chloroplast
32	Halogeton_glomeratus_53706	0.733793	0.915243	0.786042	0.951109	NDR1/HIN1-like protein 1 [Chenopodium quinoa]	chloroplast
33	Halogeton_glomeratus_20720	1.79081	1.13237	1.49251	1.40641	intron-binding protein aquarius-like [Chenopodium quinoa]	chloroplast
34	Halogeton_glomeratus_20720	1.79081	1.13237	1.49251	1.40641	intron-binding protein aquarius-like [Chenopodium quinoa]	mitochondria
35	Halogeton_glomeratus_24530	1.00557	0.786544	0.771547	0.968536	endoribonuclease/kinase IRE1-like protein [Medicago truncatula]	mitochondria
36	Halogeton_glomeratus_11933	1.39428	0.757655	1.69122	1.47282	NADH:nitrate reductase, partial [Spinacia oleracea]	mitochondria
