# Supplementary material for: Physiological and proteomic analysis of halophyte Halogeton glomeratus in response to Ni2+ stress
Source: Front Plant Sci. 2026 Jan 30;16:1622321. doi: 10.3389/fpls.2025.1622321 (PMC12903123; doi:10.3389/fpls.2025.1622321)
Supplement: Supplementary File 1 — Detailed information on peptides. [file DataSheet1.zip › supplementary file 2.xls]

Protein	12h_7	12h_8	12h_9	24h_10	24h_11	24h_12	48h_13	48h_14	48h_15	6h_4	6h_5	6h_6	CK_1	CK_2	CK_3	ProteinGroup
Halogeton_glomeratus_10003	14.7442732679362	14.3076453785273	14.5892007421965	14.4872012861287	14.160931380875	14.6105875277718	14.3537273426397	13.8406624676165	14.4389961481978	14.0306167236717	14.6054514521294	14.4783020252653	13.9198059639183	13.8953341764297	14.2329876322315	Halogeton_glomeratus_10003;Halogeton_glomeratus_12463
Halogeton_glomeratus_10014	11.7716478388852	11.6896633309345	11.0202928095349	11.2627140776217	11.2861408917148	11.2364631173099	11.4714448572852	11.2575584009906	11.3048780084344	10.9896668061632	10.5862862102286	11.4690021705249	11.3670843293035	10.2235503206226	11.2645818569936	Halogeton_glomeratus_10014;Halogeton_glomeratus_19003;Halogeton_glomeratus_22439
Halogeton_glomeratus_10019	16.8575272550832	16.9265032942888	16.6961288269936	16.5868408134282	16.4495178951286	16.5146194532541	16.6663310206856	16.6462191034661	16.7160385827381	16.5534981394149	16.7085411069499	16.5786955065253	16.4782709203624	16.1838089275048	16.2696431943996	Halogeton_glomeratus_10019;Halogeton_glomeratus_24750
Halogeton_glomeratus_10021	15.4156556780705	15.6380687011217	15.6395219712133	15.3826180438961	15.1829013179923	15.5153045160965	15.59807319182	15.6861307733185	15.7231813005313	15.5622433728995	15.5291801226475	14.9990205838522	15.4340379993682	15.0380898990844	15.0114038955537	Halogeton_glomeratus_10021;Halogeton_glomeratus_12033;Halogeton_glomeratus_7633
Halogeton_glomeratus_10027	16.2280318527923	16.1786473975202	16.2579474542902	15.8847336975144	16.3156050090345	16.3071741841641	16.081423154763	16.1935531425272	15.7474958388451	15.6919653977702	16.2214041946583	16.1618925331095	16.1838825536468	16.2769796459917	15.8059826604399	Halogeton_glomeratus_10027
Halogeton_glomeratus_10043	12.9351323287201	12.9036026747147	12.4466457157008	12.7606791296848	NA	NA	12.6235239228674	12.8481835867602	NA	NA	NA	NA	NA	NA	12.6972463117987	Halogeton_glomeratus_10043;Halogeton_glomeratus_5188
Halogeton_glomeratus_10048	11.6427360840425	NA	NA	NA	NA	NA	NA	NA	NA	NA	11.3908023517949	NA	NA	NA	NA	Halogeton_glomeratus_10048;Halogeton_glomeratus_10290
Halogeton_glomeratus_10050	22.8840105136055	22.818505541042	22.9281541799193	23.0143276017442	22.6388240571107	23.0734844092265	23.2271346767815	22.6685117790237	23.1350641897465	22.8164192183557	23.1826887332921	23.1381619796875	22.3468772744815	22.3163513918705	22.7692481557583	Halogeton_glomeratus_10050
Halogeton_glomeratus_10054	11.8799779754129	12.4142559929188	NA	NA	NA	NA	NA	10.9550476205293	NA	NA	12.1165143788814	12.2487261405527	12.7074615821347	12.2911977449081	NA	Halogeton_glomeratus_10054
Halogeton_glomeratus_10073	11.8091732990884	11.6335761057376	NA	10.8780667892527	NA	10.9695643271048	11.5293825554545	11.7634840834393	11.5726360597064	NA	11.0226306932686	11.3824722924792	NA	NA	NA	Halogeton_glomeratus_10073;Halogeton_glomeratus_12223;Halogeton_glomeratus_4371
Halogeton_glomeratus_10083	20.709025419533	20.4011920765084	20.6396169776427	20.6517496352589	20.5452637897561	20.6738821452821	20.6258321562	20.2800254892221	20.7585632276573	20.4053844757204	20.6350209587277	20.6119530202175	20.7739860778285	20.2040598624572	20.7509019962666	Halogeton_glomeratus_10083;Halogeton_glomeratus_12595;Halogeton_glomeratus_25501;Halogeton_glomeratus_6452
Halogeton_glomeratus_10087	14.0146610144955	13.4297721225548	13.5853037608016	13.7619031152616	12.8241740247429	14.0107248042617	13.5286778646276	13.2984034340128	13.7344231535339	12.68691324438	13.4103166781662	13.7057634194706	13.0781832041804	NA	13.4388487366963	Halogeton_glomeratus_10087
Halogeton_glomeratus_101	17.3033577830725	16.9450262285	17.1401609021554	17.218214989672	16.8079082653271	16.9685962243307	17.1203681381788	16.9653765045692	17.1091404246395	16.7044998479833	17.3120549105802	17.1703374114154	16.5726561483489	16.9999851219474	16.7421263168628	Halogeton_glomeratus_101;Halogeton_glomeratus_1112;Halogeton_glomeratus_20724
Halogeton_glomeratus_10114	13.9803149770218	13.8294246726956	13.4870613417091	13.8477497731337	13.9181187711471	14.5966028532856	13.658508453254	13.1535348841856	13.1966374663778	13.8674904091721	13.8964743036001	13.621983516537	13.1642676813157	13.5994882609755	13.5136608871585	Halogeton_glomeratus_10114;Halogeton_glomeratus_7852;Halogeton_glomeratus_8455
Halogeton_glomeratus_10123	15.1029397879749	15.0793098050225	15.0303200491544	14.9618055687908	14.8461826449576	14.9162325262349	14.8935678252843	14.6363006189614	14.9148992034263	14.5999430907205	15.1086557972346	15.2499747963388	14.5926532134868	14.3957492403653	14.74045399052	Halogeton_glomeratus_10123
Halogeton_glomeratus_10138	13.7025537603913	12.6743113534623	13.2508685074539	13.5196681749853	13.1406899512142	NA	12.9381003497922	13.2616760932993	13.2611864841919	NA	13.8431782810127	13.0425903363662	12.4058134405661	13.1775655648905	NA	Halogeton_glomeratus_10138;Halogeton_glomeratus_11739;Halogeton_glomeratus_9944
Halogeton_glomeratus_10147	16.7577798602707	16.7273782813799	16.8899735068461	16.758636602477	16.6617461921952	16.7232527514103	16.7983442794096	16.7017257045035	17.0139484536703	16.7182247893105	16.8622264760402	16.776170703253	16.4114720187128	16.3290402735085	16.3598246241355	Halogeton_glomeratus_10147;Halogeton_glomeratus_10623;Halogeton_glomeratus_25406;Halogeton_glomeratus_7594;Halogeton_glomeratus_9282
Halogeton_glomeratus_10154	14.4538165743525	14.1549778123218	14.5141153602788	14.726735237511	14.7410048668359	14.2744872098084	14.9314538828071	14.2809071136425	14.4670827582771	14.1219058455835	14.6644034617439	14.6852122962064	14.0168026101855	13.9381567740607	14.1087445122545	Halogeton_glomeratus_10154;Halogeton_glomeratus_11184;Halogeton_glomeratus_18887;Halogeton_glomeratus_22140;Halogeton_glomeratus_25610;Halogeton_glomeratus_9078
Halogeton_glomeratus_10159	12.6309823561912	11.7784229417335	12.5838503781521	12.2809234296281	12.2186066881636	12.0084149355198	11.6572057073289	12.2788999645539	12.8035483728592	11.5403813530824	12.1519356679439	11.5109801803732	10.9042372346503	NA	NA	Halogeton_glomeratus_10159;Halogeton_glomeratus_4197
Halogeton_glomeratus_10164	13.6535409337656	13.6122961496429	13.6657812316369	13.6826877147364	13.9926842765718	13.7705743970994	13.4466810064192	13.3075518214371	12.8984390977562	13.6978889896866	13.8996396376316	13.6292436117682	13.628943091287	13.8186108742951	13.1281259246767	Halogeton_glomeratus_10164;Halogeton_glomeratus_11228;Halogeton_glomeratus_12620;Halogeton_glomeratus_13087
Halogeton_glomeratus_10168	14.8489168255845	14.5595611367985	14.8241932004958	14.9298797725016	14.7054876702003	15.1052227514226	14.8257845400093	14.4769902476787	14.803218232467	14.8604011276692	14.8488315513852	14.8943974703068	14.7843737784695	14.5261967268892	14.8490184024404	Halogeton_glomeratus_10168
Halogeton_glomeratus_10190	16.8210432394727	16.8380976910801	16.9987498426366	16.740673272843	16.7935623057394	16.8956840467303	17.070587791551	16.6268444968103	17.2360468056282	16.7748577253281	17.0124547992558	16.8161481822029	16.5452856594325	16.5037837156277	16.7914335735293	Halogeton_glomeratus_10190;Halogeton_glomeratus_1066;Halogeton_glomeratus_13479;Halogeton_glomeratus_19164;Halogeton_glomeratus_2346;Halogeton_glomeratus_2445;Halogeton_glomeratus_6548;Halogeton_glomeratus_8419;Halogeton_glomeratus_8925;Halogeton_glomeratus_949
Halogeton_glomeratus_10191	11.9283391269426	11.2095272180826	11.3186556258775	10.9306954066639	11.1079422722206	11.0046621208657	10.8358650796913	10.5051299727694	11.3931772038107	11.29571253896	10.9935018827343	11.6340497440651	12.2025534071162	10.6162952428062	NA	Halogeton_glomeratus_10191;Halogeton_glomeratus_5012;Halogeton_glomeratus_6264;Halogeton_glomeratus_6871
Halogeton_glomeratus_10195	15.0667404508491	14.5809568838861	14.0917742507135	14.0219589811536	13.6021378521105	13.9352929758409	14.30692573938	14.2674535593325	13.8305137967635	13.2813206286939	14.1856057349917	14.0108984066358	13.3573762163976	14.4358986096681	13.2187675603378	Halogeton_glomeratus_10195;Halogeton_glomeratus_18894;Halogeton_glomeratus_7456;Halogeton_glomeratus_8013
Halogeton_glomeratus_10200	12.0869424574425	11.7395307789049	11.7849785082175	12.1239161390655	11.8152041094641	12.0528068967596	11.6980553691233	11.6520664486284	11.7535395154218	11.4668818859036	12.0142786481586	11.9453297546762	11.5095955461692	11.3727182098534	11.2745255493659	Halogeton_glomeratus_10200;Halogeton_glomeratus_5715;Halogeton_glomeratus_6707;Halogeton_glomeratus_9905
Halogeton_glomeratus_10205	13.9884303525384	14.359755932419	14.0030586085858	13.924383913158	14.5912075750177	14.449207193207	13.4590504516859	14.2914675640033	14.3416933425581	NA	14.790719743062	14.3730035488498	14.7243108081016	NA	14.0302592583987	Halogeton_glomeratus_10205;Halogeton_glomeratus_16048;Halogeton_glomeratus_6495
Halogeton_glomeratus_10242	NA	NA	NA	NA	10.5155844963324	11.0846214767653	NA	NA	NA	NA	NA	NA	NA	NA	NA	Halogeton_glomeratus_10242;Halogeton_glomeratus_3654
Halogeton_glomeratus_10244	NA	12.881586862232	13.3783225470721	13.2567409435324	13.2676991601114	13.4078121976659	13.3607766018555	13.2230768309799	12.7769768360485	13.1797559864843	13.7370388178702	13.2413878215938	12.6476686856026	12.4344316558227	12.5199434652675	Halogeton_glomeratus_10244
Halogeton_glomeratus_10251	17.8883811270704	17.9066522925576	17.9747685921557	17.8163885374448	17.9142578647181	17.7815912415945	17.8585666988504	17.9074683851837	17.978800817235	17.9073640387022	17.8328575369726	17.8838094243091	17.7505294335537	17.7658389613818	17.553004757967	Halogeton_glomeratus_10251
Halogeton_glomeratus_10252	22.9764855667945	22.6789316483757	22.8251763627671	22.9259326001355	22.5572705361339	22.8603573141023	22.9058976451381	22.5234133890918	22.864277340419	22.6523392428609	22.9552861172081	23.0676442576261	22.3501071523032	22.204142800594	22.6535455909084	Halogeton_glomeratus_10252
Halogeton_glomeratus_10261	13.1525011572471	13.0136880532471	12.8446715100592	13.0569453665877	13.0452424036904	12.8238308329336	12.5855371007879	12.566971640683	12.6299733184862	13.094878809954	13.0824586001223	12.2820761722476	12.957760594127	12.9296056496567	13.0623611592469	Halogeton_glomeratus_10261;Halogeton_glomeratus_23137;Halogeton_glomeratus_29518;Halogeton_glomeratus_4009
Halogeton_glomeratus_10262	19.6140886598798	19.4003536000767	19.3454928600442	19.8667943361337	19.5568383037489	20.0202135171485	19.2782676928936	19.0278489462218	19.4177662895623	19.6224136158472	19.8805000473253	19.9982709059204	19.4344995931615	19.329281510302	19.7462668655651	Halogeton_glomeratus_10262;Halogeton_glomeratus_11531;Halogeton_glomeratus_12501;Halogeton_glomeratus_15962;Halogeton_glomeratus_32944;Halogeton_glomeratus_4979
Halogeton_glomeratus_10278	15.4858227266424	15.446476927151	15.4024760508117	15.4718079268094	15.3832327845684	15.5573172399998	15.6221255802494	15.4777040089541	15.9080614785846	15.6218496881287	15.4369271281066	15.394058332657	15.2582459373224	15.180428222464	15.2427318257467	Halogeton_glomeratus_10278;Halogeton_glomeratus_53553
Halogeton_glomeratus_10286	16.0938415433474	16.0038684126133	15.9582498344244	15.9978865356753	15.8929384244314	16.1681859217386	15.9793940558773	15.8279967857786	16.0586477441065	15.8148472611394	15.9687423546893	16.179276621088	15.9583046927292	15.8769989933406	15.8560843151785	Halogeton_glomeratus_10286
Halogeton_glomeratus_10292	13.3907700577694	12.92228107578	12.870976206416	12.8065331789504	12.9453581864024	13.1535065031804	12.5157312495802	11.4931090500802	12.524141910199	NA	12.8370032100311	12.2192523789988	12.499332337221	NA	12.488683727183	Halogeton_glomeratus_10292
Halogeton_glomeratus_10309	12.8672377445563	16.0974787609128	13.4792860996177	13.2865711418528	NA	13.7767697467059	15.8771282338758	16.3704965145961	16.2196325774513	15.9232306345534	15.7718117422242	13.4419582236525	NA	12.3048232351628	13.0569469016403	Halogeton_glomeratus_10309;Halogeton_glomeratus_11478
Halogeton_glomeratus_10320	14.0351749569582	14.2226881303255	14.1667866722222	14.1408351069113	14.0699734348185	14.1112332678905	14.0789945996369	13.9084763838356	14.0542778362721	13.9818000981238	14.0492541926963	13.8657813165277	13.4697134631444	13.6571925277298	13.5088607248574	Halogeton_glomeratus_10320
Halogeton_glomeratus_10326	16.4121012536303	16.2105683954685	16.3909586700384	16.3573054734028	16.2153588000217	16.5285882864216	16.2425524807345	15.9626557703973	16.2763161342671	16.0740058856747	16.5031105064127	16.4117967285656	15.9270781481289	15.7732243422896	16.0877008986761	Halogeton_glomeratus_10326
Halogeton_glomeratus_10328	17.8765863835311	17.6837602374836	17.7702103568916	18.2358146989903	18.0446044433228	18.1704982127392	17.7361216386951	17.670052430159	17.6629988047852	18.0215943213132	18.1954235293259	18.0441831676127	17.7478450001213	17.8310828865369	17.8150024429444	Halogeton_glomeratus_10328;Halogeton_glomeratus_29107
Halogeton_glomeratus_10331	13.8383795649336	13.5131191858371	13.8779514637085	13.652070985753	13.7221073873084	14.0899507579349	13.4899120943418	13.5479518656781	14.0039589927799	13.4537561643229	13.4073897025234	13.3618397528944	13.1888790173323	12.9421064753248	13.351098127544	Halogeton_glomeratus_10331;Halogeton_glomeratus_11883;Halogeton_glomeratus_20421
Halogeton_glomeratus_10348	16.3114848424334	15.7866301554944	16.1963030554906	16.160338542144	16.0510199688214	16.2823810278682	16.2601550747791	15.9132985305452	15.6070448511948	15.5280847374416	16.1072820131362	16.434661490835	16.20039782908	15.9633534799042	15.8878831201774	Halogeton_glomeratus_10348
Halogeton_glomeratus_10361	15.6980407316774	15.5344236452899	15.5986142880002	15.3889044364368	15.439589988772	15.4479054289749	15.5657389014759	15.2599245714979	15.6250152403639	15.3970869230415	15.5180936988454	15.5633873692594	15.5493649430735	15.4262922949029	15.5417115341299	Halogeton_glomeratus_10361
Halogeton_glomeratus_10367	14.2331975047216	13.7443507903492	13.97251275235	13.9152641138516	13.3992695357152	13.5042385890244	13.2416918257525	12.8283041441067	13.522847106343	13.7513942365938	13.8317985126964	13.6795699360127	13.104651031133	12.7929705012068	13.1845459893682	Halogeton_glomeratus_10367;Halogeton_glomeratus_11748
Halogeton_glomeratus_10370	16.4460779998657	16.3865393335742	16.3986023726353	16.5152659822356	16.2665626613736	16.3965659372988	16.4526595725451	16.3393918918005	16.4457835270769	16.057861226286	16.4616765007505	16.4276122380948	15.8670717904837	16.1093007555484	16.0421967354629	Halogeton_glomeratus_10370;Halogeton_glomeratus_5489
Halogeton_glomeratus_10377	18.5685364891574	18.368601401522	18.6190409369309	19.1016658457882	18.7441730273089	19.0599803785842	18.5941318255775	18.4291618071662	18.6452691140883	18.7307211348286	18.7974915072234	18.8768018770116	18.5914272276726	18.5174074512369	18.6925467239111	Halogeton_glomeratus_10377;Halogeton_glomeratus_27317
Halogeton_glomeratus_10382	23.8602955143547	23.7998171851319	23.7929341641339	23.8141274024047	23.7537527019297	23.9706329793118	24.3116849377828	24.0082463412804	24.0483790339776	23.838616142187	23.8721935481722	24.0472829717893	23.6400935069757	23.6044088584278	23.7826737095504	Halogeton_glomeratus_10382
Halogeton_glomeratus_10383	17.7047413834265	17.6900904469598	17.6296441043673	17.7987286749675	17.5336966248475	17.5563976575896	17.5951419134052	17.7076358117283	17.6914136901557	17.6296722012705	17.8130902479639	17.993033192746	17.426379400685	17.5733977067765	17.4994823792481	Halogeton_glomeratus_10383;Halogeton_glomeratus_29748
Halogeton_glomeratus_10416	14.5030324546363	14.0013914996959	13.5567607783189	14.4887705478916	14.1121976595238	14.1951741875599	14.6074544502027	14.088155746661	14.0469821326016	14.3055643949849	14.2778509990117	14.155365769049	14.0857439574026	14.2424787709219	14.1882301396525	Halogeton_glomeratus_10416
Halogeton_glomeratus_10443	18.7530818697358	18.6080727527176	18.6393808519523	18.7366087591023	18.5282516478974	18.6702413693931	18.582870347332	18.2653535502278	18.6161466665481	18.5380214948992	18.8448307955082	18.725046188628	18.6246083279091	18.5468487553619	18.6884279171366	Halogeton_glomeratus_10443
Halogeton_glomeratus_10447	13.1426844016842	13.1651141831526	13.1114570722092	12.625007171113	12.4703471700691	12.6581951405404	12.4825684270877	12.4355398041934	13.1476315447142	12.7857971357501	13.0311093102115	12.7429034513383	11.7017433575928	12.61326683075	12.1911521608314	Halogeton_glomeratus_10447;Halogeton_glomeratus_11976;Halogeton_glomeratus_26430;Halogeton_glomeratus_6105;Halogeton_glomeratus_8111
Halogeton_glomeratus_10453	10.3002275303409	NA	10.0629110927206	10.3588255396938	10.4313002250424	10.538704614879	9.45860637925729	NA	NA	NA	12.3945633130609	10.7409119545068	NA	NA	NA	Halogeton_glomeratus_10453
Halogeton_glomeratus_10456	11.4481235505206	11.9355971770649	NA	12.3711361536257	NA	12.3989094021526	NA	NA	NA	11.1886606359989	13.0737517926057	12.6936572345426	NA	11.8757922557871	NA	Halogeton_glomeratus_10456
Halogeton_glomeratus_10459	16.0293853781856	16.0877577675335	15.9751852142313	15.6838899756312	15.4481033442135	15.749484650445	16.0741802718163	16.2033019482239	16.0142216910493	15.5962145393896	15.7807477297386	15.8942289578694	15.5710602947006	15.8931828078488	15.9334756475131	Halogeton_glomeratus_10459;Halogeton_glomeratus_8995
Halogeton_glomeratus_10470	20.1341008754235	20.1079927123267	20.1064026872689	20.1689415737778	20.0897329638856	20.1889353273313	20.1077747410452	19.9920960307289	20.0264264841567	19.8818840270105	20.1477518459181	20.0221659633973	20.0138878835781	19.9690095508273	20.0795678379225	Halogeton_glomeratus_10470;Halogeton_glomeratus_14344
Halogeton_glomeratus_10477	16.4237995241354	16.3992055427593	16.4103626823499	16.3058436400115	16.1268481652847	16.3889836001761	16.2755690076665	16.1359469551725	16.4943386681312	16.1817577135099	16.2931632453541	16.2247655749567	16.1446533243728	16.0462173695038	15.9679736693212	Halogeton_glomeratus_10477;Halogeton_glomeratus_14855;Halogeton_glomeratus_20911;Halogeton_glomeratus_26159
Halogeton_glomeratus_10478	17.3300738361004	17.2163873128609	17.1012015589784	17.5664259376827	16.9907461888238	17.3281163705582	17.5266730006524	17.2771566497695	17.2997352267255	16.8291306784479	17.4450259405773	17.458200325994	16.9896222737962	17.2340159545912	16.9831634628926	Halogeton_glomeratus_10478
Halogeton_glomeratus_1050	14.5667554273976	14.1533309141032	14.2985238943954	15.0527259583267	14.2315542962117	15.0432592207865	14.3896164943038	13.6576441635659	13.774147489214	14.0619358865997	14.6468966763889	14.8055273365088	13.9461685224746	13.9030595251935	14.414275004475	Halogeton_glomeratus_1050;Halogeton_glomeratus_329
Halogeton_glomeratus_10527	17.4042862380499	17.3938406297957	17.3820508169819	17.3661625247449	17.2710132627574	17.383335301606	17.6251052695945	17.460760823571	17.5304129684681	17.2372938316295	17.5792446922328	17.5093343901397	17.1456685893304	17.207300064527	17.1900553067326	Halogeton_glomeratus_10527;Halogeton_glomeratus_10772
Halogeton_glomeratus_10528	14.1529983852522	13.8532301046713	13.7761333444193	14.2203487919549	13.7970444205614	13.8810247332124	13.9472880776378	13.9495938987881	13.971359735133	13.9670883674008	14.4451888077013	14.1767698998249	13.5057260289909	13.6499277213125	13.0912820939535	Halogeton_glomeratus_10528
Halogeton_glomeratus_10540	14.0656334822468	13.9502957694703	14.0218205153239	14.1674108762851	14.0386805241741	13.3948945611446	14.1569479741197	14.1979138696844	13.8953833972447	14.1503166414144	14.0461956024995	14.1802016137951	14.014532029951	13.9283345287037	13.7186826585504	Halogeton_glomeratus_10540;Halogeton_glomeratus_21743
Halogeton_glomeratus_10545	12.2976430068305	12.1863429700314	12.2238227028972	12.3958201361187	NA	NA	11.5826071847661	12.2193234223191	NA	NA	10.5804396114075	NA	NA	11.3732349325462	12.0201806875336	Halogeton_glomeratus_10545;Halogeton_glomeratus_10845;Halogeton_glomeratus_11191;Halogeton_glomeratus_11856;Halogeton_glomeratus_12596;Halogeton_glomeratus_13339;Halogeton_glomeratus_21414;Halogeton_glomeratus_21993;Halogeton_glomeratus_23474;Halogeton_glomeratus_23805
Halogeton_glomeratus_10547	19.9698453613673	19.8705793737945	20.091563156435	19.9674212415848	19.918347281408	20.0254765008477	20.023400823388	19.7365867346883	20.1532119039907	19.5936810138702	20.0070750576189	20.0795445581525	19.4368044058834	19.1784204965482	19.7246645514198	Halogeton_glomeratus_10547;Halogeton_glomeratus_12534;Halogeton_glomeratus_13465;Halogeton_glomeratus_13575;Halogeton_glomeratus_15657;Halogeton_glomeratus_17234;Halogeton_glomeratus_1970;Halogeton_glomeratus_21521;Halogeton_glomeratus_26696
Halogeton_glomeratus_10590	15.9848970567527	15.9318591314027	15.7140197320588	15.8158534128651	15.5031712708448	15.4878739708197	15.8966723199541	15.7964017936358	15.7812682403173	15.4890639147904	16.0007730292149	15.7715613586246	15.2219944489014	15.574611881684	15.453325817719	Halogeton_glomeratus_10590
Halogeton_glomeratus_10592	13.0676730085563	13.3986528671685	13.7637387924647	13.9075721235062	14.0519345572441	14.0099882600868	13.8225196753597	13.8444031704726	14.1474417093946	13.6933752036934	13.9450999316329	13.8549420778565	13.5672549740639	13.8657709461681	13.5443515946537	Halogeton_glomeratus_10592;Halogeton_glomeratus_13894;Halogeton_glomeratus_15763;Halogeton_glomeratus_16374;Halogeton_glomeratus_21626;Halogeton_glomeratus_21791;Halogeton_glomeratus_24398;Halogeton_glomeratus_37319
Halogeton_glomeratus_10611	11.8367465532423	11.8540181217968	11.0058015701811	11.5202937004432	NA	NA	NA	10.8526455134659	11.0442119389174	NA	11.4705432986347	NA	NA	NA	NA	Halogeton_glomeratus_10611;Halogeton_glomeratus_11758;Halogeton_glomeratus_12430;Halogeton_glomeratus_13030;Halogeton_glomeratus_13709;Halogeton_glomeratus_18247;Halogeton_glomeratus_28586;Halogeton_glomeratus_42775;Halogeton_glomeratus_45787;Halogeton_glomeratus_51210;Halogeton_glomeratus_51667;Halogeton_glomeratus_5577;Halogeton_glomeratus_9929
Halogeton_glomeratus_10613	13.59111858014	13.2176332285674	13.3316458818746	12.5338454350229	12.7207679049837	12.8267372676901	13.5141793455581	13.3997336430158	13.4086444228753	12.5481545949244	13.5236747827138	13.065142664921	12.7599148101668	13.0026518986896	12.4874500924235	Halogeton_glomeratus_10613;Halogeton_glomeratus_32063
Halogeton_glomeratus_10629	14.4932371658215	14.227075034322	14.6260457570651	14.169543209146	14.4992912216181	14.6379933203578	14.0958876166783	13.9709711922904	14.3079783162664	14.1410439349632	13.9583580577584	13.8354611145846	13.9009145837057	13.4088522149708	13.9727429408291	Halogeton_glomeratus_10629;Halogeton_glomeratus_12807
Halogeton_glomeratus_10630	12.7782237204911	12.819099671274	12.8248466123035	12.6283542753555	12.4558343597107	12.6484916094569	13.1365200019721	12.6427513457787	13.0108446184217	12.7557041416828	13.0639064503034	12.6430123581186	10.7300697719922	11.6921961803486	12.7118021249644	Halogeton_glomeratus_10630
Halogeton_glomeratus_10643	12.8647092400523	12.7941437336131	12.6863605630113	12.5655664361618	12.5130348852639	12.5536125938587	12.7071333750758	12.3149374257147	12.8077278315144	12.4310396678948	12.8272976893611	12.8472518491103	12.4615062522687	12.2396293901867	12.2921349322092	Halogeton_glomeratus_10643;Halogeton_glomeratus_15325;Halogeton_glomeratus_25643;Halogeton_glomeratus_27861;Halogeton_glomeratus_30903
Halogeton_glomeratus_10653	12.9004365734814	12.9473083423798	13.788591409756	NA	10.8807650953638	NA	14.6949370266248	NA	13.2894776929403	14.3147927942266	14.6460348439101	13.8535467714621	14.1032869585498	NA	NA	Halogeton_glomeratus_10653;Halogeton_glomeratus_11706;Halogeton_glomeratus_12924;Halogeton_glomeratus_16201;Halogeton_glomeratus_19743;Halogeton_glomeratus_22967;Halogeton_glomeratus_2903;Halogeton_glomeratus_48506
Halogeton_glomeratus_10662	16.2088266700421	16.0822713189178	15.9225833555032	16.0520609514294	16.0527517826825	15.9390049103025	16.1693113970846	16.1939791200389	16.1226229944011	15.7919108064001	16.0866591162451	16.040167389455	15.7807328057011	15.9433973695125	15.7895029460853	Halogeton_glomeratus_10662;Halogeton_glomeratus_30909;Halogeton_glomeratus_42133
Halogeton_glomeratus_10666	NA	NA	NA	NA	NA	NA	14.240155515663	14.8874101425989	14.462120618876	14.1039979734854	14.8252826392387	NA	NA	14.6086313101447	NA	Halogeton_glomeratus_10666;Halogeton_glomeratus_15560;Halogeton_glomeratus_18218;Halogeton_glomeratus_44902
Halogeton_glomeratus_10668	15.3639501589803	15.4614164826451	15.4364258904525	15.2270608817833	15.3062973023816	15.4532194084964	15.4172250929161	15.4654412972174	15.493742954411	15.276035981904	15.2983545216765	15.3557488993501	15.4373032417346	15.4993007286458	15.4565651219558	Halogeton_glomeratus_10668;Halogeton_glomeratus_30467
Halogeton_glomeratus_10669	19.5966253002807	19.3824405960974	18.9462671458316	19.4075267071451	18.7788018619926	19.2031057639094	19.5837948711251	19.5545228597614	19.1651205857081	18.5027385447181	19.5073656571282	19.4474173166721	18.628155565915	19.0565058660433	18.8359552195063	Halogeton_glomeratus_10669;Halogeton_glomeratus_11895;Halogeton_glomeratus_13068;Halogeton_glomeratus_14700;Halogeton_glomeratus_16776;Halogeton_glomeratus_19986;Halogeton_glomeratus_21003;Halogeton_glomeratus_21142;Halogeton_glomeratus_22254;Halogeton_glomeratus_24631;Halogeton_glomeratus_31617;Halogeton_glomeratus_32691;Halogeton_glomeratus_37974;Halogeton_glomeratus_50356;Halogeton_glomeratus_…
Halogeton_glomeratus_10684	13.2012024393844	12.7245007353945	12.5601006463509	12.4827668024927	12.3860271489258	12.3413584666278	12.5096596983157	12.5391883826448	12.7772257710413	12.7313929756096	12.6369039770853	12.023482675049	11.7761893533877	12.1746466112538	11.9636719961829	Halogeton_glomeratus_10684
Halogeton_glomeratus_10699	14.0136100728897	12.6358087172707	13.4045266953992	12.6795735160713	12.6845417117975	12.7051161050078	12.8300520668031	13.6596608489514	12.9017233415637	15.2208134228074	13.451324031404	13.6245799447274	13.7505684801402	NA	12.1501743475591	Halogeton_glomeratus_10699;Halogeton_glomeratus_21754;Halogeton_glomeratus_6633;Halogeton_glomeratus_7396
Halogeton_glomeratus_10731	19.7085002666037	19.621077735151	19.770350951547	19.7542357414748	19.8067891514437	19.7193489956756	19.5514119956085	19.7584097500183	19.6237163104443	19.690567954546	19.781948089664	19.6548505748365	19.6158362081218	19.4807988691508	19.4259185364011	Halogeton_glomeratus_10731
Halogeton_glomeratus_10746	12.8236508330472	12.4124780021487	12.5420339132904	12.3728473315665	12.4271819785088	12.129226964565	12.2943666444356	12.3251163880479	12.0279637866703	12.2195615240676	12.1185919015111	12.0083615544316	12.2050872381613	12.0784782694096	11.4522269845277	Halogeton_glomeratus_10746;Halogeton_glomeratus_7859;Halogeton_glomeratus_9436
Halogeton_glomeratus_10750	15.9152690450252	15.89333068377	15.6993504546754	15.9255097924578	15.8400404285759	15.6142036654178	15.9361680917884	15.7490202273393	15.9452015477723	15.6703331075192	15.971315737568	15.6709294058323	15.5632530137292	15.9322596439627	15.8221506046095	Halogeton_glomeratus_10750;Halogeton_glomeratus_52360
Halogeton_glomeratus_10777	13.3620038708528	NA	13.4296981086243	13.2401137896604	12.9716493460342	13.399279833535	12.6843157496449	12.6615138167844	13.1215676053022	NA	13.2039584289705	12.7173972795862	12.0372344099673	NA	12.5747761287866	Halogeton_glomeratus_10777;Halogeton_glomeratus_11727;Halogeton_glomeratus_3470
Halogeton_glomeratus_10778	12.8675352742772	NA	12.3283832980618	12.1866682628397	12.6123202470099	12.907139433939	11.8665489787331	NA	NA	12.3296747927922	12.1368921348932	12.2776240121813	12.3992653095545	NA	11.7922912469162	Halogeton_glomeratus_10778;Halogeton_glomeratus_13214;Halogeton_glomeratus_22840;Halogeton_glomeratus_6100;Halogeton_glomeratus_7517
Halogeton_glomeratus_10785	17.7694771644954	17.550582164188	17.5365230856815	17.1566397011132	16.8425668221863	16.9376479886815	17.8091758376332	17.5692164933321	17.5141875235289	17.6218246681054	17.5543783750424	17.7553493104758	17.3932733319769	17.4428075409324	17.0997232859386	Halogeton_glomeratus_10785;Halogeton_glomeratus_24344;Halogeton_glomeratus_5034
Halogeton_glomeratus_10801	13.7988407131919	14.1117340604681	13.7514394226339	14.2736309824307	14.125721021041	14.1216807237336	13.5236549784464	14.0133024053846	13.62222454684	13.9233386603221	13.9734447695159	13.9302889482658	13.6253635269821	13.8857431857751	13.5385918389729	Halogeton_glomeratus_10801;Halogeton_glomeratus_12735;Halogeton_glomeratus_13606;Halogeton_glomeratus_18646
Halogeton_glomeratus_10805	10.1818302077864	9.28955595921498	10.1946299959984	9.45587136259543	9.59344300702413	10.3578839170036	NA	14.2252082453057	9.84987335331764	9.67368863129457	NA	NA	NA	NA	9.45672137930811	Halogeton_glomeratus_10805
Halogeton_glomeratus_10819	14.3336395405297	14.0590454072232	14.1710127939032	14.0508065800838	13.9535241062968	14.3844017548755	13.9025224759905	13.9805253304343	14.1077358072765	13.9026756260708	14.0163297419679	14.0652305971334	13.8956933885067	13.7550983173194	14.0037539731508	Halogeton_glomeratus_10819
Halogeton_glomeratus_10834	10.9905079413537	NA	11.0023267072115	10.8398432488902	11.5888104714642	10.9560885060578	10.1275965439612	10.1737943812628	10.8197842160225	10.2419288209489	10.4755082927794	11.0955531246213	NA	NA	10.6341995799844	Halogeton_glomeratus_10834;Halogeton_glomeratus_11392;Halogeton_glomeratus_13165;Halogeton_glomeratus_5622;Halogeton_glomeratus_6783
Halogeton_glomeratus_10835	14.0791435173122	14.4066510923412	13.8579330006603	13.425401468185	13.7845065301205	13.5053774341918	14.0181798182594	14.2768367830571	14.4417895501739	12.6560662861621	14.0261597075518	13.6343265315995	NA	12.4137303959044	12.4477433128363	Halogeton_glomeratus_10835;Halogeton_glomeratus_23757
Halogeton_glomeratus_10838	15.7968256778547	15.7628920772217	15.9274658634424	16.0072967462798	16.0964628614205	15.9071853702353	15.7255144993949	15.8994351450756	15.8407295767192	15.7780184930084	15.9865844938022	15.8952447690918	15.6727204016961	15.8763112375018	15.6733402585905	Halogeton_glomeratus_10838;Halogeton_glomeratus_35517;Halogeton_glomeratus_37818
Halogeton_glomeratus_10851	12.9629837884495	12.3206940627763	12.7605803062511	12.943564502239	13.1276604198054	12.8872844843122	12.1360635303522	12.3195533691428	12.165774044478	12.9930831070835	12.7674352451649	12.8145724392313	12.9378398010048	12.7597633546519	12.8501287533451	Halogeton_glomeratus_10851;Halogeton_glomeratus_13125;Halogeton_glomeratus_13331;Halogeton_glomeratus_15074;Halogeton_glomeratus_15731;Halogeton_glomeratus_18443
Halogeton_glomeratus_10860	13.2811680209666	13.6138559376332	13.2848701723286	13.5609973256154	13.2831046131121	13.4941030590107	13.6000444338715	13.9508991680042	13.9804993683582	13.2363089277491	13.8580531036003	13.6931406607657	13.17481911085	13.7350669361854	12.9537986409223	Halogeton_glomeratus_10860;Halogeton_glomeratus_12344
Halogeton_glomeratus_10869	14.8408056622907	14.1688607065332	14.5913527411435	14.480678139065	14.5353087073098	14.7174891083705	14.5561891639402	14.1360466739196	14.284464154706	14.5772083505981	14.7497433086516	14.3777278257343	NA	14.0443674186908	NA	Halogeton_glomeratus_10869;Halogeton_glomeratus_14631;Halogeton_glomeratus_15632;Halogeton_glomeratus_21025;Halogeton_glomeratus_29832;Halogeton_glomeratus_31268;Halogeton_glomeratus_42803;Halogeton_glomeratus_4521;Halogeton_glomeratus_45383;Halogeton_glomeratus_4922;Halogeton_glomeratus_5478;Halogeton_glomeratus_5958;Halogeton_glomeratus_8059
Halogeton_glomeratus_10872	14.9485006526359	14.7495320390963	14.8089021690128	14.8506012301542	14.7741389408323	15.1865640932128	14.765709766472	14.6722007760596	15.2013490758311	14.6496588165989	15.2297678447242	15.0991649751597	14.6575872198429	14.5565471993688	14.9205379930404	Halogeton_glomeratus_10872
Halogeton_glomeratus_10875	13.0940226286757	12.7981264650786	12.9067139898615	12.4599686044609	NA	12.9859273788232	12.6746557858747	12.7333595894988	12.2212985978123	12.6111054598557	NA	12.586034134081	12.7909777785984	12.5900622876347	12.4600460803682	Halogeton_glomeratus_10875;Halogeton_glomeratus_14607;Halogeton_glomeratus_29541
Halogeton_glomeratus_10878	12.9799543297998	12.5071726449874	12.5501787491501	12.1136011200294	12.2593411185595	12.2905627452346	12.4124136380693	12.6867490467796	12.8050689632409	NA	12.898349084899	12.4097722267475	12.0831318375534	12.0395162390743	12.0806511514146	Halogeton_glomeratus_10878;Halogeton_glomeratus_48473;Halogeton_glomeratus_51877
Halogeton_glomeratus_10903	13.2368421563773	12.8632941825397	13.1927277220805	13.4018832986035	NA	18.341111741894	12.770387594006	13.0674054239898	18.2324599898004	NA	13.1230891067224	17.7641282651105	17.7874853982789	13.4495366547782	17.927928000513	Halogeton_glomeratus_10903;Halogeton_glomeratus_1558;Halogeton_glomeratus_2039;Halogeton_glomeratus_2363;Halogeton_glomeratus_24154;Halogeton_glomeratus_3062;Halogeton_glomeratus_6187;Halogeton_glomeratus_6359;Halogeton_glomeratus_8166
Halogeton_glomeratus_10909	15.8097898332726	15.3664046136859	15.520369420726	15.5288385061886	15.6049688637211	15.5526894385938	15.668047524543	15.7239286274594	15.9378823998527	15.2952621763763	15.5965382666282	15.4846683473787	15.2903045963561	15.1974856575867	15.2160082725972	Halogeton_glomeratus_10909;Halogeton_glomeratus_11714;Halogeton_glomeratus_20012;Halogeton_glomeratus_2362;Halogeton_glomeratus_5815
Halogeton_glomeratus_10914	NA	14.3945400761959	14.3364605834152	14.5841132163647	14.486026606306	13.9727083970599	14.9459322785081	14.5201476122372	14.5980569381872	NA	14.037531241568	14.6199923454895	NA	NA	NA	Halogeton_glomeratus_10914;Halogeton_glomeratus_12927;Halogeton_glomeratus_16038;Halogeton_glomeratus_16167;Halogeton_glomeratus_18226
Halogeton_glomeratus_10922	18.3653611053753	18.1530648675745	18.1302509156581	18.2832974695242	18.0099134207821	18.2010851042716	18.232575542238	18.2126446800987	18.1492304847337	18.0579771731861	18.5650017571022	18.326284510563	17.8231146015053	18.128752044591	17.8242682971775	Halogeton_glomeratus_10922;Halogeton_glomeratus_13874;Halogeton_glomeratus_9883
Halogeton_glomeratus_10929	16.9378356050017	16.8771077883988	16.8877617136223	16.8360702537061	16.4683546498491	16.6064963994735	16.7030955086145	16.6583452642316	17.1696741583031	16.5963912418187	16.9618613342153	16.8243867686089	16.3921715597832	16.6222101825225	16.2965246360176	Halogeton_glomeratus_10929;Halogeton_glomeratus_12334
Halogeton_glomeratus_10933	15.9636105532744	16.0048574868273	16.0033965569373	15.8101735538651	15.9850727318369	16.2379869991635	15.9507585033713	15.744207760432	16.1836485112719	16.1760962271566	16.0141267100026	16.0938385495602	16.0296204065152	16.1197796980725	16.185012068496	Halogeton_glomeratus_10933;Halogeton_glomeratus_26115
Halogeton_glomeratus_10939	NA	16.0030708580971	16.2762045884735	NA	15.851689886953	NA	NA	NA	16.0684164546293	16.0090991121085	15.0867995852705	NA	NA	NA	NA	Halogeton_glomeratus_10939
Halogeton_glomeratus_1094	12.5801981898885	NA	12.2755166974847	NA	12.4321720321081	NA	NA	12.3616009544491	NA	12.2959064534421	12.5863081145237	12.2080911723757	11.8168947098754	12.1934596179987	NA	Halogeton_glomeratus_1094;Halogeton_glomeratus_1476;Halogeton_glomeratus_15678;Halogeton_glomeratus_2666
Halogeton_glomeratus_10941	15.2644024531526	16.1022529308643	16.6108465805976	15.6853775802636	16.4491896384997	15.7449699777192	15.8221325097061	15.7088303294413	15.9375091402791	15.4656129863673	15.4702643768798	15.4079292428042	15.5632581642961	15.1894589796025	15.8071966473243	Halogeton_glomeratus_10941;Halogeton_glomeratus_14774;Halogeton_glomeratus_8546;Halogeton_glomeratus_9230
Halogeton_glomeratus_10942	14.3227342676793	14.3648306569437	14.4526733214389	12.4745268657227	14.3833294855322	14.0500955924376	14.3303677579109	14.2376714780767	14.5610224604329	14.5163901952981	14.4106374963318	14.2378431311934	14.0740577412472	14.4437970309982	14.0627409471017	Halogeton_glomeratus_10942
Halogeton_glomeratus_10953	17.1876768513071	17.2258225640493	17.1211936605484	17.5892712557723	17.6777026538352	17.4311690446789	16.8842367770142	16.8326321046447	16.8071457344773	17.4061358162039	17.5073821466741	17.5901405729371	17.3889848329129	17.5320688413536	17.2840857389891	Halogeton_glomeratus_10953;Halogeton_glomeratus_11576
Halogeton_glomeratus_1096	13.5164582275996	13.4998543617722	13.4664914398542	13.3798933875946	12.7518181219859	13.4828572991955	13.5547281025367	NA	13.5376048764782	13.1818718621024	13.206844847308	13.0238353302596	12.8617936799814	11.6572908779957	13.0247619769146	Halogeton_glomeratus_1096
Halogeton_glomeratus_10960	13.1989524344932	13.1002026872769	13.6222880571997	13.1058288475877	13.0294930921463	13.369626119666	13.3782556802663	NA	13.4995252725363	NA	13.2819932999576	12.9915208160011	NA	NA	13.1444455645947	Halogeton_glomeratus_10960;Halogeton_glomeratus_2790
Halogeton_glomeratus_10961	15.8788535378193	13.4127447185302	15.1413570666591	14.8383029799541	16.2968132618058	14.4766535423263	15.8715723034692	15.1695947696137	15.0831341480856	16.227889234222	13.9563503127647	NA	15.9687201026309	15.6269019617389	14.2932887579944	Halogeton_glomeratus_10961;Halogeton_glomeratus_13031;Halogeton_glomeratus_25618
Halogeton_glomeratus_10964	13.4747172461028	13.5674021502203	NA	13.4106422074087	13.120356860819	13.1401598275016	13.6236352135519	12.5663277075729	NA	13.0893216063125	13.6074024807022	12.8365841981724	13.2323195281198	12.9582390172736	NA	Halogeton_glomeratus_10964
Halogeton_glomeratus_10968	13.1422975271342	13.2378484957432	13.4183687535869	13.7779494976176	14.1632014891769	13.7551251244568	13.8385796445724	13.502318467709	12.9156039167879	13.0028995414906	13.2612358125717	12.8593181969074	12.8340414920799	12.8680046704036	13.3801377248392	Halogeton_glomeratus_10968;Halogeton_glomeratus_11350;Halogeton_glomeratus_25519;Halogeton_glomeratus_25795;Halogeton_glomeratus_28024
Halogeton_glomeratus_10974	12.5942799583511	11.8464476718357	12.5607123826254	12.5509128288164	11.845192454732	12.3078918487442	12.7809440198927	12.3107645755044	12.694233487285	11.310383525939	11.0103364183016	12.7275097715123	11.9572023499792	11.8072572917401	11.5325322783924	Halogeton_glomeratus_10974
Halogeton_glomeratus_10990	13.1563153654638	13.2179643349854	13.1898372683274	12.7725942388127	12.9566050646316	12.9320389549722	12.8894737060431	13.2050089681537	13.1128102050612	13.039890971095	13.2398541797943	13.0920243015984	13.1149924585636	13.3214749162239	13.2436304157892	Halogeton_glomeratus_10990;Halogeton_glomeratus_41314;Halogeton_glomeratus_43311
Halogeton_glomeratus_10993	12.5702574761705	12.7157441502093	12.6329180552419	12.5098964889352	12.6165880492427	12.3732010164095	12.4887715079267	12.098224130025	12.3693026713506	12.4984894052528	12.3720875647233	11.8481470032644	12.3697404345215	12.3569249597702	12.2595261945371	Halogeton_glomeratus_10993;Halogeton_glomeratus_2942;Halogeton_glomeratus_4832;Halogeton_glomeratus_6830
Halogeton_glomeratus_10997	14.4227117179362	14.0382730308728	14.2450005508522	14.1613593483189	14.1557932592845	14.2248192460656	13.6268380569834	12.3472503134156	13.4735886882268	13.4285595016412	14.1219559586741	13.7370094036773	NA	NA	13.8069196704508	Halogeton_glomeratus_10997;Halogeton_glomeratus_11036;Halogeton_glomeratus_11618;Halogeton_glomeratus_12402;Halogeton_glomeratus_6097;Halogeton_glomeratus_8387
Halogeton_glomeratus_10998	15.5069485421667	15.2203119905274	15.4557116773428	15.463601650326	15.178400894558	15.399338038393	15.2775218395968	15.4165527957783	15.2977523943351	15.2844470880959	15.3258005461508	15.302241536774	15.0623493578903	15.058806030543	15.1700126167133	Halogeton_glomeratus_10998
Halogeton_glomeratus_11029	17.0709870195896	16.7664138863772	16.9088333765247	17.2718983382448	17.1699000649204	17.4283890509896	16.7416194086276	16.3850160780975	16.9453486516499	17.0729767588966	17.291247783726	17.3926849695218	16.9607692129972	16.8610375594398	17.3371371769975	Halogeton_glomeratus_11029
Halogeton_glomeratus_11069	13.1912671856715	12.7625360408273	12.8914027283477	NA	NA	NA	NA	12.6260055570457	NA	NA	13.2469582206211	12.584915098268	NA	NA	NA	Halogeton_glomeratus_11069;Halogeton_glomeratus_12007;Halogeton_glomeratus_18112;Halogeton_glomeratus_20594;Halogeton_glomeratus_2993
Halogeton_glomeratus_11083	16.6820138635916	16.466059220104	16.5421740871549	16.4382044297731	16.2106455636749	16.4494249360297	16.1475022826217	16.3166470282422	16.3276278752277	16.4937208632867	16.473843325357	16.5559882286551	16.6746702695778	16.5175665730611	16.2172890160049	Halogeton_glomeratus_11083;Halogeton_glomeratus_263;Halogeton_glomeratus_54008;Halogeton_glomeratus_54223;Halogeton_glomeratus_5757;Halogeton_glomeratus_9341
Halogeton_glomeratus_11085	22.2283956731148	22.0832868767831	22.0440588182058	21.9033252718904	21.8424693825645	21.8581589982698	21.9779460788663	22.1502241257842	22.0703293732647	21.9298692578145	22.0998521333883	22.1224541660439	21.9789302697629	22.0082328333166	21.8820554502495	Halogeton_glomeratus_11085;Halogeton_glomeratus_19252
Halogeton_glomeratus_11086	13.8072693131485	13.9297193049451	14.4053645708098	13.6456384200751	14.3760071638892	14.2933791335934	13.8064693681335	13.656815330511	13.716942809017	14.1597844563146	13.9370065812167	13.774310681046	13.5648411191256	13.1272455769259	13.6241598456689	Halogeton_glomeratus_11086;Halogeton_glomeratus_12617
Halogeton_glomeratus_11090	11.9308110600895	NA	NA	12.6101141655149	12.4058584126699	12.5982221677964	12.0099137900802	NA	12.1640949821481	NA	12.3710125194968	12.8064729345285	NA	NA	NA	Halogeton_glomeratus_11090;Halogeton_glomeratus_13726;Halogeton_glomeratus_18343;Halogeton_glomeratus_34016;Halogeton_glomeratus_41935;Halogeton_glomeratus_50625
Halogeton_glomeratus_11093	18.0233468546073	17.5595316350469	17.4468940954339	17.8018927503598	17.4442948786708	17.6019732650269	17.7905540312698	17.5970836987904	17.7773723560155	17.3888664125881	18.0247749396492	17.621138298436	17.4645380793521	17.2711178063644	17.5570717161283	Halogeton_glomeratus_11093;Halogeton_glomeratus_17067;Halogeton_glomeratus_53794
Halogeton_glomeratus_11094	16.8895136733496	16.7498851792301	16.7809475059549	16.6578682698371	16.5215594996203	16.7136987850216	16.7305878613978	16.6468626676047	16.8171305768328	16.6589202212854	16.857602659856	16.6612654126521	16.3870837638884	16.4248649018725	16.4757393673185	Halogeton_glomeratus_11094
Halogeton_glomeratus_1111	15.0633708906095	14.9482115707152	14.854406671742	15.0054327379243	14.9048388962723	14.9039705301686	14.9913209347237	14.996285924263	15.0232946011706	14.6767748680498	14.928714619464	14.8938601752869	14.5272405993374	14.5664711102299	14.516248413582	Halogeton_glomeratus_1111
Halogeton_glomeratus_11117	12.8062567190019	NA	NA	14.0169785363804	14.0122501358917	13.764195142155	13.2142456445737	13.1103510561622	NA	NA	13.5049330689548	13.4935694537647	NA	12.9946726375878	NA	Halogeton_glomeratus_11117
Halogeton_glomeratus_11125	12.6685225034529	12.1172523379231	12.7270542629477	12.5084724147549	12.7065241192452	12.8357160159643	12.5790069723364	12.246867699057	12.4116354804964	12.3046988533954	12.7185047685215	12.1934337066459	12.1287162508247	11.5310936597177	NA	Halogeton_glomeratus_11125;Halogeton_glomeratus_14862;Halogeton_glomeratus_28323;Halogeton_glomeratus_35760;Halogeton_glomeratus_38446;Halogeton_glomeratus_7220;Halogeton_glomeratus_8568;Halogeton_glomeratus_9064
Halogeton_glomeratus_11137	NA	NA	12.577611373606	12.9223972581334	12.5863709828009	12.3612969913106	12.9297680873633	13.1353223938848	12.3693588906845	12.7014321274854	13.0080445473846	12.1491686540421	NA	12.486473170939	NA	Halogeton_glomeratus_11137;Halogeton_glomeratus_12249;Halogeton_glomeratus_25655;Halogeton_glomeratus_31720;Halogeton_glomeratus_39927;Halogeton_glomeratus_9971
Halogeton_glomeratus_11154	20.0455519555398	19.938873074437	19.9893631200485	19.654357824429	19.6926088071417	20.0121115397993	19.9128798661431	19.6667313140722	19.8291187548388	19.6834758395792	19.8307266948096	19.9952034365206	20.1360218667052	20.1127324359157	20.1663456964944	Halogeton_glomeratus_11154
Halogeton_glomeratus_11173	18.66408450508	18.6773709625482	18.5830744906528	18.7524561926439	18.8857758315069	18.7872670304287	18.7394457538229	18.7107272444834	18.6977085613275	18.4298185908691	18.4687114726212	18.4837117128555	18.6456577589515	18.522483169824	18.5188363467342	Halogeton_glomeratus_11173;Halogeton_glomeratus_27011;Halogeton_glomeratus_9226
Halogeton_glomeratus_11182	19.8375882411061	19.6727790112365	19.566831123328	20.0981906322745	20.0362545015894	20.105175724484	19.7614401951626	19.5554466542764	19.5901840201511	19.6646727857572	19.9528003550084	19.9626949012784	19.577393488917	19.6749633970934	19.7448990364714	Halogeton_glomeratus_11182
Halogeton_glomeratus_11189	14.6352309107483	14.9021131850104	NA	15.194787352042	15.0175565965631	14.8974264153357	14.5802884581297	NA	14.2487563474758	15.1166711171643	14.6190431636632	15.0686102365825	NA	14.0366746244363	NA	Halogeton_glomeratus_11189
Halogeton_glomeratus_11198	13.6246575828417	13.7453500663817	13.4452402516846	12.6538184545323	13.7078553588493	13.7568425968491	12.9419248498093	13.4523222928961	13.6797261171731	13.2940420997916	13.1621287029052	12.6882435803077	12.9581183258034	12.5573329453591	12.7564531350762	Halogeton_glomeratus_11198
Halogeton_glomeratus_11199	13.8219723145526	13.5363512151064	14.0214605972782	14.0547936353315	13.9534984262045	14.0355665539312	13.6403122168155	12.9581599126018	13.474046254386	13.5901956546721	13.9499501099521	13.7616316038209	13.5534816779752	13.0887518294076	13.0469475806815	Halogeton_glomeratus_11199
Halogeton_glomeratus_11206	13.9477954670027	13.8084214193157	13.2416775644246	13.2016641546099	12.9503184248981	13.2806698989588	13.6365689583395	13.7143474925187	13.3752869442123	12.8273037620288	13.9816882608124	13.2685020463883	12.5355829274092	13.2376888960854	12.6384725130409	Halogeton_glomeratus_11206
Halogeton_glomeratus_1121	13.4087590263571	13.2036509160606	13.364607907846	14.0186031454683	13.9276930097844	14.18537720979	13.6858997381606	13.4782063634745	13.4033771009587	13.5013684132471	14.0016042293368	13.9893473058799	13.634107846262	13.6662122409067	13.8715364166593	Halogeton_glomeratus_1121;Halogeton_glomeratus_12637;Halogeton_glomeratus_21282
Halogeton_glomeratus_11231	12.4084577614673	11.6778714573604	12.624711338427	11.7429018890303	11.8606223521708	12.2394888444678	11.8392975522174	11.9307815058416	12.0312621732086	12.011134131491	11.8666984732771	11.9073136623106	11.9212879922539	11.4687255820481	11.9415492047356	Halogeton_glomeratus_11231;Halogeton_glomeratus_9660
Halogeton_glomeratus_11235	18.8018790427566	18.8434940109882	18.864542367718	18.718778444845	18.714218245042	18.7128285192699	18.7971650647329	18.9453400264588	18.8454716196314	18.5724868363901	18.7337934552587	18.8405255975924	18.7247316422283	18.6705661150945	18.537534266283	Halogeton_glomeratus_11235;Halogeton_glomeratus_13176
Halogeton_glomeratus_11241	12.6736804934793	12.3049356954935	12.4529391276357	12.7395940109708	NA	NA	NA	NA	NA	NA	12.5220687868354	NA	NA	NA	NA	Halogeton_glomeratus_11241
Halogeton_glomeratus_11245	13.4375610236318	13.2201813440225	13.8030502040244	13.1631506521232	13.2035818141662	13.2318418985267	13.2927102578683	13.1865597894342	13.1475922459465	13.319258706606	13.435081148822	13.359017856242	13.3004336430232	13.2336892200295	NA	Halogeton_glomeratus_11245;Halogeton_glomeratus_21529;Halogeton_glomeratus_26584
Halogeton_glomeratus_11259	12.6857833023561	12.2804726376503	12.7517758348998	12.539065626875	12.7555983439768	12.9734364809704	11.9350936977141	12.2862879279297	12.7074565903027	11.9536186525693	12.2419380275712	11.9886133169458	11.9528700929737	11.2346510287066	11.487813343641	Halogeton_glomeratus_11259
Halogeton_glomeratus_11262	NA	15.9412299761755	15.6532077044426	15.556744555159	15.5800685963646	NA	NA	NA	NA	NA	NA	NA	NA	NA	NA	Halogeton_glomeratus_11262;Halogeton_glomeratus_178
Halogeton_glomeratus_11263	13.5211738879093	14.2860093811653	14.2627749121217	14.1266592831523	14.3755570232391	14.5130849877726	12.8425973831261	13.2868911069869	12.781118943085	14.1513629385861	13.0817395263845	13.2727187504132	14.5611156793276	11.7557317715781	13.9871409377056	Halogeton_glomeratus_11263;Halogeton_glomeratus_29232
Halogeton_glomeratus_11265	13.7212533031714	13.3740382378309	13.3990234429556	13.7823852575138	13.7489668840781	14.0133297967944	13.4109813522481	12.9343331513827	13.5019945668844	13.5295168249353	14.0282878178758	13.7430229745294	13.3892157627212	13.2660231292424	12.9724374336201	Halogeton_glomeratus_11265;Halogeton_glomeratus_12078;Halogeton_glomeratus_13057;Halogeton_glomeratus_19186;Halogeton_glomeratus_20804;Halogeton_glomeratus_25020;Halogeton_glomeratus_25547;Halogeton_glomeratus_7478
Halogeton_glomeratus_11267	14.6695381311505	14.5077225932929	14.7618077732861	14.5533712814944	14.4194902993173	14.6702301322353	14.4337731319895	14.1010184397892	14.6041414399073	14.2552665248746	14.7082384234667	14.6042488695227	13.9937030395293	13.9244842608148	14.3249569030465	Halogeton_glomeratus_11267
Halogeton_glomeratus_1127	14.9971291922618	14.9428448709514	14.6825242885741	15.0382781993421	14.6294616072803	15.4569966093399	14.9463402233976	14.6920789371524	14.9359801270403	NA	15.4105133099376	NA	NA	NA	15.4169236794741	Halogeton_glomeratus_1127;Halogeton_glomeratus_1371;Halogeton_glomeratus_1698
Halogeton_glomeratus_11270	15.6052284090719	15.5704729052985	15.8135599007267	15.9322384376105	15.3814106962465	15.7574658500426	15.827193297287	15.5598760471277	15.9188866654925	15.4415609731939	15.7051676955446	15.5775316035268	15.0020786021812	15.0243071926087	15.3846610068791	Halogeton_glomeratus_11270;Halogeton_glomeratus_4086
Halogeton_glomeratus_11276	13.8673815333374	13.942434805021	13.9643718789964	14.3369115761614	14.0119862838466	14.2593358770442	14.1070321901026	13.753192536158	13.8285601704754	13.9489264736645	14.0587156511746	14.0171051013079	13.8971098527942	14.0594864203982	14.1028681808889	Halogeton_glomeratus_11276
Halogeton_glomeratus_11286	15.5014293784077	15.2265905571897	14.2688228105836	15.1313359944963	14.8898449471417	15.251927877929	15.0581980073421	15.5033898537287	15.1736180162129	14.2537513721007	15.0230481959126	15.0830617444327	14.889983893459	14.2344713248244	14.2015481307659	Halogeton_glomeratus_11286
Halogeton_glomeratus_1131	18.0434998146522	17.8576372826027	17.8469600454883	18.1750099480048	18.0270868558311	18.4409566730385	17.9166812495335	17.6001005351008	17.6378946289677	17.7602658316217	18.2017858586478	18.1382743983299	17.9448127139947	18.0719547413482	18.127221651747	Halogeton_glomeratus_1131;Halogeton_glomeratus_2232;Halogeton_glomeratus_30071
Halogeton_glomeratus_11313	14.6761113286994	14.9379576985005	14.2547779771277	14.265721214864	14.656055200002	14.306856926929	14.7092117496618	14.3696570627797	14.8926506588817	14.258658762865	14.3981766096389	14.1131997475971	14.0664941703015	14.1100201234686	14.0518511740063	Halogeton_glomeratus_11313;Halogeton_glomeratus_12177;Halogeton_glomeratus_47496
Halogeton_glomeratus_11322	14.1707178246536	14.1605956369814	14.9842448089889	14.0697727750801	14.6697748401943	14.9715459697584	14.7746368500301	15.0253287065243	15.2327463628981	14.2001239410462	15.3015992709598	14.423648104662	NA	12.8194993844605	10.8324796528684	Halogeton_glomeratus_11322
Halogeton_glomeratus_11326	14.360288585904	14.066624839062	14.0748082588272	14.8027467041721	14.0162327990277	14.0079636706121	14.2784476005832	14.2893363747113	14.1360126175764	13.6090478851693	14.1027686614461	14.1036140391388	14.2273969018503	13.9220425163747	13.9409485688512	Halogeton_glomeratus_11326;Halogeton_glomeratus_13599;Halogeton_glomeratus_13614
Halogeton_glomeratus_11328	19.1734048932006	19.1273162573058	19.0308986028924	17.506944356573	18.0818297162126	16.919051607438	18.8267642871643	18.8880108293485	18.6415285622474	18.1952022156493	18.5957208208459	17.9168010058952	19.1971966335601	19.0901675052111	18.1843549033301	Halogeton_glomeratus_11328
Halogeton_glomeratus_1133	14.1076015525643	13.8515006520593	13.3549006762466	13.8275793100405	13.6805572504125	14.1840292992099	13.8266981966763	13.8649235523377	13.1432211459264	12.9781252017339	13.454154082002	13.2037681251546	12.9062039974935	13.0062303195646	13.5239696308798	Halogeton_glomeratus_1133
Halogeton_glomeratus_11336	13.3707718343801	13.1298829208995	13.2033961234506	12.9360682380534	13.2331873732779	12.9340567844907	13.2922769835557	13.5996263615315	13.2174292422365	12.6956343294483	12.8859487340236	12.9825393266762	13.2414586465964	13.2684325431032	13.1003386512977	Halogeton_glomeratus_11336
Halogeton_glomeratus_11340	16.6453341908825	16.5817076049525	16.5231686480035	16.4066794880682	16.3464687261689	16.2539180088294	16.5078752736144	16.5618664854103	16.4069040573825	16.4529803839787	16.4354627326868	16.4589243548161	16.2119289153217	16.4216464642837	16.2390368209057	Halogeton_glomeratus_11340
Halogeton_glomeratus_11348	13.9887519861986	14.3020872717529	14.0340110603579	13.322600558957	13.3777474612243	13.6813655037301	13.9848118029257	14.3989770815603	14.7524048376278	12.8048491865191	13.5450002195317	13.4280064686519	12.8011213243471	NA	12.6782357151322	Halogeton_glomeratus_11348;Halogeton_glomeratus_23795;Halogeton_glomeratus_25521;Halogeton_glomeratus_31200;Halogeton_glomeratus_9855
Halogeton_glomeratus_11360	12.8879299483467	12.8411272028805	12.8287777363447	13.3621741078189	13.1464946810589	12.9502288737339	13.0100607527609	12.7025849947611	12.759452102682	12.7684526167551	13.2825018919811	13.091897880017	12.4275398985787	12.4526566324516	12.5382952163235	Halogeton_glomeratus_11360;Halogeton_glomeratus_16314;Halogeton_glomeratus_18959;Halogeton_glomeratus_28051;Halogeton_glomeratus_9502
Halogeton_glomeratus_11361	11.5851906890562	NA	11.5985131589447	11.7776671017479	NA	11.8585221876787	NA	NA	11.0386968609259	NA	NA	NA	NA	NA	NA	Halogeton_glomeratus_11361;Halogeton_glomeratus_21353;Halogeton_glomeratus_4974;Halogeton_glomeratus_4975;Halogeton_glomeratus_5282;Halogeton_glomeratus_6072;Halogeton_glomeratus_6664
Halogeton_glomeratus_11367	17.9521318094056	17.934943425427	18.0191710654272	17.7363820304096	17.8718636104176	17.7198542774333	17.8315176893209	18.1475815565725	17.8439984127946	17.7445789193963	18.0320952465282	17.7073182660457	17.898539855438	17.7972080758428	17.695981006219	Halogeton_glomeratus_11367
Halogeton_glomeratus_11369	15.7712783569137	15.6141645948162	15.917599137661	14.5059035516801	14.8145139607924	15.7770604883218	15.4213308419259	14.4512868125339	15.5087061502544	15.1069803399215	15.5301063774463	15.4077549177572	15.2647409958499	14.8717790714212	15.2642566434251	Halogeton_glomeratus_11369
Halogeton_glomeratus_11370	15.9265775801868	15.8913701132314	15.8520885132249	15.5780893564675	15.5742557718874	15.7910573406583	15.8118031999406	15.629782037208	15.8280232104803	15.8548672758701	16.0789131434253	15.8586542460535	15.6639579823964	15.4475325142977	15.2005273277257	Halogeton_glomeratus_11370;Halogeton_glomeratus_19828;Halogeton_glomeratus_29783;Halogeton_glomeratus_3334
Halogeton_glomeratus_11375	13.4012928553949	13.2426286067656	13.4434571391223	13.1447121810019	13.030340650361	13.1708566482345	13.2313460287616	13.4663511799743	13.4406965118347	13.1335635659635	13.4156353639024	13.1995768978928	12.6612998068191	12.5853372278778	12.8275560023053	Halogeton_glomeratus_11375
Halogeton_glomeratus_11400	12.8304520438129	12.5501733077131	12.9473869561264	12.7356966482355	13.1445982951043	13.2343302943241	12.2168761972401	11.9282414132057	11.9174866244457	12.0115247936453	12.2762860440448	11.7570718044238	11.7641988091851	NA	11.9419369122428	Halogeton_glomeratus_11400;Halogeton_glomeratus_43315;Halogeton_glomeratus_6441;Halogeton_glomeratus_8530;Halogeton_glomeratus_9045;Halogeton_glomeratus_9627
Halogeton_glomeratus_11445	14.5897829375246	14.4425762027764	14.7080832325922	14.3582701518574	14.3232778309352	14.7212014910897	14.803252262155	14.9383348566988	14.4984863010712	14.3208612987372	14.292228773908	14.1693861110219	14.0928918545782	14.2337259261839	13.8426550794676	Halogeton_glomeratus_11445
Halogeton_glomeratus_11448	15.0174047355482	14.7005857378645	14.4458431736809	14.3218956942527	14.608576435857	14.1980720694917	14.7308703396973	14.8883398463572	14.5304514431713	14.4292800638229	14.8110302570409	14.50762212026	14.59969606018	14.6123813534952	14.0388451038955	Halogeton_glomeratus_11448;Halogeton_glomeratus_25928
Halogeton_glomeratus_11496	14.2814711567452	14.9058473339884	14.3553594056796	14.8608451949969	14.7954138471853	14.7941299068305	14.3640381007678	14.471174994892	14.5132160453858	14.8923435052959	15.7220626395188	14.6594717609314	14.7624271802128	15.1883543731157	14.6927164868012	Halogeton_glomeratus_11496;Halogeton_glomeratus_12298;Halogeton_glomeratus_13316;Halogeton_glomeratus_13351;Halogeton_glomeratus_6864
Halogeton_glomeratus_115	14.9157587723596	15.0827505631736	15.2563070607572	15.1843576903056	14.9273490021447	15.0614133199894	14.8574113142227	14.6172657909777	14.9835776428042	14.2944156449347	15.2886768432278	15.005682101213	14.0745830130192	14.0243755290912	14.7902802942998	Halogeton_glomeratus_115;Halogeton_glomeratus_24218;Halogeton_glomeratus_32212;Halogeton_glomeratus_39297
Halogeton_glomeratus_11504	14.92729221247	14.8314973882514	14.8804344288956	15.086729926756	15.1291970904983	15.1536318789265	14.81413334822	14.621462507993	14.618098868352	14.7198222878382	14.9196068538781	14.8345354647796	14.6093737195898	14.1624315976626	14.4235947716494	Halogeton_glomeratus_11504
Halogeton_glomeratus_11524	13.0188280924932	13.1355555879509	12.9824942621451	12.9320649729697	12.8677778497055	12.7256349771144	12.9306581828625	12.9600777908477	12.9547290146117	13.028093524148	12.7657484902755	12.8512783846358	12.8669143007951	13.0814968539802	12.5249859550108	Halogeton_glomeratus_11524;Halogeton_glomeratus_19823;Halogeton_glomeratus_27704;Halogeton_glomeratus_7353;Halogeton_glomeratus_9284
Halogeton_glomeratus_11532	NA	NA	NA	11.9455244967949	NA	12.1234134144876	NA	NA	NA	NA	11.8810612395473	NA	NA	NA	NA	Halogeton_glomeratus_11532;Halogeton_glomeratus_20175
Halogeton_glomeratus_1154	15.7190610255849	15.604273253127	15.940844378272	15.4970190246379	15.5994970785514	15.7433452361381	15.8152433683935	15.5631441915812	15.8569143550025	15.3216215251054	15.2659663362988	15.0957316334089	15.2137575212815	14.616864036504	15.432770513878	Halogeton_glomeratus_1154
Halogeton_glomeratus_11541	13.3081730693904	13.3477922828715	13.9477050296844	13.980512779178	14.0650266722911	14.1608825851712	12.9627574543163	13.047290719244	13.0887356242528	13.8431840818468	13.5792593862398	13.6302471472367	13.504799617471	13.726325189001	13.6235884613369	Halogeton_glomeratus_11541;Halogeton_glomeratus_11934;Halogeton_glomeratus_13756;Halogeton_glomeratus_8920
Halogeton_glomeratus_11542	17.0036836741418	16.8517887521424	16.7418142076477	16.6182802614241	16.5377011562387	16.5705793290146	16.681289960406	16.5905597266837	16.1934156966026	16.7941112366555	16.6946178695806	16.6723600021195	16.5582146601733	16.5694892087452	16.3917777434399	Halogeton_glomeratus_11542;Halogeton_glomeratus_14962
Halogeton_glomeratus_11551	13.9722318894198	13.773680452426	14.0326117164338	13.7495686326056	13.9070575122712	13.8984030029293	13.9166018951113	13.8074771297171	13.9557158940263	13.7775574207137	13.9214343539037	13.7834099140468	13.4884269546721	13.4212492424148	13.6520547830972	Halogeton_glomeratus_11551;Halogeton_glomeratus_14455
Halogeton_glomeratus_11572	16.6336031489123	16.4954358579523	16.287263189188	16.5442801326099	16.3909269097707	16.5243041512318	16.4407379203387	16.239851133688	16.2123349165048	16.4428334249383	16.9794690238531	16.9374631352939	16.0784901895924	16.4651303797683	16.0545659949552	Halogeton_glomeratus_11572
Halogeton_glomeratus_1158	12.907065663253	12.6704183567638	12.7515841365674	12.3972446280347	12.1463919449717	12.37495797288	12.7850107330874	12.6736943424193	12.7525912024596	12.1963939608954	12.5031163640956	12.6310842970309	12.3651362380835	12.2206535766101	12.1997166957445	Halogeton_glomeratus_1158;Halogeton_glomeratus_23672;Halogeton_glomeratus_31677
Halogeton_glomeratus_11587	12.1670030477564	12.4749461417664	12.4672424146119	11.6821065776082	12.0133784288174	12.0880999793123	12.0114267727844	12.3962802218664	12.2045412651753	11.8382102807656	12.0320327224767	11.5450801119889	12.0009330388166	11.7648076443063	11.8760535115298	Halogeton_glomeratus_11587;Halogeton_glomeratus_30138
Halogeton_glomeratus_11600	13.5630897149337	13.3410488467591	13.3850020881764	13.1758703767319	12.5206064033618	13.1237127544459	13.4576532949021	12.9917402317404	13.2160201580674	13.0036655571458	13.6413987174028	13.3812552350643	12.4803337891155	12.4703738550753	12.0793385840408	Halogeton_glomeratus_11600
Halogeton_glomeratus_11604	15.306762427547	15.0305371990845	14.6812676963993	14.8092596690549	14.7775902119605	14.7783205710378	14.8472407588751	14.8398348074779	14.8011534747829	14.5651198825089	15.1085721836321	15.0695811956248	15.0323550033338	15.2271014152705	15.0790851659988	Halogeton_glomeratus_11604
Halogeton_glomeratus_11615	19.6406461756349	19.4862229147638	19.7187173089854	19.6211606231087	19.452550891223	19.8525407027918	19.5966543519824	19.4161313679	19.8050340428715	19.5062541290365	19.7601532947618	19.6438824631435	18.9765193203039	18.9753725285881	19.3448029992954	Halogeton_glomeratus_11615;Halogeton_glomeratus_12147
Halogeton_glomeratus_11646	16.5577982948525	16.5214802197527	16.6882755677357	16.8527054986241	16.856300756804	17.0013451637285	16.806862054899	16.6015524524108	16.535558225638	16.4600633359821	16.4368465065727	16.6885398601283	16.5914483209683	16.4324824331255	16.5951998438583	Halogeton_glomeratus_11646;Halogeton_glomeratus_22417;Halogeton_glomeratus_26848
Halogeton_glomeratus_11655	15.0015997592094	14.9979926968359	14.992535481195	14.8009709685756	15.0142570054273	14.9539146387901	14.8715499875269	14.6502755863084	14.7045694050615	14.7215522400583	14.9755523871708	14.9170576796106	14.6470394104022	14.5656700407668	14.6866187748038	Halogeton_glomeratus_11655
Halogeton_glomeratus_11677	15.8809698717987	15.5892858849879	15.6193862253721	15.4433763161154	15.144425082327	15.0108039382919	15.7303830959809	15.8155558476604	15.9056670321763	15.0161198396693	15.3896317754214	14.9364821338288	15.5405683511236	15.1328843498962	15.1256883175949	Halogeton_glomeratus_11677
Halogeton_glomeratus_11702	13.3405130662271	13.0703248659195	13.0265133418734	12.7317449318318	12.8562679913349	12.8489830845806	13.1577873590429	13.0726156849931	13.2768018079416	12.3741733037418	12.87109205862	12.2237310176945	12.2155534161359	12.1050083533895	12.4866338137623	Halogeton_glomeratus_11702;Halogeton_glomeratus_17344;Halogeton_glomeratus_24754
Halogeton_glomeratus_11704	16.9101657109893	16.7607176816795	17.0522605390289	16.8260530265134	16.7083303599703	17.0042952072497	16.7453491450261	16.354056659226	16.5460430325861	16.8712721719192	16.969287221357	16.8799505459415	16.7643166176131	16.6292826058744	16.8580153710739	Halogeton_glomeratus_11704
Halogeton_glomeratus_11711	15.9387552439899	15.8149775707466	16.0942941408939	15.6751061305333	15.7930072349952	16.1185566340496	15.6352349470168	15.822616912436	15.9895237957978	15.5165756734805	15.6014459048485	15.5590270511371	15.7423764909293	15.3785581879396	15.7252861318668	Halogeton_glomeratus_11711;Halogeton_glomeratus_13136
Halogeton_glomeratus_11736	13.1326150868543	12.8977796165576	12.6352579044747	13.1829429487355	12.9231566724736	12.6900286673226	12.8697770159557	12.6230246997277	12.6528589471383	12.8208772575412	13.1052339724789	13.0205049307121	12.5182655835395	12.7244001934434	12.626010779865	Halogeton_glomeratus_11736
Halogeton_glomeratus_11749	12.0749432050213	11.5851763374272	12.6981306736366	11.0449210842341	11.0306668249921	11.3568882205147	11.7849720054643	11.4263176887289	11.7892442907153	11.1705948218983	11.1632581763196	11.2381175078682	10.991228688183	10.7442991166643	11.1085388571718	Halogeton_glomeratus_11749;Halogeton_glomeratus_15141;Halogeton_glomeratus_27765;Halogeton_glomeratus_28041;Halogeton_glomeratus_37532
Halogeton_glomeratus_11762	14.4810712979027	13.9685062357114	14.1504276582401	14.1757248631719	13.831317008532	13.9081962969174	14.1269425722076	13.9394289077597	13.883277151408	13.5424981626363	14.1864751670182	14.0337019094142	13.5819048095611	13.4450525827209	13.5160647110097	Halogeton_glomeratus_11762;Halogeton_glomeratus_14172;Halogeton_glomeratus_17771;Halogeton_glomeratus_25523;Halogeton_glomeratus_43584;Halogeton_glomeratus_5642
Halogeton_glomeratus_11785	14.5555613605488	14.0382961259938	14.1022551920563	14.2612129745589	13.9351734863208	14.0148855961754	14.3848676235044	14.1897690976238	14.0956644619926	13.7785874284422	14.3395129379909	14.1299786415317	14.0207505513366	14.2168290890904	13.8879531290939	Halogeton_glomeratus_11785;Halogeton_glomeratus_2319;Halogeton_glomeratus_47649
Halogeton_glomeratus_11786	13.8531715464046	13.5950874260278	13.9473118916088	13.5521242388528	13.6376068810616	13.4104863172867	13.5795037248507	13.4309714543633	13.9150999105392	13.2407784640252	13.4388617138774	12.7626534668989	12.7733885550889	13.0243146628297	13.7283760068516	Halogeton_glomeratus_11786
Halogeton_glomeratus_1182	14.6501065739992	14.4369211227981	14.3708326923116	14.6433942047592	14.2580385334195	14.5786619742276	14.5912222697876	14.4585212898828	14.4469070709412	14.0743803992608	14.7992402406474	14.5490192493238	13.7611936073826	13.8743006224692	13.861171043516	Halogeton_glomeratus_1182;Halogeton_glomeratus_1459;Halogeton_glomeratus_2015
Halogeton_glomeratus_11822	25.4578714692434	25.4686100677534	25.5453905885952	25.7204978206939	25.7218971337093	25.8053211381131	25.6454940961278	25.5146246360534	25.5656313318714	25.7419636048393	25.7273839905119	25.8984059243882	25.6693108221578	25.6758530095257	25.7363014184613	Halogeton_glomeratus_11822;Halogeton_glomeratus_13423
Halogeton_glomeratus_11830	13.2699134938156	13.267955101011	13.1875370701858	13.0784787546276	12.7822967943282	12.8905114003107	13.465835315912	13.2489099525821	13.4750406719153	12.7928103086074	13.3357491259711	13.0554385152237	12.3865228157046	12.6298946682182	12.5093698691744	Halogeton_glomeratus_11830
Halogeton_glomeratus_11834	12.4942843953565	12.1698076566954	NA	12.2331198994139	12.3730193755775	11.7667877766142	12.1247404907413	12.2281010837156	11.5384307458252	11.4333695287966	11.6039391118326	12.1898942330112	11.3275455070221	10.985323040041	NA	Halogeton_glomeratus_11834;Halogeton_glomeratus_15383;Halogeton_glomeratus_21144;Halogeton_glomeratus_25088;Halogeton_glomeratus_8179
Halogeton_glomeratus_11840	NA	NA	NA	11.0191869874493	11.4037183571325	NA	NA	NA	NA	NA	NA	11.1657550099305	NA	NA	NA	Halogeton_glomeratus_11840;Halogeton_glomeratus_12329;Halogeton_glomeratus_16700;Halogeton_glomeratus_18470
Halogeton_glomeratus_11843	12.8225106524776	12.5911056430267	12.269875205244	12.8538181096469	12.3205621228172	12.4562115244614	12.391718451429	12.242029311487	12.4094412442113	12.1723706454241	12.8543197106142	12.7482667615292	11.8476779830088	12.3402387721061	11.8163319176942	Halogeton_glomeratus_11843
Halogeton_glomeratus_11847	13.7561499141385	13.5143377700776	13.5610889155352	14.0457002620526	13.8033612999944	13.8290139836035	13.1334503611822	13.2021649715352	13.5109410795144	13.378288484615	13.6436156861355	13.8063368346831	13.315703337277	13.0422237129748	12.7800410868163	Halogeton_glomeratus_11847
Halogeton_glomeratus_11852	17.6772176209808	17.590970420573	17.6647769758961	17.5582448866255	17.2707618929932	17.432756760695	17.6306848914416	17.5079439303617	17.5371244912388	17.6184122618973	17.6520547183748	17.6162854325625	17.3477576068913	17.3404094187	17.5480223731879	Halogeton_glomeratus_11852;Halogeton_glomeratus_19458
Halogeton_glomeratus_11868	14.0249600431413	13.9987049364702	14.1138068069397	13.8794725052346	13.875062512885	13.9338676248083	14.0672501345844	13.7123378617173	13.9231624748791	13.6830027132125	13.9274851049297	13.8546643250893	13.9902765259862	13.9033460983926	13.9538748783001	Halogeton_glomeratus_11868;Halogeton_glomeratus_15918;Halogeton_glomeratus_20557;Halogeton_glomeratus_23904;Halogeton_glomeratus_25949;Halogeton_glomeratus_29371
Halogeton_glomeratus_11876	14.813473395005	14.7032111159263	14.2757816749319	14.8049215201316	14.9461841957256	14.7018920127273	14.7002638335619	14.7775105467782	14.6693745014189	14.6975274419327	14.9538207421365	14.8846796366979	14.4654542130949	14.520578345147	14.2161727164269	Halogeton_glomeratus_11876
Halogeton_glomeratus_11897	26.1455904167696	26.0999532558046	26.1926172971019	26.0847318463686	26.0685258647409	26.2243785305169	26.2299902602856	25.9807324450347	26.1883541772785	25.9158504272586	26.0430225610212	26.2146965289737	26.1256439075028	26.0697506371388	26.249685847298	Halogeton_glomeratus_11897;Halogeton_glomeratus_16441
Halogeton_glomeratus_11903	16.9953135035015	17.087926652231	16.7342437468154	16.6967166345263	16.637041543449	16.6379048186075	16.985761634776	17.1220373248682	17.0125269618348	NA	16.883294635956	NA	16.8472761365791	16.9987443530562	16.6138716985057	Halogeton_glomeratus_11903;Halogeton_glomeratus_15496
Halogeton_glomeratus_11905	13.4898096200697	13.3863086612991	13.409303139498	13.4856614540064	13.4648162172533	13.3525414349612	13.2418664731995	13.0479576976572	13.2607968431762	13.2806657017005	13.4560241784502	13.4295160460014	13.2304017405504	13.1070961576989	13.392665700548	Halogeton_glomeratus_11905
Halogeton_glomeratus_11928	18.0084367381832	18.273782889787	17.8278050311105	18.6845206200725	18.5942143051897	18.7037328366264	18.7803901818275	19.1964188821413	19.0236970024573	17.1090368462266	17.5452384073087	17.3318953876157	17.4670174146923	17.7597896553713	17.1946288283157	Halogeton_glomeratus_11928;Halogeton_glomeratus_54129
Halogeton_glomeratus_11933	16.9121805395888	16.6784397943622	16.704701837879	17.7885133560223	17.7410540562089	17.5664459399653	17.4838057325462	17.4667887191132	17.4902184437039	17.362261706998	17.3714634636976	17.4714662504117	16.0276600160237	15.9916741065814	16.0030225058413	Halogeton_glomeratus_11933;Halogeton_glomeratus_2076;Halogeton_glomeratus_46925
Halogeton_glomeratus_11946	12.3004432285731	12.1867300153745	12.3706702019603	11.9322653697765	NA	NA	12.4479350243779	NA	12.0515832096162	NA	12.7363243207456	12.4017297479248	NA	NA	NA	Halogeton_glomeratus_11946;Halogeton_glomeratus_17949;Halogeton_glomeratus_21841
Halogeton_glomeratus_11967	15.2811221005404	15.2130828769097	15.2404751272903	15.2760630164801	15.0575823140016	15.1079295364495	15.2863949358574	15.255888656805	15.088314482691	15.1756226055215	15.4839579786218	15.3069311130388	14.7431446710518	14.879411211726	14.7436523555914	Halogeton_glomeratus_11967;Halogeton_glomeratus_17581;Halogeton_glomeratus_39086
Halogeton_glomeratus_1197	16.2820506506329	16.181040314266	16.1030446275768	16.1707277084773	15.9472227970257	16.1030145270714	16.1586806100001	15.940989563764	16.1884233688296	15.7497856996264	16.2619137149262	15.9652143813514	15.5678983000865	15.6984126439929	15.693838824597	Halogeton_glomeratus_1197;Halogeton_glomeratus_1636
Halogeton_glomeratus_11974	14.371506997814	14.546388071255	14.2461841805814	14.203097022883	13.8965567605199	14.2859068622626	14.2139410018605	13.9788927048465	14.1306579161999	13.5516496189197	13.9066890418581	14.0720705292711	14.2453876962257	14.1036466566691	14.0143121338762	Halogeton_glomeratus_11974
Halogeton_glomeratus_1199	14.4091514641578	14.0701378700014	14.1357452724113	14.3373453505228	13.9392754629929	14.2546975387068	14.1700665332112	13.614310412354	13.8887311141536	13.7160581821689	14.5929524530945	14.3978202685979	13.684339880296	13.415063779472	13.7449916186633	Halogeton_glomeratus_1199
Halogeton_glomeratus_12015	17.6362681381191	17.3882129619797	17.2502967498718	16.8528233882372	16.7010668152239	16.820519710429	17.3420693467083	17.405894787721	17.0524076652424	16.7325324420621	17.156408647432	16.7874245593009	17.1106266490304	17.2922479422725	16.8331827072754	Halogeton_glomeratus_12015
Halogeton_glomeratus_12025	11.8381371504254	NA	11.8088512717695	13.624893800427	13.1854643105457	13.854757871204	11.7541918838461	NA	12.5978481669516	12.993370179851	13.5395840237342	13.1670192674276	NA	12.0323298562525	12.1382143145644	Halogeton_glomeratus_12025;Halogeton_glomeratus_16694;Halogeton_glomeratus_19102;Halogeton_glomeratus_35355
Halogeton_glomeratus_12029	14.5169194535325	14.2221938818728	NA	14.297935438924	14.6135673215775	14.2870599720917	NA	NA	14.5018170175015	14.2683473494824	14.5959021331931	NA	NA	13.7714423402144	NA	Halogeton_glomeratus_12029
Halogeton_glomeratus_12048	11.564643814188	13.3975268290112	NA	NA	NA	11.0720595535493	NA	NA	13.0131114055602	13.7554295942316	NA	NA	NA	13.8661367013351	NA	Halogeton_glomeratus_12048;Halogeton_glomeratus_13042;Halogeton_glomeratus_13672;Halogeton_glomeratus_13917;Halogeton_glomeratus_16066
Halogeton_glomeratus_12055	13.8719808364249	14.0043200545151	14.1642262895678	14.2264341915336	14.3451767450533	14.4063711620458	14.0330394518674	13.7233535083922	14.0669827347844	13.9459673006624	13.9703730110278	13.9885877442337	13.7452516237944	13.3950949055442	14.1381850477963	Halogeton_glomeratus_12055
Halogeton_glomeratus_12059	16.83879446054	16.8880097074484	16.7149150711682	16.8845125073836	16.8172833477185	16.8101719448571	16.9716762715798	16.8524765841039	16.9154862871428	16.9019778357502	16.8224287343072	16.6104502018274	16.6259648156191	16.5485583879469	16.5288940846438	Halogeton_glomeratus_12059;Halogeton_glomeratus_12471
Halogeton_glomeratus_12068	13.6436685975911	13.6179999117605	13.8006984111557	13.6086903911586	13.3590744419733	13.3189073885309	13.5593664372994	13.4412281717318	13.1902018539868	13.767447847583	13.8066797488959	13.7036934130866	13.4775978290713	13.28390389683	13.4558169899823	Halogeton_glomeratus_12068;Halogeton_glomeratus_12505
Halogeton_glomeratus_12094	13.958317237414	13.7442259415877	13.648384045594	13.6520653090636	13.7241197085057	13.4071274131892	13.6130263078429	14.2757384995144	13.5737931797429	13.7290261120774	13.5219132356301	13.7870949743016	13.9058907467579	13.6042047859081	13.9043275991369	Halogeton_glomeratus_12094;Halogeton_glomeratus_24076
Halogeton_glomeratus_12121	14.3511245232573	14.4413946168472	14.5328405017761	13.9217754686198	14.2783863916878	14.2590222815591	13.8366414869461	14.2109993960577	14.5863107322951	14.683691973207	14.2733906584447	14.3632420007168	14.3983810355148	14.3058047905036	14.2325482134984	Halogeton_glomeratus_12121
Halogeton_glomeratus_12137	18.4382192927135	18.3513500414687	18.1629705990903	18.2270817387834	18.4477794925433	18.4106332080886	18.2912604391975	18.285532411025	18.0879377479184	17.6426223988909	17.9861228335065	18.0489407813242	17.9318139085762	17.7444979336926	18.2449049930105	Halogeton_glomeratus_12137
Halogeton_glomeratus_12156	15.9289792024162	16.1283939089234	15.7357070584808	15.5727100860284	15.9592678005223	15.8649946144001	15.6830852041229	15.6940185405538	15.7506675860559	15.8627706189546	15.8301782838111	15.6538119635264	15.5180880257502	15.7762563215542	15.6128759568088	Halogeton_glomeratus_12156
Halogeton_glomeratus_12165	19.6834689013499	19.557026304968	19.4041862445	19.4860487466786	19.4081062697943	19.6111579412843	19.6568505649644	19.6904459710374	19.4559847118338	19.2526324521728	19.5476423164783	19.5529620225445	19.4461942547698	19.6906285099646	19.3610378385393	Halogeton_glomeratus_12165;Halogeton_glomeratus_19787
Halogeton_glomeratus_12167	13.5354587029268	13.4466528001908	13.5626132257244	13.7043309172463	13.7397604551553	13.7139190149398	13.3992443286508	13.3419518869709	13.3623864068611	13.6226600138129	13.6539866133623	13.7782536312843	13.330009821615	13.3011374165233	13.5037387881317	Halogeton_glomeratus_12167
Halogeton_glomeratus_12168	15.125194998042	15.1039554414149	14.9671805969161	14.9002574241664	14.8481392318352	14.9723401505861	14.8067920674463	14.969539822047	15.052087568497	15.013751683572	15.0690598579266	15.0270574707043	14.4519583021166	14.4956757330319	14.7016112296674	Halogeton_glomeratus_12168;Halogeton_glomeratus_12222;Halogeton_glomeratus_12546;Halogeton_glomeratus_18751;Halogeton_glomeratus_20326;Halogeton_glomeratus_21426;Halogeton_glomeratus_28198;Halogeton_glomeratus_46219
Halogeton_glomeratus_12169	15.8932417590503	15.6788199986128	15.8672011601435	15.4982744667465	15.1915749079793	15.5891278925024	15.2426244986774	15.4118256894897	15.3151927288665	15.547592456753	15.512224499213	15.509107316386	15.5753876399589	15.4783886235697	15.7068348582753	Halogeton_glomeratus_12169
Halogeton_glomeratus_12172	15.7738530602108	15.6589263675888	15.8109503381174	15.2909393968827	15.6468980647997	15.6941742237425	15.6602758040158	15.7373451096406	15.8133955826946	15.4341783664758	15.6455470806684	15.5847784164358	15.2551378041247	15.5745168305821	15.4788406430794	Halogeton_glomeratus_12172
Halogeton_glomeratus_12187	19.0786038807216	18.8196593897359	19.1141442272824	18.9854265798268	18.892524573053	19.0863769676891	19.2472465915335	18.9101735036247	19.2807066145062	18.5934647327063	19.0868058226479	19.0165406911998	18.3869548001321	18.2678728506877	18.7402132560961	Halogeton_glomeratus_12187;Halogeton_glomeratus_16184;Halogeton_glomeratus_20476;Halogeton_glomeratus_7356
Halogeton_glomeratus_12198	12.1075599025254	12.0037232629407	12.963573972782	13.0388342177864	12.4581202390937	13.0454771187918	12.696335226713	12.4733798079108	12.5857210015714	12.3419918587049	12.2323843979675	12.0492484395165	11.8718010783545	11.4486276315539	12.4100775953939	Halogeton_glomeratus_12198;Halogeton_glomeratus_13494
Halogeton_glomeratus_12235	13.8645906473325	13.982557806157	13.4049228661432	13.9893152294266	13.414518436872	13.6374628148842	13.6994038798975	13.6561934082937	13.5461183875819	13.9433876454824	14.0669899325951	13.8705244752909	13.4573653366554	12.9498457392242	13.345560078492	Halogeton_glomeratus_12235
Halogeton_glomeratus_12238	13.934152631157	13.8064621312463	14.0270014515103	13.9560053165153	14.0928706016536	14.3123390086767	13.874990434063	14.1261033536475	14.0040661593074	14.3618286880463	14.1257012172891	14.081200478508	13.4585397085135	13.7298016127088	13.7085453442801	Halogeton_glomeratus_12238
Halogeton_glomeratus_1225	16.2220779752721	16.0408405452361	15.6769641877076	15.6829995647123	15.6763266837835	15.4119658611853	15.5053364948873	15.4642718429393	15.1166093593432	16.2164920802232	16.0301949830532	15.9916346051687	16.7385075556683	16.6373633813356	16.1514985956434	Halogeton_glomeratus_1225
Halogeton_glomeratus_12253	14.6790220948674	14.5198684223515	14.4284662349816	14.7815162683395	14.8468986836903	14.7160611371177	14.6726817162415	14.45287789365	14.5845420710812	14.3860984192664	14.7384170629553	14.0659017288672	14.7706426437011	14.2383471502852	14.416338611007	Halogeton_glomeratus_12253
Halogeton_glomeratus_12257	13.6047081617029	13.3262606531549	13.3370126634827	12.996630968556	13.2297770347158	13.143011059876	13.076849732323	12.7356169198155	NA	12.7375466893729	13.1614803650903	13.1378185610866	NA	12.6526502559405	13.6685150871478	Halogeton_glomeratus_12257;Halogeton_glomeratus_13961;Halogeton_glomeratus_22326;Halogeton_glomeratus_2644;Halogeton_glomeratus_3477
Halogeton_glomeratus_12258	20.2120424176118	20.0633998188021	20.322468992443	19.8505136551259	19.9279981985959	19.9121522993957	20.2416851972796	20.0575185053038	20.2175565307026	20.0231130758311	19.7426755298285	19.9727844074441	19.9682054559492	19.8018725693791	19.9656780963353	Halogeton_glomeratus_12258;Halogeton_glomeratus_15021
Halogeton_glomeratus_12260	14.2886304977936	14.1267927577369	13.1977671359739	14.0828208835414	14.159708392054	13.821618377468	14.2517050271941	NA	NA	14.0544120457517	13.7759828544407	14.3158287765611	14.3545956922793	14.0462504510847	12.4189071412346	Halogeton_glomeratus_12260
Halogeton_glomeratus_12290	17.3537423080378	17.3399686273734	17.4093827584173	17.6220616762593	17.7219896048221	17.7579900998435	17.5814552811309	17.5131928524681	17.5383098084849	17.2849122944159	17.3773300846725	17.4048963337959	17.381410415428	17.2719973015468	17.3437874400188	Halogeton_glomeratus_12290;Halogeton_glomeratus_18295;Halogeton_glomeratus_2512;Halogeton_glomeratus_44107
Halogeton_glomeratus_12294	18.3746658626646	18.4235689034782	18.3941634105703	18.4144304461023	18.4091139395022	18.6116200865784	18.5835883712327	18.3269685598812	18.4496030798716	18.2882085340749	18.2113922184566	18.3188730219133	18.2203919047058	18.2547640207853	18.3322272960621	Halogeton_glomeratus_12294;Halogeton_glomeratus_20481
Halogeton_glomeratus_12304	18.5279824322396	18.4114887870379	18.4823543982302	18.3101571253968	18.3088402844708	18.3465585865881	18.2740918576139	18.1241429483304	18.4118190482691	18.2396089951245	18.4584510935734	18.3404840668079	18.2879267386311	18.2235099157162	18.2680668626535	Halogeton_glomeratus_12304;Halogeton_glomeratus_13271
Halogeton_glomeratus_12310	21.7755497045347	21.8223362507779	21.8770328966688	21.830049489204	21.7962010717229	21.8659749741085	21.6597345400882	21.5418887602669	21.6451936619887	21.5223381089461	21.7346118763147	21.857043017094	21.8192208633352	21.7730394951427	21.9271341282656	Halogeton_glomeratus_12310
Halogeton_glomeratus_12319	13.3417888939545	13.1142234386143	13.0986940985639	13.0709379944041	13.1572315025854	NA	13.0584048931208	12.9161120899226	12.7149112811431	13.0468273078271	13.4667406605541	13.1242802857317	12.5402709385572	13.090329258811	12.7720591835975	Halogeton_glomeratus_12319
Halogeton_glomeratus_12326	13.6871753787945	13.5609799125298	13.5765563151702	13.9831553831909	13.6393450348973	13.3214839691507	NA	NA	13.528075224146	NA	NA	NA	NA	NA	13.4914575395649	Halogeton_glomeratus_12326;Halogeton_glomeratus_28633;Halogeton_glomeratus_30850
Halogeton_glomeratus_12336	17.773609772871	17.6516567419198	17.4637820583322	17.9231896677044	17.4195909469318	17.4829632800941	17.4976831819049	17.5171839718225	17.6057462586198	17.5121338864572	17.8644891893456	17.697836377497	17.3335037774351	17.6432353540304	17.3750859450689	Halogeton_glomeratus_12336
Halogeton_glomeratus_12345	16.9869755628382	16.7045444267316	16.8016742987177	16.7498688148255	16.8257402128461	17.0820561935057	16.7925080584369	16.5066584749424	16.8033298952578	16.6553958121013	16.8651246098932	16.7929917799991	16.5955839765771	16.4429478549173	16.8168701990651	Halogeton_glomeratus_12345;Halogeton_glomeratus_21597
Halogeton_glomeratus_12346	13.0348520807601	12.9065397202501	12.9092801913981	13.1193675064929	13.5577071188138	13.0172926244158	12.9639667417029	12.5208912261059	12.651006270916	12.9530852312787	13.1466812826845	13.385347380753	12.8434863708389	12.9348350506712	12.4896649491915	Halogeton_glomeratus_12346
Halogeton_glomeratus_12353	18.5277681759371	18.3517634781588	18.3637990506127	18.1873196891929	18.0216747635468	18.30136873639	18.4202070143115	18.4985681404161	18.4055538915448	18.1551312850504	18.2960642781442	18.0915960718282	18.1022989064777	18.1332417542889	17.9439737887719	Halogeton_glomeratus_12353;Halogeton_glomeratus_12780
Halogeton_glomeratus_1236	18.9715434771844	18.7909574269988	19.008774595782	18.7596943534967	18.8504268706734	18.9025892123851	18.665882897741	18.2820639679979	18.8521208236608	18.6767526067029	18.8344254856459	18.8117919909623	18.4990646455935	18.2253530320548	18.52124523309	Halogeton_glomeratus_1236
Halogeton_glomeratus_12360	17.3123939189498	17.4940907031665	17.2757750195946	17.6652108207607	17.8306629446665	17.7168577143512	17.3381991525254	17.4039128247938	17.2427882702642	17.5760030468321	17.7207751958944	17.887632164233	17.5829917394411	17.6798174573459	17.4328945094266	Halogeton_glomeratus_12360;Halogeton_glomeratus_9301
Halogeton_glomeratus_12361	15.8937910123359	15.7684390197589	15.6481697952703	15.9413271236727	15.6880066355712	15.4814657374907	15.9246971308842	15.816725972565	15.7082981855139	15.5289732094198	15.9281483015057	15.835424249896	15.3608203039705	15.6355055166385	15.424934145302	Halogeton_glomeratus_12361;Halogeton_glomeratus_27103;Halogeton_glomeratus_36735
Halogeton_glomeratus_12368	17.4800585597561	17.417849501893	17.3974281183154	17.4232219423122	17.2200275550965	17.6004664278571	17.4969757917658	17.242218776858	17.5266767336771	17.3728976817038	17.4462817898915	17.4625591713254	17.1057900752917	17.07952673721	17.159586321711	Halogeton_glomeratus_12368;Halogeton_glomeratus_16553;Halogeton_glomeratus_21857
Halogeton_glomeratus_12380	12.9567132387688	13.1721491357515	13.1013600970365	13.077980232169	13.3661949535756	13.2521226696036	13.2400907468701	13.3642351504908	13.2061820645848	12.6083781953015	12.9489439115648	12.69474563219	12.7713440442684	12.7222894538491	12.9360462334388	Halogeton_glomeratus_12380
Halogeton_glomeratus_12389	15.072157841025	15.155894165566	15.1840922070827	15.1062655956064	15.0976544467818	15.2732264150659	15.0621769627953	NA	15.108264454052	15.152213083342	15.1193791111949	15.2647139575008	15.0122568771855	15.3522748699222	15.1713249646237	Halogeton_glomeratus_12389;Halogeton_glomeratus_12628;Halogeton_glomeratus_19208;Halogeton_glomeratus_32992
Halogeton_glomeratus_12394	16.0156713288612	15.6910925383114	15.7814046196007	16.1674792027536	15.873175281029	15.9997946403714	15.8766666545284	15.5944888102275	15.7582131697405	15.5561116304176	16.1670759836631	16.203959193583	15.3824369027971	15.3013355529942	15.5050067749009	Halogeton_glomeratus_12394;Halogeton_glomeratus_18861
Halogeton_glomeratus_12420	19.3706270305285	19.1901298413338	19.3201650507358	19.1446582287599	19.1543525013843	19.1935296703904	19.0286226557472	18.9671790493231	19.0969108219466	19.1802118234793	19.3063061124385	19.1853442615371	19.0766335311668	19.1130320310159	19.1055827764562	Halogeton_glomeratus_12420
Halogeton_glomeratus_12425	17.7794987900201	17.4326066017228	17.7895962573413	17.6018761641952	17.6337555736095	17.5538382430971	17.5612027816023	17.319220169388	17.7965349069514	17.2189563174162	17.7440679507478	17.7521130860768	17.3571817858292	17.1127143851277	17.2681311350056	Halogeton_glomeratus_12425
Halogeton_glomeratus_12436	19.6645441689044	19.5895829142939	19.7447300478513	19.6503571006508	19.8405299883333	19.8654108271339	19.5130738087927	19.4781325556527	19.5471917286579	19.5924558799693	19.609198337636	19.8672458993012	19.8051359227953	19.7726136805739	19.7467196894856	Halogeton_glomeratus_12436;Halogeton_glomeratus_20737
Halogeton_glomeratus_12447	19.6140376516245	19.6798882603353	19.6193276694689	19.7950793971223	19.7643434598254	19.563236562141	19.5978079157635	19.7878603228812	19.673368400174	19.7861085033494	19.8970913446782	19.6840513191727	19.5029411951204	19.616439443031	19.2157693081995	Halogeton_glomeratus_12447;Halogeton_glomeratus_15169
Halogeton_glomeratus_12468	11.2086549411942	11.4529669901967	12.2471372247654	10.9723375197382	11.5471746573013	10.9728381586335	11.6577105117251	10.8680309550814	11.4972733464391	10.1331468692995	11.9443985396097	10.7793131760688	11.1952476244446	10.5262158520242	10.3678864886893	Halogeton_glomeratus_12468
Halogeton_glomeratus_12476	14.2906348008719	14.1877564434908	14.0352581742788	14.2563586482997	14.0603542123877	14.0979650064371	14.2140475704586	14.0811964839756	14.1378887044897	14.124438358131	14.354382406325	14.0648735687556	13.7100848878147	14.1626706482932	13.8075023058049	Halogeton_glomeratus_12476;Halogeton_glomeratus_14020
Halogeton_glomeratus_12480	14.9767752094126	14.8744122314919	14.8847609860106	15.2295416241081	15.1419866245309	15.0096008103544	14.7747145174361	14.7981859698709	14.5579341274794	14.7924661048685	15.0561715606481	14.9035070784777	14.5924444041958	14.6610595331944	14.5454463512166	Halogeton_glomeratus_12480
Halogeton_glomeratus_12482	12.3224033847586	12.5733500973266	11.8200172567991	11.9355071251033	12.1707689505526	12.1629536096596	11.828615144426	11.9099325310911	12.0173787108622	11.8964768398147	12.0652254576212	11.8959102096777	11.3335284411075	11.544496735397	11.6333567475438	Halogeton_glomeratus_12482
Halogeton_glomeratus_12484	13.8662396618343	13.7812915347932	13.6015339106008	13.8424511305151	13.651895776979	13.676332303213	13.7968942396126	13.5883366867843	13.4051513984694	13.3683973333902	13.963544956785	13.8508677596893	13.3540824732204	13.4194022477168	13.4170470791922	Halogeton_glomeratus_12484;Halogeton_glomeratus_18584;Halogeton_glomeratus_2972
Halogeton_glomeratus_12488	17.7489400352219	17.6161692943146	17.641896448173	17.8238088338072	17.5414546198295	17.9605584363791	17.9548410072222	17.6398664503799	17.890511687342	17.5685720322446	17.9564984598061	18.0533575782708	17.4861357027533	17.3697236518114	17.6328579543203	Halogeton_glomeratus_12488;Halogeton_glomeratus_19659
Halogeton_glomeratus_12495	18.6943856972616	18.7052088151978	18.2731646817935	18.2296413856156	18.2913106526293	18.1611506445414	18.2585552111821	18.2770652011711	18.3691562521844	18.7751288269255	18.6016390356002	18.1829701527944	17.9772349263087	18.7557038874071	17.7737217177076	Halogeton_glomeratus_12495
Halogeton_glomeratus_12504	16.721344514493	16.7260352536	16.3279489053942	16.6192217772792	16.5617769603899	16.8851342508734	16.5807768789866	16.448470064369	16.5818231564048	16.2757972412964	16.8443703599958	16.7668038396565	16.5604291319288	16.3740666837761	15.1762107599342	Halogeton_glomeratus_12504
Halogeton_glomeratus_12515	15.6499995370161	15.4893273038684	15.5105957032786	15.716840861687	15.4416203746797	15.5283585176116	15.5914717211526	15.3364940519991	15.4508540025407	15.7901976680491	15.6803144626639	15.5706963502504	15.3544805451322	15.3313426094116	15.4670523153528	Halogeton_glomeratus_12515;Halogeton_glomeratus_12645;Halogeton_glomeratus_16439;Halogeton_glomeratus_19122
Halogeton_glomeratus_12528	13.3478594605941	13.2455476069036	13.2063156554734	12.835801134261	12.8956624389626	13.1189102496027	13.1273624564242	12.8921756770739	12.9874300920221	12.8244369995905	13.0970676183196	12.8491950989762	13.0701101511291	13.1096926450793	12.9404722956657	Halogeton_glomeratus_12528;Halogeton_glomeratus_22690
Halogeton_glomeratus_12530	16.8900148158975	16.8490839734957	16.7583273724389	16.8219465191776	17.0418828398952	16.7006595548834	16.838131714652	16.9239276962704	16.7354553477322	16.4240903317306	16.8137203025963	16.7020557344361	16.4857055427916	16.7542159765259	16.3434847606121	Halogeton_glomeratus_12530;Halogeton_glomeratus_13422
Halogeton_glomeratus_12533	13.9990167593255	14.121438992493	14.0349810392755	14.2873612026147	14.2027564033719	14.1838562010381	14.3176362149193	13.936822136647	13.9570959422371	13.7966357966003	14.2723556394193	14.2218859687602	13.4177174283537	13.4761169119496	13.5027783216818	Halogeton_glomeratus_12533
Halogeton_glomeratus_12537	16.5126912688713	16.7204075014856	16.4699727874623	17.0502733651402	16.7938594088426	16.0836809167039	16.9244989265517	16.5700538250921	16.8063082501825	16.5291199874686	16.957189311221	16.7063214495481	16.8338680979158	16.3443171258033	16.574871523573	Halogeton_glomeratus_12537;Halogeton_glomeratus_21484
Halogeton_glomeratus_12539	18.7585387114684	18.7057444050126	18.7761477568102	18.6616020793464	18.4290347004034	18.7675563594364	18.8093272722466	18.4761699973927	18.8361229030463	18.5016161706103	18.674760745495	18.7195418358492	18.3247261533067	18.0956410159621	18.5208772723265	Halogeton_glomeratus_12539;Halogeton_glomeratus_13628;Halogeton_glomeratus_19011;Halogeton_glomeratus_21555
Halogeton_glomeratus_12543	13.0514599756226	13.09102257086	12.8998275587814	13.0257052791368	12.5508232631446	13.2813489301	13.0414578582265	13.2255307640881	13.171771104527	12.7580544171758	13.5775614142159	13.2483203111996	11.9140950877049	NA	12.1545937840428	Halogeton_glomeratus_12543
Halogeton_glomeratus_12551	14.865808763265	14.7471528673979	14.3143933691814	14.3983524641294	14.7883456728141	14.4646746062873	14.7492924789037	14.8898744877572	14.6409833044351	14.2375065877658	14.5654079364558	14.5462323007044	14.1618849148776	14.5025284241931	13.9764230297903	Halogeton_glomeratus_12551
Halogeton_glomeratus_12556	16.6074977188642	14.971671119208	16.0994621002539	17.3788621312838	17.1886602466573	17.225593594104	17.1188249472478	17.1669345354616	17.0178242877385	16.8095243000172	17.1282573263241	16.9830935715927	15.4911562418492	14.2965717478318	15.4706938330725	Halogeton_glomeratus_12556;Halogeton_glomeratus_13164
Halogeton_glomeratus_12580	15.1349762582656	14.9104094606891	14.9780345293928	15.0400041648769	15.053619652588	14.9554950916336	14.9842847367158	14.9072329178957	15.1436692083466	15.0692241320073	15.0352430631555	14.8551030289819	14.5932687412417	14.664482721007	14.4952870076493	Halogeton_glomeratus_12580
Halogeton_glomeratus_12597	15.5316751379739	NA	NA	15.3934182114625	14.6952055746676	14.4718040979447	NA	NA	NA	14.5432425751363	14.3643482818515	14.7531125086621	NA	NA	NA	Halogeton_glomeratus_12597
Halogeton_glomeratus_12599	13.8096815785984	13.8993202197319	13.8108051626429	14.2705105026993	13.9926801564417	14.4956310900144	13.5854444743044	13.555532137658	13.7443829715409	14.0377739772343	14.2321491747092	14.1746139169283	13.9718746007755	13.9274401181985	14.046724652898	Halogeton_glomeratus_12599;Halogeton_glomeratus_12821
Halogeton_glomeratus_12600	17.452006444494	17.2730833951937	16.7973673070082	17.3945944977413	16.989353547533	17.1952981041417	17.3300108307732	16.9880804985422	16.6839474801431	16.3195703219732	17.3632797552131	17.4497495095534	16.3625800328569	17.0684252207219	16.8215254287278	Halogeton_glomeratus_12600
Halogeton_glomeratus_12612	15.4711284384728	15.7192257683618	15.6488968083649	15.3724426940155	15.3527398305764	15.2900132872989	15.3822467217964	15.4268871390386	15.5818251191995	15.5892213314324	15.8158656502267	15.4586578542638	15.2183405671816	15.1419070131468	14.9938547421866	Halogeton_glomeratus_12612;Halogeton_glomeratus_13539
Halogeton_glomeratus_12616	14.2711212021596	14.4017053274855	14.3288660365723	14.3680496037436	14.1006374274228	14.3987751607247	13.9803062931645	13.7293257336233	14.1460408376619	14.4279487040416	14.5281579801273	14.4368154989164	14.3470150221799	14.1597127724578	14.2083106520283	Halogeton_glomeratus_12616
Halogeton_glomeratus_12629	12.6748057905883	12.3230218714023	11.8311683713002	12.5823367359872	12.1392391937348	12.3798660526424	12.3270999983552	12.6684394313328	12.5162707479959	12.3835257591864	12.7420658024458	12.4656014377847	11.4705440577022	12.3462841607297	11.7016017520267	Halogeton_glomeratus_12629
Halogeton_glomeratus_1263	15.9293479008073	16.0388763846343	16.0157233133595	15.8087402895024	15.6549314768423	15.8699910367295	15.7889546667565	15.7096774938926	16.0109500049363	15.6063024663435	15.8631356173259	15.6374655557921	15.1463303172769	15.1632258065051	15.4911278435511	Halogeton_glomeratus_1263
Halogeton_glomeratus_12634	15.2305267877622	15.1508133933127	15.4294384138276	14.568681767257	14.8346551650717	14.3764275699334	14.7469256836783	15.1430461832292	15.2348622051693	14.6454559014608	13.8792106202533	14.1482928943128	NA	NA	14.5938906009392	Halogeton_glomeratus_12634;Halogeton_glomeratus_25481;Halogeton_glomeratus_6235
Halogeton_glomeratus_12651	18.2329125024624	18.1631258682665	18.2388937615486	18.0855064822475	17.7172148239832	17.9627817013078	18.2398286997139	17.9709695719729	18.177440169323	18.0867982769179	18.2157587150053	18.1442575783801	18.049803573942	18.0744020904893	18.1197515497071	Halogeton_glomeratus_12651;Halogeton_glomeratus_13036
Halogeton_glomeratus_12659	13.0229287281456	12.7849299030049	12.8891386831931	12.4307765878996	12.4072279870835	12.2518336470422	12.9580881531143	12.9377100864749	13.3565474860633	11.970674474742	12.8871100275314	12.3379692902028	11.3122943415618	11.8664213927177	11.4597276594787	Halogeton_glomeratus_12659
Halogeton_glomeratus_12661	13.5906737873393	13.8835873959198	13.6999623746662	13.3586183948444	13.8073425213097	13.534877964787	13.866887802677	13.6644199046264	13.6479432342062	13.5661989903274	13.731316593274	13.8461423600664	NA	13.2944524389418	NA	Halogeton_glomeratus_12661;Halogeton_glomeratus_17049;Halogeton_glomeratus_26143
Halogeton_glomeratus_1267	11.2515067265836	11.2262801352375	11.1890227150854	11.747239888921	12.7101042965704	12.24397252975	11.5598840618481	11.6436696489453	11.5508947152106	11.8380177510238	11.845901934913	11.7703837445645	11.6483632045445	11.6550533495045	11.6836916166086	Halogeton_glomeratus_1267;Halogeton_glomeratus_54395
Halogeton_glomeratus_12675	12.3836098059598	11.830837372739	11.9861504877756	12.6923927563705	NA	12.953843201886	12.4734969539219	11.6420545083451	12.3109347433366	NA	NA	12.6096203881812	NA	10.791284788818	NA	Halogeton_glomeratus_12675;Halogeton_glomeratus_31545;Halogeton_glomeratus_37258
Halogeton_glomeratus_12680	20.2625091594232	20.2384183125827	20.2604607340859	20.2362737219917	20.2349203991581	20.3670217056088	20.2538106520188	20.2021750937336	20.2254088839999	20.141858862223	20.2646429388725	20.229071477738	20.2172868851158	20.247461084679	20.0712649416778	Halogeton_glomeratus_12680;Halogeton_glomeratus_16942;Halogeton_glomeratus_17338;Halogeton_glomeratus_20061;Halogeton_glomeratus_22609
Halogeton_glomeratus_12694	12.5348384900033	NA	12.5460839442196	NA	NA	NA	NA	NA	12.1323171737789	12.4462980302021	NA	NA	NA	NA	11.8081781178099	Halogeton_glomeratus_12694;Halogeton_glomeratus_15502;Halogeton_glomeratus_2241
Halogeton_glomeratus_12696	25.9740927606229	25.8511428766989	25.9596771724692	25.9672180205024	25.7444953314004	26.0293264254949	25.8576790622715	25.5507457406721	25.8265895052797	25.9439414318753	25.9629458468848	26.0951214794511	25.9849423706154	25.966071592984	26.0990238679888	Halogeton_glomeratus_12696;Halogeton_glomeratus_931
Halogeton_glomeratus_12720	12.8425849647668	12.3568028515284	12.6669924823323	13.3291430681404	13.1661727349842	13.2676896676386	12.5390252177883	12.2983923814366	12.5702908270644	12.6565785632097	12.7865830088579	13.1299184567776	12.3311556963768	12.1512457046133	12.6121930042816	Halogeton_glomeratus_12720
Halogeton_glomeratus_12729	15.2689289049022	NA	15.3409774960068	NA	15.0117876787743	15.0860150288737	NA	NA	NA	14.8298517709658	14.6681360415164	15.1021138891408	14.9743353932573	NA	NA	Halogeton_glomeratus_12729
Halogeton_glomeratus_12742	13.0006393324359	12.592674750531	12.7477812760177	12.4828743784468	12.9818928400676	13.2386724772233	12.4550926171922	12.0295412139691	12.9713027467592	12.7398388674456	13.0525459181909	NA	12.4019040991055	NA	12.69680227504	Halogeton_glomeratus_12742;Halogeton_glomeratus_13160;Halogeton_glomeratus_19013;Halogeton_glomeratus_21082;Halogeton_glomeratus_27000
Halogeton_glomeratus_12745	16.6931762999497	16.8045018323936	16.6434752351579	16.7546616863276	17.0379711777554	16.8709869602524	16.5335195795326	16.842964255399	16.9494232510278	16.5942425336431	16.328263089838	16.5082757615541	16.3833637468443	16.5833943946076	16.2802130087385	Halogeton_glomeratus_12745;Halogeton_glomeratus_5111
Halogeton_glomeratus_12747	19.5543979134591	19.5556532288662	19.5955235834523	19.9584958992619	20.0228007151298	20.2672934462796	19.5680860795043	19.4163242195177	19.3630696308913	19.8804713516624	19.965460543627	19.9051476808515	19.8646828612116	19.8812088337261	19.8822794586692	Halogeton_glomeratus_12747;Halogeton_glomeratus_37993
Halogeton_glomeratus_12754	18.7419612466677	18.5719187796087	18.7540852789799	18.5398889018453	18.4931630434733	18.6144371536622	18.7299360224291	18.4333695389726	18.6199353680248	18.4016978241939	18.522529641121	18.4989961829679	18.2838807924346	18.1983623949829	18.5524271971187	Halogeton_glomeratus_12754;Halogeton_glomeratus_6767;Halogeton_glomeratus_8397
Halogeton_glomeratus_12768	12.3943328527921	NA	NA	NA	NA	12.5386602399386	NA	NA	NA	NA	13.6367854515847	12.0040194603333	NA	12.2977388098004	NA	Halogeton_glomeratus_12768;Halogeton_glomeratus_34853
Halogeton_glomeratus_1279	13.5239699461763	13.6842040622781	13.729772697392	13.7518128151651	13.5019096014772	13.6037453753895	13.786799092434	13.8461046470453	13.7147542677821	13.2943487334652	13.1572432591436	13.268509260873	13.2984488554384	13.6586364656064	NA	Halogeton_glomeratus_1279
Halogeton_glomeratus_12797	14.0295295144433	13.7623119396829	14.0253067267258	13.820435346206	14.3560499380905	14.243538210059	13.4432424409921	12.5914070018786	13.2044568474298	13.9184389922234	13.6053291501802	14.03666992456	13.678641190596	12.7705186851803	13.8651688094229	Halogeton_glomeratus_12797
Halogeton_glomeratus_12817	20.4614676233285	20.1172968518358	20.0682434767017	20.2464126818164	20.0128345508131	20.1768701858967	20.3532644369137	20.0758136845158	20.1613957504257	20.2434601312846	20.5447840993007	20.1494461800331	19.764912945874	19.8285072022574	19.826701820312	Halogeton_glomeratus_12817;Halogeton_glomeratus_13104;Halogeton_glomeratus_16025;Halogeton_glomeratus_16427
Halogeton_glomeratus_12837	14.9277546110439	15.1466046330829	15.030561297445	14.6605945299861	14.2713722046263	14.6776604054433	15.4517528800053	15.1175883594948	15.640391661105	14.6222146572224	14.5943465662583	14.5250946102109	13.8793510654289	13.5307201246756	14.2973814149026	Halogeton_glomeratus_12837
Halogeton_glomeratus_12864	15.2476873432847	15.1458894333204	15.3191405575618	15.4254955943852	15.4282080544641	15.5956535610972	15.3717123401683	15.020392577342	15.2414084169284	15.2634972995901	15.0897220774848	15.4796833428622	14.9984584189217	14.8681531591234	15.3294045162004	Halogeton_glomeratus_12864;Halogeton_glomeratus_13203
Halogeton_glomeratus_12870	15.2638322184113	15.4817850521015	14.9819471301338	15.4441250899974	15.1530967268708	15.3279494643615	14.9212669152582	14.7336733625131	14.7549201213737	14.7665424760252	15.5119865642376	15.0861021488274	15.1818348540827	15.2160274695019	14.851368034782	Halogeton_glomeratus_12870
Halogeton_glomeratus_12874	16.0907502080757	15.890168013445	15.6329299659518	15.6645506907717	15.6837709462582	NA	15.7478183032397	NA	15.113652984427	NA	13.4794907400852	NA	NA	NA	NA	Halogeton_glomeratus_12874
Halogeton_glomeratus_12877	12.1856602537153	12.0879825797359	12.0867169043239	12.3273837636678	12.2583089349243	12.0334304904999	12.7180574451659	12.7205704649375	12.5559482122853	11.9682082894202	12.2565471601869	12.6075818022496	12.0141117878011	11.8013639992211	11.6387106408946	Halogeton_glomeratus_12877
Halogeton_glomeratus_12887	12.3282285454397	12.2429685583504	13.627502686735	12.531876579174	12.3163450552902	12.5889162860407	12.2181856391992	12.0318692566577	13.5092845691671	12.1957636559405	12.7988086415906	12.2926645013062	11.9444954225229	NA	NA	Halogeton_glomeratus_12887;Halogeton_glomeratus_14586;Halogeton_glomeratus_20441;Halogeton_glomeratus_32242;Halogeton_glomeratus_45591
Halogeton_glomeratus_12891	13.2471400214632	12.9285415307129	12.9311722025931	12.7812829203991	12.7004513871351	NA	12.4579965244433	12.9818380593136	12.7677727788914	12.7298183677509	12.7259435905619	12.5533785060472	12.4529949990576	NA	NA	Halogeton_glomeratus_12891;Halogeton_glomeratus_41381;Halogeton_glomeratus_47532;Halogeton_glomeratus_50283
Halogeton_glomeratus_12893	13.7220138969835	13.6461411117865	13.5780024216321	13.6918464152392	13.7269429579412	13.9629620976827	13.5275199346575	13.5241310143143	13.2262596221099	13.6958887530427	13.5756094594299	13.7327492993641	13.4809019031146	13.2023878196187	13.3880643366373	Halogeton_glomeratus_12893;Halogeton_glomeratus_21514
Halogeton_glomeratus_12894	16.6293339689949	16.1971554471575	16.3447215517779	16.4297063082815	16.0440994387122	16.2330516918628	16.5575702659498	16.2902137329054	16.4625254535387	15.8631409507336	16.6289493208207	16.6817974303656	15.9078951537826	15.9749187716663	15.9623143339528	Halogeton_glomeratus_12894
Halogeton_glomeratus_12913	16.1157473812424	16.0164115930788	16.1678305553712	16.3156785105791	16.3209873624159	16.4479366122123	16.3907489677969	16.5109159366793	16.4430349150972	16.0773546889155	16.4157770965952	16.1577474048474	15.9202645546589	15.8444935227101	15.6579233886244	Halogeton_glomeratus_12913;Halogeton_glomeratus_38009
Halogeton_glomeratus_12918	14.5544316873824	14.3984155938386	14.6385291963476	13.8536181151989	14.6865843673145	14.463237121426	14.1441876862276	14.0007094967547	13.7343271899911	14.1357393868875	14.3282005951549	14.5104800010513	14.007321744145	NA	NA	Halogeton_glomeratus_12918;Halogeton_glomeratus_13379
Halogeton_glomeratus_12935	17.8759685785814	17.7145403754882	17.6820453362706	17.8776080922715	17.9635887577185	18.0441740459679	17.8502485585929	17.745278500559	17.7916138866939	17.6306724963871	17.7930434726673	17.7152772181494	17.6034311759565	17.4675692112111	17.8129558078405	Halogeton_glomeratus_12935;Halogeton_glomeratus_17606
Halogeton_glomeratus_12965	14.9967867022929	14.7288560164109	14.6422629896637	15.1290578333618	15.0484227905814	15.1186540225911	14.8724951875687	14.6554494241157	14.4663046315847	14.556849215651	15.1119957059323	15.2242195999282	14.99213089461	14.9811388773165	14.9106239550143	Halogeton_glomeratus_12965;Halogeton_glomeratus_45420
Halogeton_glomeratus_12967	12.9760388413641	12.6581474572923	12.9682569663684	12.3196009812086	12.5642074061855	12.0181229726897	12.1514553543534	11.6300832944338	12.0516354298894	12.5212249052795	12.8343360318903	12.2794344887142	12.5648253651846	12.4818346000909	NA	Halogeton_glomeratus_12967;Halogeton_glomeratus_21062;Halogeton_glomeratus_27076;Halogeton_glomeratus_5837
Halogeton_glomeratus_12983	16.2526313903153	16.093975161054	16.1853717804314	15.9704657366322	16.0252067295192	15.950475646246	15.9657962892462	15.8037718158009	16.1082153333561	16.0649529040001	16.0088505218618	16.2984794705772	16.0933262716017	15.8333969919796	16.3009407670336	Halogeton_glomeratus_12983;Halogeton_glomeratus_51933
Halogeton_glomeratus_12985	11.7421202714313	11.6150038336903	11.6598680866006	11.6915769708004	11.0323912704844	12.0875076349997	11.5722427650593	11.4148117892451	11.9790477014303	11.3923483787352	12.1779383034518	12.0520441993799	11.1311373769279	9.92982662271321	NA	Halogeton_glomeratus_12985
Halogeton_glomeratus_13001	15.4366383856728	15.2843493096199	15.3936060364213	15.2897295357	15.1121295362154	15.1568564411613	15.2270828919282	15.2834978660068	15.4359693459919	15.2967249505172	15.3237261196992	15.1096461899809	14.9946869015225	14.9169856217807	14.7660255889759	Halogeton_glomeratus_13001
Halogeton_glomeratus_13007	13.1888905276417	13.3172213369838	12.8152844066483	13.3543113963871	13.4992108789781	12.5387584309918	13.7049004106763	13.5628537989087	13.6366089281119	13.5063345329419	13.8700705174058	13.2359931895766	12.8514026925952	12.9775156490414	12.4714450296841	Halogeton_glomeratus_13007;Halogeton_glomeratus_13140;Halogeton_glomeratus_13877
Halogeton_glomeratus_13008	12.0996271174508	12.5509964927936	11.9661527431254	12.3911552074676	11.4868059671575	NA	12.3608231376165	11.935465293841	12.1111204080004	11.3265887649248	12.2699289021714	12.0219982467386	11.5845560038621	10.7450234211614	11.8860125963578	Halogeton_glomeratus_13008
Halogeton_glomeratus_13015	17.3242173612456	17.2332931489883	17.4940115230837	17.5289000082474	17.5235413006138	17.6923145450706	17.3231904791556	16.9124946491622	17.20468460421	17.3664570725377	17.6296191027591	17.6174064309499	17.3739667075296	17.1538586315623	17.4792369529807	Halogeton_glomeratus_13015;Halogeton_glomeratus_28308
Halogeton_glomeratus_13018	NA	NA	NA	NA	NA	NA	10.0808376516424	NA	11.1123732579293	NA	NA	NA	NA	NA	NA	Halogeton_glomeratus_13018;Halogeton_glomeratus_8289
Halogeton_glomeratus_13024	14.7085527080513	13.5959568750897	14.3565286484319	14.3187496801373	13.9294498535771	14.5479544823319	14.532733465169	14.4165298387681	14.3183360945131	13.212545578058	14.4249703152761	14.2262768783699	13.7028819055857	14.3029957221625	NA	Halogeton_glomeratus_13024;Halogeton_glomeratus_13922;Halogeton_glomeratus_19255;Halogeton_glomeratus_29774
Halogeton_glomeratus_13027	12.6198468791325	12.4557047799709	12.3601311891345	12.3421655707204	12.073020753166	12.5913653848887	12.6727649696313	12.9318805274173	NA	NA	12.6513327047372	NA	12.3431994496199	12.2337362087087	NA	Halogeton_glomeratus_13027;Halogeton_glomeratus_13890;Halogeton_glomeratus_25483;Halogeton_glomeratus_51115
Halogeton_glomeratus_13035	12.9831223237473	12.5964967997116	12.416208229691	13.0076331287544	12.7202899689944	12.9043486298395	12.492808336838	NA	12.1347423388246	12.5522036065677	12.5944127383231	12.9019200866409	11.7698746715428	11.9545158161943	11.297428135912	Halogeton_glomeratus_13035;Halogeton_glomeratus_15050;Halogeton_glomeratus_20613;Halogeton_glomeratus_29165
Halogeton_glomeratus_13037	14.9240351975026	14.9918866984299	14.8537474237165	14.7682400087892	14.7559403688469	14.6099676832505	14.807014233192	14.8895994423044	15.1493324460618	14.7694376114824	14.82814522644	14.7231389444125	14.4809621727122	14.57573794292	14.3261872602146	Halogeton_glomeratus_13037
Halogeton_glomeratus_13039	NA	13.6008194594242	14.1888468901357	NA	13.9546242675196	14.0713752541185	14.6718997495749	14.1271597929609	14.4981033375845	12.9077587764468	NA	NA	NA	NA	12.8937300369004	Halogeton_glomeratus_13039;Halogeton_glomeratus_13245;Halogeton_glomeratus_20331
Halogeton_glomeratus_13051	13.6742469041693	13.6194627908832	12.6992280045198	13.571379448052	13.6334638998883	13.8056092085187	13.7072181781206	13.6931674548464	13.9910338880949	13.6324500038308	13.830023129214	13.7572339811389	13.3858829899278	13.1946203658175	13.131795534497	Halogeton_glomeratus_13051
Halogeton_glomeratus_13070	16.1689933355245	15.7980758244479	14.7209046448347	15.0358023646714	15.4381052102101	15.8694067769718	14.988488076263	15.9240573434716	15.2306963492012	15.5098241063533	14.4396817085368	14.7491735708809	15.6272706636423	15.1624061738236	14.8113009918691	Halogeton_glomeratus_13070;Halogeton_glomeratus_25980;Halogeton_glomeratus_29915;Halogeton_glomeratus_30728
Halogeton_glomeratus_13075	13.234190815068	13.2613595808963	NA	NA	13.4491501790379	13.793482526909	13.2155805651836	13.0896098452554	13.1473208600409	NA	13.5889982328414	NA	13.2302411982961	13.0683747196969	NA	Halogeton_glomeratus_13075
Halogeton_glomeratus_13082	15.0028153413485	14.2250020094907	14.255061764191	14.5421568722903	14.2438345453652	14.5578579154361	14.2868764630861	13.8741703386944	14.1811953179947	14.2939342114696	15.0468057970221	14.6331493850713	13.9712632183521	13.9779599211447	14.0498348752369	Halogeton_glomeratus_13082
Halogeton_glomeratus_13085	21.2294391373751	21.060194918806	20.8971153805329	21.0053093871938	20.7992228914907	20.8722475356157	20.9878511235839	21.0932024486113	21.0851357535319	20.9897241440982	21.0014549821971	21.0656821137946	20.8623694941892	20.9370632347705	20.7137693293173	Halogeton_glomeratus_13085;Halogeton_glomeratus_54419;Halogeton_glomeratus_54532
Halogeton_glomeratus_13101	NA	NA	NA	9.89738543138513	NA	NA	NA	10.9663203285086	11.0511527882545	NA	11.8173045663599	NA	NA	11.5737929096465	NA	Halogeton_glomeratus_13101
Halogeton_glomeratus_13106	14.4783168087721	14.3570183711529	14.4626958823022	14.3235295856885	14.1863962773148	14.6730731101313	14.0163535493974	14.0666115893247	13.5263849939506	13.6095304328355	14.2671536686052	14.4435531833293	13.8811441968121	14.0405397276264	NA	Halogeton_glomeratus_13106
Halogeton_glomeratus_13109	12.9882832117984	13.800359224213	12.2804253357723	12.7239073022494	12.5216328176182	NA	NA	15.0381004561536	12.562055407962	13.6407595081508	15.1806469596176	15.0742542888335	NA	12.8594178540431	13.8997756426695	Halogeton_glomeratus_13109;Halogeton_glomeratus_21343
Halogeton_glomeratus_13119	15.9078274611943	16.0265002587823	16.0161514034106	16.0333520659884	15.8280729667688	15.9093475851089	15.7157680575918	15.9131081971099	16.1006908561349	16.1319925015161	16.2519021253916	16.0272266924576	15.6283409928857	15.3051893839735	15.7918193677542	Halogeton_glomeratus_13119;Halogeton_glomeratus_13965;Halogeton_glomeratus_25416
Halogeton_glomeratus_13123	13.4786284289222	13.2977168556294	12.9410815952514	13.3727029320055	13.0923610380091	13.0109970532104	13.1656544517052	12.9847955399762	13.1128559716956	12.9421382693586	13.5919240958616	13.1633167978929	12.7751622635845	12.7862183196183	12.3673731747285	Halogeton_glomeratus_13123;Halogeton_glomeratus_5175;Halogeton_glomeratus_7771
Halogeton_glomeratus_13129	12.6125903928874	12.4867532934252	10.3756124476323	NA	11.2200465598574	NA	11.3532859368535	12.3683297690043	12.1000519089257	11.1065022574042	12.1569699777602	12.0233147855994	12.2661033853681	11.9720944966038	NA	Halogeton_glomeratus_13129
Halogeton_glomeratus_13135	13.8029180607023	13.616820033334	14.1214154429644	13.8870730294021	13.2323737052896	13.377548227961	14.0640199565672	13.7093071131672	14.1667030358143	13.7224257974216	13.505638459054	13.6321246080923	13.2713027453761	13.6185520453051	13.601048641072	Halogeton_glomeratus_13135;Halogeton_glomeratus_18269
Halogeton_glomeratus_13146	17.4263262849515	17.2372958569984	17.2573985536462	17.3390909887844	17.3915835017865	17.6808298925079	17.5591129176872	17.3696383896209	17.5824658613057	17.3247347515768	17.5922197319785	17.318655170987	17.0853560900459	17.2729368862616	17.1039401576049	Halogeton_glomeratus_13146;Halogeton_glomeratus_15976;Halogeton_glomeratus_20824;Halogeton_glomeratus_23807;Halogeton_glomeratus_27892;Halogeton_glomeratus_31017
Halogeton_glomeratus_13149	15.2920767181959	15.0733884304	14.7088342158099	15.0570969545857	14.4644071618365	14.7383051317488	15.2208566919331	15.0801678424063	14.7675638955976	14.3663265314186	15.187833751494	15.0774463139581	14.1408201950814	14.5057369197367	14.200415378998	Halogeton_glomeratus_13149
Halogeton_glomeratus_1316	14.1986185250886	13.5578145416401	13.8075207134284	13.7601798758448	13.2623226013541	13.6192312903575	14.1449420279672	14.3087143872288	13.7271698548246	13.0609223678895	14.1502803593015	13.967298333135	13.3684911846103	13.7569641576893	12.9684267581097	Halogeton_glomeratus_1316
Halogeton_glomeratus_13170	16.1616591119752	16.1656311789982	16.058374666624	16.5614355141148	16.2711171245928	16.4434141513838	16.167231488465	15.9247340785391	16.1145908138082	16.2497404071114	16.1545981313778	16.1314824414165	15.9587354238338	15.9199627830575	16.4488526375018	Halogeton_glomeratus_13170;Halogeton_glomeratus_14714;Halogeton_glomeratus_17255
Halogeton_glomeratus_13175	12.4247048455875	12.3230310602521	12.3487504877705	12.1674909655217	12.089325019625	12.753655484161	12.906133746932	12.2444074072839	13.3131005407369	NA	12.0159069755902	11.8332882411554	11.9348405474522	11.7004800635069	11.701597467849	Halogeton_glomeratus_13175;Halogeton_glomeratus_13235;Halogeton_glomeratus_18243;Halogeton_glomeratus_25533;Halogeton_glomeratus_27801
Halogeton_glomeratus_1318	14.6408580802823	14.23422831093	14.4383830088257	14.6486991512587	14.4020669261726	14.5503454270656	14.6126045054253	14.0071824422158	14.3993096101888	14.3642561788152	14.6250676184604	14.632833019776	13.9430223837469	13.6475998661897	14.1196353086567	Halogeton_glomeratus_1318;Halogeton_glomeratus_1348
Halogeton_glomeratus_13187	NA	10.19177406224	NA	NA	NA	NA	9.78461186341592	NA	NA	NA	11.2130675270643	NA	NA	NA	NA	Halogeton_glomeratus_13187;Halogeton_glomeratus_7810;Halogeton_glomeratus_8873
Halogeton_glomeratus_13206	14.2218788880645	13.0852136452858	13.2719360164852	13.6058855559335	14.5201547905057	14.0998165031651	12.7768794676727	13.4700224642259	13.343891078322	14.20774528722	14.4334129768276	14.1380175309474	13.2664845424821	13.6531591345572	12.5304079878161	Halogeton_glomeratus_13206
Halogeton_glomeratus_13217	12.6473961787404	12.6115077183181	12.4539628897521	12.8071508214125	12.8669731781663	12.6450650554291	12.4721665996743	12.5202360052783	12.5510620987666	12.2645846171374	12.5513415724541	12.31475252846	12.2332249864991	12.3517069001209	12.3405094299267	Halogeton_glomeratus_13217;Halogeton_glomeratus_13561;Halogeton_glomeratus_16306;Halogeton_glomeratus_17109;Halogeton_glomeratus_19990
Halogeton_glomeratus_13219	14.1776219810403	13.8197316420046	13.8432928434062	14.0768793852006	13.8879862940328	13.9561206400649	14.0006483913531	13.7106326810621	13.7846479424129	13.6684008175529	13.9597431432951	13.8175095607308	13.8462371310822	14.0700816662658	13.783481866271	Halogeton_glomeratus_13219
Halogeton_glomeratus_13220	16.5316929567163	16.5266079634235	16.0510592943505	15.8675362629764	16.0473065868514	16.0429670061567	16.428618390242	16.5954590640119	16.4937359723612	15.894388283281	16.5188512485712	16.2448449112536	15.8769599832277	15.8643009787793	15.3482539098647	Halogeton_glomeratus_13220;Halogeton_glomeratus_18386
Halogeton_glomeratus_13221	12.9128872809632	13.330355423717	13.3322648175239	12.8459891999612	12.8783985301919	13.2829874276097	13.0751773739651	13.3761360576304	13.5485651688141	12.714563452945	13.165430782802	12.7957363839665	12.6610700461291	12.7248718825496	12.6515110845895	Halogeton_glomeratus_13221;Halogeton_glomeratus_24361;Halogeton_glomeratus_5464
Halogeton_glomeratus_13229	14.9591864577867	14.8221541445072	14.7311409943407	14.877738415366	15.2950681447074	14.7058414413259	14.8012209989254	14.8191383630982	14.6530402289888	14.7213635745336	15.4315757308271	14.7622100088192	14.4906941005778	14.979715057872	14.4768591780688	Halogeton_glomeratus_13229;Halogeton_glomeratus_13648;Halogeton_glomeratus_14012;Halogeton_glomeratus_16799;Halogeton_glomeratus_29510
Halogeton_glomeratus_13240	16.0375175612935	15.8567708602307	15.4462589792784	15.8596183115943	15.6190128001635	15.6081354310704	15.9342713440944	15.7820569227467	15.6196172818781	15.4837252292459	16.0281825959484	15.8018123400319	15.1974012615757	15.7149863615886	15.4832159797967	Halogeton_glomeratus_13240;Halogeton_glomeratus_25645;Halogeton_glomeratus_6643
Halogeton_glomeratus_13270	13.2648305251167	13.1739668232637	12.897956913986	13.1736857727013	12.8986257865161	12.7255395950564	13.0415030113609	12.9726496602765	13.2565434414183	12.5253473599695	13.1014332453147	13.081677608246	12.8187835002554	12.6175306534285	12.7846548752565	Halogeton_glomeratus_13270
Halogeton_glomeratus_13278	17.2596053359499	17.1875073163769	17.3518189434939	17.2248847483053	17.1697618511264	17.1892686074613	17.2484024435187	17.1101049523386	17.208759161356	17.0935713553915	17.2203370578168	17.3645046280599	16.9913271342113	16.9887502243656	16.9563714922059	Halogeton_glomeratus_13278;Halogeton_glomeratus_4891
Halogeton_glomeratus_13285	15.6520714372701	15.1984152489455	14.9472912155389	15.9561077866484	15.0078340836173	15.3454816556196	15.3903763157106	NA	NA	NA	15.8645945825943	15.8468171203782	15.5386371354875	15.361984819627	14.9999788820413	Halogeton_glomeratus_13285
Halogeton_glomeratus_13298	11.5095246204911	10.7709298667901	10.7281323366801	NA	NA	NA	10.8970242017341	11.4191841988186	11.2097566036377	11.204478291383	11.3186078536637	11.3812152274881	10.6401705324027	10.7088584129884	NA	Halogeton_glomeratus_13298
Halogeton_glomeratus_13307	13.3899216577509	13.944717876842	14.2365767286849	13.8477032790268	18.4851311627877	14.1104794981789	13.9698764925952	12.7919194709217	12.6807057169148	13.6538767143221	14.1932498102338	13.8709249454293	11.959771637186	13.552891592921	13.3786032284302	Halogeton_glomeratus_13307;Halogeton_glomeratus_26740;Halogeton_glomeratus_9707
Halogeton_glomeratus_13308	14.4626374447022	14.0950225858877	14.3282402107252	14.0286994737041	NA	14.3359522643557	14.2798781017052	13.9302239969651	14.3100862410531	14.2649115658322	14.1826832861402	14.4968364928833	NA	NA	NA	Halogeton_glomeratus_13308;Halogeton_glomeratus_45151
Halogeton_glomeratus_13314	17.3362318151808	17.1351622380271	17.2323947017066	17.0346693572765	17.1112690661925	17.2269681396708	17.0540252351353	16.8722852094889	17.1110254139333	16.9594600584585	17.2780913269543	17.1624582267564	16.9436632072271	16.8710670598141	16.8570850108775	Halogeton_glomeratus_13314;Halogeton_glomeratus_19312
Halogeton_glomeratus_1339	14.5356883040874	14.4153523071245	14.4397579355813	14.4435125784926	14.6150454324419	14.6409346516519	14.5185527193209	14.2269573505096	14.3439032576319	14.4649303228471	14.4336018380186	14.5865993021982	14.1362192718524	14.1881892941843	14.1599851809984	Halogeton_glomeratus_1339;Halogeton_glomeratus_1660
Halogeton_glomeratus_13392	13.3213979108135	13.2483736330705	13.13723715441	13.3459761623599	13.6845599430857	13.2818166343372	12.8192599125692	12.2075956258966	13.6640275856288	13.8035594775011	13.2699520877867	13.3051563216732	NA	12.3293139960886	14.6060146731515	Halogeton_glomeratus_13392;Halogeton_glomeratus_16894
Halogeton_glomeratus_13393	14.0684824485119	13.7705557242305	14.0563269751796	13.8921901838168	14.1662420045631	14.1174898163125	13.990679250709	13.7650699958972	13.7671041037653	13.3368722617109	14.0028814000792	13.7954630439196	13.6896954449981	13.7038788960897	13.7987224759942	Halogeton_glomeratus_13393
Halogeton_glomeratus_13402	14.8356305538991	14.5702357153646	14.3672012158372	14.5490591854072	14.8946893948659	14.7523703618962	14.5563024051404	14.6841604972527	14.4538682490531	14.7693533881521	14.5417061415841	14.8683515475462	14.3886819609037	14.6215344443316	14.5143855508273	Halogeton_glomeratus_13402;Halogeton_glomeratus_8063
Halogeton_glomeratus_13474	NA	NA	NA	11.663837411868	NA	NA	11.7818914055756	11.9628372945571	NA	NA	NA	NA	NA	NA	NA	Halogeton_glomeratus_13474
Halogeton_glomeratus_13496	12.4134241654588	12.4819853988874	12.6445344675747	12.2256983187563	12.1026310027122	12.2569794799792	NA	12.4046140092636	12.205047440769	12.0619632247537	12.6583642441924	12.031220856691	NA	12.5496651910421	NA	Halogeton_glomeratus_13496;Halogeton_glomeratus_42844
Halogeton_glomeratus_13502	11.8375482340076	11.2552633412303	11.8657757207564	12.0128884272895	11.5552364523877	11.9193287580925	11.5684209779087	11.3763964470032	12.3009395294069	11.4108483400943	11.6072063561545	12.0180081974694	11.1768251298661	11.0868327787519	11.5995090807629	Halogeton_glomeratus_13502;Halogeton_glomeratus_16604
Halogeton_glomeratus_13504	13.2433135355084	13.7746414860972	13.4640721509616	13.5227720798813	13.527633340014	13.4010523457935	13.4265480583045	13.5352801441447	13.6001804665746	13.713467086137	13.6319216685439	13.4097891044375	13.2117576096203	13.5426280554616	12.8907910899337	Halogeton_glomeratus_13504;Halogeton_glomeratus_15286;Halogeton_glomeratus_20700;Halogeton_glomeratus_26466;Halogeton_glomeratus_30545;Halogeton_glomeratus_31543;Halogeton_glomeratus_32999;Halogeton_glomeratus_35745;Halogeton_glomeratus_4260;Halogeton_glomeratus_42954;Halogeton_glomeratus_52012
Halogeton_glomeratus_13519	18.9339187244967	18.9102800525873	18.7760772882358	18.8109878363301	18.6711899008249	18.7149773503908	18.848393724147	18.7075403779963	18.7937732836028	18.850538781901	18.8561045708827	18.7935213369337	18.8075792892706	18.8394767086422	18.7944593246056	Halogeton_glomeratus_13519;Halogeton_glomeratus_33083
Halogeton_glomeratus_13522	14.1776181647334	13.9432348214544	13.9004344155386	13.4770085848266	NA	13.4186521549538	14.1591244217445	14.1107622891553	13.8286455425213	NA	13.5245208347344	13.0150288006993	NA	13.1259585409779	12.8317409522765	Halogeton_glomeratus_13522;Halogeton_glomeratus_15699;Halogeton_glomeratus_5079
Halogeton_glomeratus_13530	16.7923397947456	16.5683144355316	16.660378128881	17.2374603834654	17.0945983618863	17.0931697637794	16.8636209905386	16.7376023109117	16.9111172522505	16.6653601386844	17.1002185394469	17.0857131657763	16.7663199116739	16.7262571911014	16.6225837218925	Halogeton_glomeratus_13530;Halogeton_glomeratus_26932;Halogeton_glomeratus_30663
Halogeton_glomeratus_13537	11.8640280018208	11.4220126754892	11.7941423366208	10.3533029497785	NA	10.3049499930988	12.0567931885156	11.9324568641817	12.237578838624	10.2562267122915	10.6457705131384	10.6705871224641	10.5581333664373	NA	NA	Halogeton_glomeratus_13537;Halogeton_glomeratus_20050;Halogeton_glomeratus_50876
Halogeton_glomeratus_13541	12.9737801755982	12.0114326238468	12.769703167875	NA	11.9537945712344	12.1549774641272	12.4716899075862	12.237016151539	NA	12.5933788689777	12.5630362883996	12.0164939789855	11.8970603707004	NA	NA	Halogeton_glomeratus_13541
Halogeton_glomeratus_13543	18.2743015402552	18.1402764812113	18.0336628552168	18.2374376744786	18.2543238869335	18.156713609768	18.0291747621268	17.8964056032863	17.9993911147384	17.8735798954892	18.2079247407655	18.0651987943846	17.5541524972787	17.8067669001355	17.8498625696003	Halogeton_glomeratus_13543
Halogeton_glomeratus_13558	14.3594989578553	14.4725484156612	14.9061797834649	14.6330554427894	14.6855227973784	14.4523078296541	14.2831328374381	14.3366818873878	14.3790968059083	14.0626050443387	14.5473101842546	14.1786013686918	14.3925563839492	14.6018967237634	13.972934424485	Halogeton_glomeratus_13558
Halogeton_glomeratus_13571	16.0129445725524	16.0772506831683	16.063950992243	16.2748516680251	16.2525689607585	16.463979446043	16.1793612663363	15.984081192397	16.2620297372217	16.1117557489117	16.2987604935803	16.3783842956099	16.0276036977733	16.1013207894002	16.2243002296886	Halogeton_glomeratus_13571;Halogeton_glomeratus_14718
Halogeton_glomeratus_13585	16.4548712608716	16.4673743341018	16.5073045354802	16.8593459843268	17.0954522912152	16.7728616041953	16.7965275852207	16.9937971069807	16.8180888812746	16.4664849436717	16.6377797147429	16.6828208402333	16.6168420491358	16.5542517721975	16.5276969421798	Halogeton_glomeratus_13585;Halogeton_glomeratus_47935
Halogeton_glomeratus_13591	NA	NA	NA	13.9852016174522	13.6499970781138	NA	NA	13.9039847835989	NA	13.9342981128546	13.6172152853252	14.0765554368934	NA	NA	NA	Halogeton_glomeratus_13591;Halogeton_glomeratus_15186;Halogeton_glomeratus_21220
Halogeton_glomeratus_13603	15.6197986441481	15.1257120517494	15.1257590250867	14.7882885604431	14.9654291912942	15.0923064795518	15.4156754328963	15.4775555516097	15.3916725632636	14.9210115411784	15.1102327074503	15.1621165738012	14.9033313884136	15.1613627060394	14.7052418874538	Halogeton_glomeratus_13603;Halogeton_glomeratus_9411
Halogeton_glomeratus_13619	17.0258925529884	17.2407292034528	17.3443207246293	17.306803266816	17.6576761085829	17.2291974886883	16.7055839545242	16.7722982751964	16.8776269629536	17.6824034823303	17.3573651436291	17.4420231853442	17.3162541912983	17.4541166622349	17.2813669804968	Halogeton_glomeratus_13619
Halogeton_glomeratus_13623	15.8742652419733	15.8500129757355	15.6572817615104	15.6383326242153	15.884352735931	15.9280262643804	15.702796639126	15.7003637402316	15.6908830840669	15.6383406645195	15.72898939406	15.7539192525908	15.7696873496122	15.6022216733556	15.3716848794498	Halogeton_glomeratus_13623;Halogeton_glomeratus_39162
Halogeton_glomeratus_13629	14.479397118696	14.1130109695648	14.0852170911627	14.309554691673	13.7530559199958	14.0335119470867	14.3174246084012	14.1175307378794	14.2834640419976	13.5286476292156	14.4252424360609	14.2393098460572	13.6510675935747	13.4330910053369	13.4637881826104	Halogeton_glomeratus_13629
Halogeton_glomeratus_13637	16.6629295330325	16.675241334366	16.6444650392931	16.7729209113812	16.6445373345456	16.9035110724144	16.7430451195383	16.5589263776034	16.8513095626874	16.5088173780043	16.505987937093	16.7350513482305	16.4418270442127	16.3652995536608	16.5500717702028	Halogeton_glomeratus_13637
Halogeton_glomeratus_13646	17.7541654097735	17.6215221654389	17.4947347226639	17.6465347592792	17.5417655830459	17.4993727467683	17.6033978614408	17.4566825056662	17.705367501352	17.4358984091922	17.7050465180818	17.4991816786927	17.2685261201285	17.4090914248927	17.3386606932491	Halogeton_glomeratus_13646;Halogeton_glomeratus_17967;Halogeton_glomeratus_21058
Halogeton_glomeratus_13653	13.1274276073258	12.98418084987	13.3312251507709	14.083322414297	13.7342039592931	14.1034340425472	13.9106089316414	13.5096858347922	13.2060893495739	13.5633263364001	13.9773354030753	13.7382692647105	13.1821918051098	12.8103982313694	13.3750136269495	Halogeton_glomeratus_13653;Halogeton_glomeratus_51962
Halogeton_glomeratus_13661	15.0971404039939	15.0436990937713	15.1371020484545	14.8354764969554	15.0864047938058	15.1263854290465	14.9613819964864	14.6821614594703	15.1019564285968	14.6352966129464	15.1696940830681	14.9824754573811	14.766448803987	14.6542936960637	14.7183341925278	Halogeton_glomeratus_13661;Halogeton_glomeratus_22721;Halogeton_glomeratus_7943
Halogeton_glomeratus_13669	14.250350799755	14.230988103005	14.2933316457197	14.2459780532738	14.2787162795077	14.760667781653	14.4061532236927	14.3484928711194	14.5063809236546	14.0468230042319	14.378652574955	14.2347979424326	13.9908432780639	13.8580850837686	14.3305579045348	Halogeton_glomeratus_13669
Halogeton_glomeratus_13671	19.7624420194363	19.6438573088653	19.6919091168296	19.5656250733997	19.4811633863317	19.517635490531	19.5475425767754	19.4955579326242	19.593011931047	19.5921406024249	19.7108263591277	19.674833130865	19.4746204674583	19.4521401256422	19.3931300723491	Halogeton_glomeratus_13671;Halogeton_glomeratus_24448
Halogeton_glomeratus_13682	15.534447752239	15.5036551068933	15.6355472756215	15.5141039479549	15.4398725506439	15.3409255759385	15.4652404957897	15.3626691659202	15.4370938572911	15.3147611556187	15.7821496344318	15.5454256311424	15.2884575607002	15.455462772717	15.3773597112001	Halogeton_glomeratus_13682
Halogeton_glomeratus_13687	15.8113849499283	15.480974331138	15.4618478907535	15.5009962079618	15.5508949357656	15.7251670456954	15.1457108689427	15.1905930870031	15.2398486178048	15.559939941602	15.7543142571022	15.6410359174599	15.5386773226679	15.5942848839602	15.3929702282969	Halogeton_glomeratus_13687
Halogeton_glomeratus_13692	13.5755562697154	13.0808942774891	12.6477275766861	12.8105171347316	12.5394076840853	12.3936698737987	13.3268271392139	13.4654012336909	12.0517517170865	12.2634244802799	13.3439848795289	13.0172635588864	12.4113692673265	13.2107473238656	12.1329400989014	Halogeton_glomeratus_13692;Halogeton_glomeratus_47003
Halogeton_glomeratus_13713	13.3801002889148	13.5574959173882	13.7456086311795	13.0652189915564	13.2822221327273	13.9741678809956	13.5331016892188	12.8741321576347	13.1446626081892	12.9364746654058	13.6996898772678	13.7298758121101	13.0647323032913	12.9762335312766	14.0287665255544	Halogeton_glomeratus_13713;Halogeton_glomeratus_1528
Halogeton_glomeratus_13725	14.0431034339292	13.7717923892882	NA	13.2837084102125	13.5543839887761	NA	13.4497891670312	13.2109354847212	13.5814204207866	13.8334974095835	13.8132459898371	13.707089425028	NA	NA	13.0938662901472	Halogeton_glomeratus_13725;Halogeton_glomeratus_15583
Halogeton_glomeratus_13740	NA	NA	NA	NA	11.7623553448524	12.7199025948365	NA	12.0319377936982	NA	NA	NA	12.5054949106556	11.7230432852691	NA	NA	Halogeton_glomeratus_13740
Halogeton_glomeratus_13744	16.5401979988882	16.4627136674184	16.4425196876295	16.3718958698013	16.3548975505165	16.3868688407535	16.3946347678867	16.4614949501887	16.5304955914916	16.398857426191	16.4603275668701	16.4450586945883	15.9820115187329	16.0709321292923	16.1002488429846	Halogeton_glomeratus_13744
Halogeton_glomeratus_13745	14.3638798804692	14.6375735088823	14.0408572863964	14.3156979953127	NA	13.8532439380391	14.6017423151091	14.342019490497	14.574874940307	16.9870375935492	14.5639594117741	14.3630174110801	18.2026666722782	14.1933570394703	13.6891025995255	Halogeton_glomeratus_13745
Halogeton_glomeratus_1375	NA	12.8226065102953	11.939974147894	11.8595972854473	11.7938214281868	11.9881246588002	NA	NA	NA	NA	11.7863516115817	NA	12.3599598616728	NA	NA	Halogeton_glomeratus_1375;Halogeton_glomeratus_16225;Halogeton_glomeratus_1857;Halogeton_glomeratus_2453;Halogeton_glomeratus_28835;Halogeton_glomeratus_6005;Halogeton_glomeratus_8917
Halogeton_glomeratus_13789	12.5803757372876	12.0955924210903	12.0279991319619	NA	NA	NA	12.1461774564469	11.7244049623217	12.2805792637182	11.4032781382526	12.3562982655866	11.4142960871608	11.7159193235737	10.4911827614314	NA	Halogeton_glomeratus_13789;Halogeton_glomeratus_14630;Halogeton_glomeratus_35231
Halogeton_glomeratus_13821	12.6893606746442	12.4240953066902	11.9301234168807	12.3272017360676	12.4488003099105	12.2466469730743	12.3617129156699	12.9666449586128	12.1561684426414	11.7833142755245	12.8355817876999	12.3609066873968	11.5292236944467	12.1836013639288	11.566960539065	Halogeton_glomeratus_13821;Halogeton_glomeratus_16240;Halogeton_glomeratus_24719;Halogeton_glomeratus_43130
Halogeton_glomeratus_13823	13.8166121471014	13.9382916382812	13.7946420371344	13.8753847948396	NA	13.8790395204539	NA	14.2363351709619	14.0217517451065	16.1871508350724	13.9999401128066	14.037921239462	NA	13.3385680092463	NA	Halogeton_glomeratus_13823;Halogeton_glomeratus_17554;Halogeton_glomeratus_20601;Halogeton_glomeratus_27603
Halogeton_glomeratus_13824	14.9918408173693	14.7958692451182	14.6279938198016	15.305534189304	15.0615203598857	15.3111756543219	15.0656172676784	14.9404165994066	14.9710698828287	15.0704110166934	15.2890979340714	15.6759395878201	14.5400788098034	15.1417417270618	14.7515286836363	Halogeton_glomeratus_13824;Halogeton_glomeratus_15706
Halogeton_glomeratus_13864	15.5152085518704	15.3350039846708	15.5713172998712	15.6292018406264	15.5483116825481	15.7644899061616	16.1928342427444	15.6801236443946	16.0822153476518	15.2387817789187	15.6725967428754	15.7243468073264	14.7589309553561	14.7564153747912	15.1546298957978	Halogeton_glomeratus_13864;Halogeton_glomeratus_15582
Halogeton_glomeratus_13868	13.1070810518255	13.4283660911905	13.485187270911	13.4585995695939	13.5936388082423	13.1377496160977	13.0720852614531	13.1466371890682	13.2296899996807	13.1401615255082	13.260855601006	13.071717031989	13.1503776167238	12.7905131040984	12.6592335360126	Halogeton_glomeratus_13868
Halogeton_glomeratus_13875	12.3387310844129	10.5175215044244	11.1530287639712	11.861600745655	10.7875561581521	11.7804622033635	10.4094307870481	NA	10.6866805069774	10.3926243813035	10.3200098322956	12.1020697333981	15.5910233011742	NA	10.4257482682769	Halogeton_glomeratus_13875;Halogeton_glomeratus_14308;Halogeton_glomeratus_18142;Halogeton_glomeratus_28884
Halogeton_glomeratus_13919	14.6015548096488	14.8114098113489	14.8855846417866	13.9157245484046	13.9923068504166	13.9663562422846	14.1420700090664	14.5958537512017	14.2453352026805	14.5298135597071	14.621137742621	14.3331811233285	14.4926606114599	14.7246756895487	14.3205432044725	Halogeton_glomeratus_13919
Halogeton_glomeratus_13939	14.7299148866036	NA	NA	NA	NA	NA	14.4779119556484	14.8865468878303	NA	14.366437438106	14.0567838943352	NA	NA	NA	NA	Halogeton_glomeratus_13939;Halogeton_glomeratus_24454
Halogeton_glomeratus_13941	15.9321780091628	15.9876141545197	16.0426682581049	15.8644302850018	15.7930262349559	15.7815754024612	15.8326109086992	15.8399587898833	16.0413112438704	15.8419828228664	15.6883333951856	15.7623702941777	15.627744240409	15.7512112339095	15.5260606898858	Halogeton_glomeratus_13941;Halogeton_glomeratus_16228;Halogeton_glomeratus_17496
Halogeton_glomeratus_13960	NA	NA	NA	NA	NA	13.8826555704763	12.3817533147529	NA	13.4454853808641	NA	NA	12.6671702325999	NA	NA	NA	Halogeton_glomeratus_13960
Halogeton_glomeratus_13976	20.4593598305318	20.0085092843986	20.0925794645588	20.3949362378771	20.2311958272444	20.320192407954	20.1699060109086	19.9960160501002	19.9347429114479	20.1250406827483	20.2993346131653	20.5149804951322	20.1595836524028	20.3304236633161	20.2564812924022	Halogeton_glomeratus_13976;Halogeton_glomeratus_14776
Halogeton_glomeratus_1399	16.3734434925108	16.3998888119761	16.428722616383	16.0895392360898	16.2044434000241	16.1479851913157	16.2619100450629	16.1251812887494	16.3859797534964	NA	15.9242246751163	15.9806124854871	16.4714145430384	15.8372535787905	16.0871309935451	Halogeton_glomeratus_1399;Halogeton_glomeratus_43942
Halogeton_glomeratus_13990	12.7167093162702	12.9942577434192	13.0919847424342	13.6280118616497	12.5587561722198	13.420034877621	13.5257658112991	13.790333815552	13.5547333653756	12.3307515726501	12.8156908873124	12.6778599127192	12.449778685868	12.3607492868971	12.944418690673	Halogeton_glomeratus_13990;Halogeton_glomeratus_16260;Halogeton_glomeratus_19127;Halogeton_glomeratus_24093;Halogeton_glomeratus_30582;Halogeton_glomeratus_33968
Halogeton_glomeratus_14016	11.6330020800729	11.8882174262387	12.40784375151	13.0449044088168	12.0545759390443	12.060432915077	12.1132989240358	12.5659139100674	12.7408753546022	NA	11.6388576871745	11.4669054252523	NA	NA	11.6823045913283	Halogeton_glomeratus_14016
Halogeton_glomeratus_14019	13.3782327937369	13.4171724642577	13.3925701292608	13.3013826551504	NA	13.4773088942842	13.4638328363397	NA	13.3675417170274	NA	13.401765828489	NA	12.9609387422856	NA	NA	Halogeton_glomeratus_14019;Halogeton_glomeratus_25154
Halogeton_glomeratus_14024	12.1564629264718	11.8897959233214	12.185522705311	11.6572140265718	11.4233429676854	11.1328783268875	11.9577809636855	11.8131019720983	11.6758152220058	11.9302279469917	11.576964501985	12.360019829955	11.3905265344481	11.3239817103336	11.5690551645401	Halogeton_glomeratus_14024;Halogeton_glomeratus_22525;Halogeton_glomeratus_7534;Halogeton_glomeratus_9557
Halogeton_glomeratus_14026	17.8005707299794	17.5270993457855	17.2940723954369	17.0116638560457	17.0197112981628	17.0409500465529	17.418885315015	17.3778350370307	17.5011965234768	16.8306011860128	17.6318557580512	17.5434229216162	17.48970491102	17.5725289380348	16.6745159328755	Halogeton_glomeratus_14026
Halogeton_glomeratus_14034	11.5051548492648	11.8956549844914	11.4986303675001	11.5417323585836	11.3455075308092	NA	11.8246250261182	NA	12.6508422041082	NA	NA	12.9355115981764	13.0203808701994	NA	11.2722475326265	Halogeton_glomeratus_14034;Halogeton_glomeratus_17749;Halogeton_glomeratus_18258;Halogeton_glomeratus_22313;Halogeton_glomeratus_23058;Halogeton_glomeratus_23435;Halogeton_glomeratus_35307
Halogeton_glomeratus_14038	13.9881851317518	13.9536275461382	13.9228248515483	13.9448759367616	13.8018192705802	13.7987932029168	14.0080320646492	13.9429314230456	13.8942045126841	13.7821185876259	14.164185101526	14.0102277371504	13.4538494545288	13.4934504843603	13.3684404692216	Halogeton_glomeratus_14038;Halogeton_glomeratus_31006;Halogeton_glomeratus_31169;Halogeton_glomeratus_39906
Halogeton_glomeratus_14040	13.5026602958711	13.3084209373104	12.8897819663317	13.6702763843504	12.8949242997545	13.0935570107635	13.4367982721886	13.0953504269801	13.4001107026558	12.9327019500182	13.3329132151686	12.7190515700242	12.5116240740216	12.4064161509839	12.4783437696935	Halogeton_glomeratus_14040
Halogeton_glomeratus_14043	16.27562232375	16.3071859239457	16.2674410448023	16.4598436225976	16.6760573864732	16.5464332124037	16.2793557600683	16.0142143348551	16.1058678798346	16.3058321416933	16.3412167172843	16.2283447806099	15.7659027640762	15.6629063422066	15.7805632390318	Halogeton_glomeratus_14043
Halogeton_glomeratus_14061	11.4419638548739	11.7925783572494	11.7093714026026	11.3834870952239	11.2416354870041	11.823765684292	11.1207794801071	10.9725967619366	11.5509782634956	NA	11.8551461142639	10.9363984206284	11.7792166014328	11.4278994818332	11.7523486965522	Halogeton_glomeratus_14061;Halogeton_glomeratus_37010;Halogeton_glomeratus_39298
Halogeton_glomeratus_14072	14.9161519847369	15.0051675658536	15.1789971295737	14.895713825095	14.7294791039986	14.4497975776629	14.9993081100683	15.0176566415434	14.9380588004571	14.8487336838671	14.8423000146652	15.1325320924982	14.9235087700686	15.0150973167672	15.0723011281862	Halogeton_glomeratus_14072
Halogeton_glomeratus_14108	10.0950354018824	9.90787115813838	10.113251204493	10.6453861308484	11.2620895454514	9.7299037706585	9.60397996747683	9.10508090938405	9.68638752330096	NA	9.73731613688069	9.93573900102662	9.96092112467681	NA	9.7481265217656	Halogeton_glomeratus_14108;Halogeton_glomeratus_16331;Halogeton_glomeratus_20041;Halogeton_glomeratus_23307;Halogeton_glomeratus_28318;Halogeton_glomeratus_3857
Halogeton_glomeratus_14109	17.7714670706405	17.4645997060826	17.6482821090958	17.5535958807726	17.4770250075949	17.5842807295558	17.5622042904471	17.4957639389079	17.5013891648749	17.2624754072615	17.6686117584325	17.4209719545373	17.1952105933543	17.2871608286376	17.2471036261808	Halogeton_glomeratus_14109;Halogeton_glomeratus_36081
Halogeton_glomeratus_14130	13.9591512694801	13.9118411289305	14.0203429968116	14.2375897353484	13.6432817895729	14.1815716001837	13.8325875047614	13.5971798127493	13.67292642191	13.5191397906336	14.4388230407948	14.2482803726398	13.9403575977499	13.6864168138087	13.8064334026454	Halogeton_glomeratus_14130
Halogeton_glomeratus_1414	19.6460512407642	19.5977256423827	19.7304012356723	19.6172577402087	19.5808375256785	19.533963676661	19.8387190531528	19.6802667027518	19.6537844013434	19.3757974945932	19.811182103135	19.736434017907	19.8360293074214	19.6733977739096	19.5236121167378	Halogeton_glomeratus_1414
Halogeton_glomeratus_14151	NA	12.1571932191956	11.7536689248169	12.6587915982347	12.5080294157241	13.8133020279866	12.211763584575	12.2618263986804	13.6164261536442	12.3909161452397	12.5066203024502	12.2292091394954	12.5547715504668	NA	12.1390719333673	Halogeton_glomeratus_14151
Halogeton_glomeratus_14165	16.1869677676235	16.1279642997103	16.111452413277	16.1891024191241	16.1879338038088	16.1726071976328	16.1672762011913	15.9535830171707	16.0481789636019	15.8549692310267	16.0566869932173	15.8972431048443	15.7203314513122	15.8001071389567	15.8467825144946	Halogeton_glomeratus_14165
Halogeton_glomeratus_14176	10.7196265349543	12.6392091459148	10.3556927118011	11.6836752590067	11.2787970334011	11.0913625615635	10.8414875696902	11.9235805502184	10.1909093493618	11.094430347915	11.2442732322048	11.3590935600387	11.3970684047969	10.9162936656644	10.4135702653245	Halogeton_glomeratus_14176;Halogeton_glomeratus_17389;Halogeton_glomeratus_27045
Halogeton_glomeratus_14178	13.9242474326313	13.5379929879518	14.0760225739889	13.3336198436587	13.7249121853955	13.5172980272593	13.9143584361283	13.4932789976077	13.997283087442	13.5682358636238	13.1543832934753	13.209416967819	NA	12.453133559046	13.2878176008481	Halogeton_glomeratus_14178;Halogeton_glomeratus_35157
Halogeton_glomeratus_14179	13.9759511648325	13.7078489858245	13.9801243356884	13.6987174641175	13.7132873483016	13.8298771120449	13.8218546378259	13.6651266149334	13.7771745045379	13.71159634104	14.2524584916006	14.0729332765691	13.4320472576315	13.6011253578966	13.6818070393357	Halogeton_glomeratus_14179;Halogeton_glomeratus_22303;Halogeton_glomeratus_23718;Halogeton_glomeratus_27206;Halogeton_glomeratus_27379
Halogeton_glomeratus_14185	16.8469799710072	16.7458030911725	16.999322497563	16.8284182340241	16.7573393238109	16.6560033112925	16.5986257875202	16.4419109192745	16.9092682379502	16.6782812875595	16.4065781040163	16.7945045304575	16.5518319662457	16.4571744843074	16.8542764740497	Halogeton_glomeratus_14185
Halogeton_glomeratus_14251	18.9477520223703	18.7914675436724	18.9366499661184	18.7574414082974	18.622370104185	18.7096379926023	18.8255960888867	18.568337464579	18.8277959901876	18.9132684173615	19.0033751095048	18.8567253999464	18.5930956893007	18.6108970130926	18.6018618172333	Halogeton_glomeratus_14251;Halogeton_glomeratus_28606;Halogeton_glomeratus_29357
Halogeton_glomeratus_14252	11.7347053472194	11.5692292687542	11.0397960615067	10.9357396467025	11.685634933089	11.4418940559541	11.3963551675805	10.978849654624	11.4103194136067	11.6273964952642	10.4663536869383	11.2914773250166	11.159449969904	10.7021429134032	NA	Halogeton_glomeratus_14252;Halogeton_glomeratus_16508;Halogeton_glomeratus_18231;Halogeton_glomeratus_2789;Halogeton_glomeratus_3616
Halogeton_glomeratus_14264	15.2462673238271	15.018318119986	15.4289407944258	14.9052389544854	15.6090723885165	13.439101473904	13.0377084389002	14.960833042375	14.9685818844495	15.5750660588395	15.0016175489198	15.5325467315419	15.0801516316364	12.5172515762035	14.3220101978389	Halogeton_glomeratus_14264
Halogeton_glomeratus_14276	16.6402022547278	16.4052238864457	16.5274684255826	16.4881875458636	16.4391951596644	16.4756332974468	16.4871242000566	16.2230679409575	16.3435361681567	16.5131185958085	16.6466414068758	16.6218900266091	16.099731983741	15.879897272809	16.1202930863479	Halogeton_glomeratus_14276;Halogeton_glomeratus_14490
Halogeton_glomeratus_14320	14.6261608329764	14.2462841121928	14.2978679465473	14.2210176860483	14.2569168587992	14.1676059613925	14.6395971669718	14.3532930826162	14.7441079092992	13.8961131618468	14.5727434163671	14.176851291259	13.8445106232442	13.9315350128341	13.9899403621823	Halogeton_glomeratus_14320;Halogeton_glomeratus_15549
Halogeton_glomeratus_14324	13.0136821992646	12.5402130016143	12.7711405040199	12.9665917616355	12.8607739747679	12.6134413641594	13.1955656225387	12.859897975517	12.9525892970729	12.1637665876884	13.0161918209426	12.3728510835478	11.7990699218259	11.6984022254681	11.8849044564731	Halogeton_glomeratus_14324;Halogeton_glomeratus_22696
Halogeton_glomeratus_14335	12.0272185230316	12.3918406826855	12.4322786559674	12.1846107948991	12.4758790556329	12.1096888205743	11.9248144763393	12.1068968001075	11.9712526947821	12.2846530485817	12.5641775496428	12.3511716665054	12.2263316190023	12.1757456598866	12.1553869568242	Halogeton_glomeratus_14335
Halogeton_glomeratus_14348	15.5661659713256	15.5744648291804	15.3663546280933	15.1421806913369	15.2749326773222	15.2526297819201	15.1240173810339	14.5331021303397	15.3159169060276	15.5287758231522	15.7120990384862	15.4461417120998	15.2169464648112	15.5353156625207	14.7442382433741	Halogeton_glomeratus_14348
Halogeton_glomeratus_14364	13.4044283519291	13.7525099623638	13.7319360315911	13.3858736699366	13.6990503785773	13.8485614900343	13.3850466119894	13.9125059999361	13.8741958944033	13.8729366608367	13.6711148999949	13.5266936764125	13.1981916934415	13.1644065431953	13.5452076291437	Halogeton_glomeratus_14364
Halogeton_glomeratus_14388	13.6155682367153	13.7423880486126	13.2005979597842	NA	12.7028818030048	13.5661427063034	NA	12.8747206267799	13.7756970836603	NA	13.9819751553809	13.1247032402967	NA	13.0524465106258	13.6684777336017	Halogeton_glomeratus_14388;Halogeton_glomeratus_14502
Halogeton_glomeratus_14403	19.8815759596393	19.9709555455128	20.1332857112186	20.7917653641056	20.3713128984255	20.7019559628782	19.8642503927636	19.4661506967301	19.6527303071626	20.514086073839	20.3861282020309	20.9445206034893	20.4998361010586	20.54440333309	20.9015512820775	Halogeton_glomeratus_14403
Halogeton_glomeratus_14406	14.6320272579372	14.7481127330015	15.0183509841386	13.9068665659805	13.5694457450629	14.1878856707706	14.812261218856	14.4998321800562	15.1294422428054	14.0024859484168	14.2192521735793	14.3139668505713	14.244999858966	13.5579218613509	14.3240290165767	Halogeton_glomeratus_14406
Halogeton_glomeratus_14504	24.3639031803764	24.2406423185105	24.5089255577572	24.5684163348823	24.3480245654785	24.6943695105439	24.6012151813324	24.2475698780011	24.7398069562885	24.3985588795608	24.6876027832341	24.6869838360736	24.0788241153291	23.9232425256607	24.3302553477449	Halogeton_glomeratus_14504
Halogeton_glomeratus_14515	13.2560782564182	13.2050580327669	13.4335110874586	12.9624888082658	13.5845872628705	13.6856534689105	13.1966517925964	13.4198715239467	NA	NA	13.0497975603719	13.1233858212094	NA	NA	NA	Halogeton_glomeratus_14515;Halogeton_glomeratus_16845;Halogeton_glomeratus_23453
Halogeton_glomeratus_14533	16.4636178453541	15.8652202606231	16.5375164868763	15.8094357618967	15.7636103267034	16.5387329262383	17.8453887893468	15.8265798860006	16.3159763874529	16.5382214647225	15.7700756272342	16.4833134374292	15.7031031441357	15.6631231345524	15.6511104161725	Halogeton_glomeratus_14533;Halogeton_glomeratus_29320;Halogeton_glomeratus_34620
Halogeton_glomeratus_14536	12.9652107225195	12.5605586698397	13.0795941787432	12.5324111307885	13.1830830413048	12.8415444654292	13.1021163581059	13.0625400381961	12.8496967248868	12.0970854195953	12.2904272696185	11.6310360501625	12.146947001449	11.6894782691889	12.2150473914146	Halogeton_glomeratus_14536;Halogeton_glomeratus_17150
Halogeton_glomeratus_14538	15.3081641089897	15.0457327498439	14.5137226654605	14.6596930089234	14.4407148836216	14.6513221822398	14.4904970157662	14.9570463617159	15.4104658920897	14.2811592483734	15.124747001869	14.8816986141577	14.0874290398385	14.1087856020695	14.440019915257	Halogeton_glomeratus_14538
Halogeton_glomeratus_14554	14.0601991959567	13.9030592563971	14.1926152244284	13.9847408845428	13.969657448435	14.3744319679448	14.0777273639243	13.5485594994053	14.1119148273659	13.5178904790687	14.1750867715629	14.2070660797313	13.8377951905503	13.0024023709854	13.68798047642	Halogeton_glomeratus_14554;Halogeton_glomeratus_15980;Halogeton_glomeratus_23788;Halogeton_glomeratus_30059
Halogeton_glomeratus_14555	14.4258351124229	14.3271471664408	14.2735453842992	14.309789540734	14.0007567407144	14.2661427803046	14.1893158969444	14.1061164318905	14.4474530281622	13.8902716184089	14.6158056545812	14.1654246629276	13.4458120950095	13.8040869459296	13.965862058914	Halogeton_glomeratus_14555;Halogeton_glomeratus_14562;Halogeton_glomeratus_30955
Halogeton_glomeratus_14556	13.6459138636906	14.0802560330769	14.0282972488133	14.1432051045898	14.0015107649327	14.6303601959281	14.2831292532348	13.667100328963	14.0806200693572	13.7804506388396	14.053788640297	14.186035598025	13.8144002817986	13.6378424671255	14.2474779827557	Halogeton_glomeratus_14556
Halogeton_glomeratus_14565	20.9770153464988	21.0468934438759	20.9384184910507	21.1933077985825	21.3081853299939	21.2271024790348	21.0307340486591	20.9237846620056	20.8460650442248	20.9034607493473	21.1295818887406	21.2335396565724	21.2090323173432	21.0978242314251	20.8900794743912	Halogeton_glomeratus_14565;Halogeton_glomeratus_19863;Halogeton_glomeratus_20225
Halogeton_glomeratus_14573	13.9680929574165	13.8471351775393	14.0016868711098	13.6066069127617	13.7976963267026	13.8063514334557	13.6693106331304	13.5960721712528	13.8071594342081	13.8060782671641	13.6744735399869	13.5560997053978	13.7174685922405	13.6093505655445	13.5940841732406	Halogeton_glomeratus_14573
Halogeton_glomeratus_14576	13.4260268410741	13.0199576338552	12.792246614514	NA	11.7232504481604	12.1249370875769	NA	13.037014031222	13.4457028933601	12.6172439020776	12.5169252673954	12.172449567323	NA	NA	NA	Halogeton_glomeratus_14576;Halogeton_glomeratus_34299
Halogeton_glomeratus_14591	19.1814316406916	19.1848507363463	19.131453164891	18.5001954217645	18.5349568267727	18.4814254260096	18.7608173651728	18.9623893202126	18.9484002942981	18.9228005479293	18.6989099394205	18.6059503298765	19.1259076811652	18.9741335419262	18.6886096295304	Halogeton_glomeratus_14591
Halogeton_glomeratus_14598	14.1699765316464	13.5586366708338	13.9367350730497	13.5487239496158	13.190969960857	13.7154130759677	13.7531845365073	13.1463168733407	13.8857938108848	13.5851951249536	13.7102459210358	13.4137247606201	NA	13.1186890592496	11.3267792513922	Halogeton_glomeratus_14598;Halogeton_glomeratus_37087
Halogeton_glomeratus_14611	14.6159392984205	14.941058533692	14.6371086080155	15.1218284124706	14.8541610246225	14.8405260429349	15.2344311318337	15.175132813985	14.9966391636183	14.8092618344006	15.2992755898301	15.0529533140704	14.7281091855244	15.0917619026635	14.7341671624022	Halogeton_glomeratus_14611;Halogeton_glomeratus_33928
Halogeton_glomeratus_14618	16.7811557556387	16.7298371508068	12.8605688055232	12.4044057741001	12.812403244775	12.6252741266842	12.6286810061466	13.1118944617431	12.7108991536034	12.5668093815253	12.5943157987347	12.0971082249607	12.4885995151446	12.091002001791	12.2363909022943	Halogeton_glomeratus_14618;Halogeton_glomeratus_29560;Halogeton_glomeratus_4489
Halogeton_glomeratus_14620	13.7268735131356	13.5254249147021	14.0748752039048	13.5014709712775	13.9211224442914	13.9842071313299	13.5365708206126	13.0430851650082	13.7601021047251	12.9164546904947	13.6355771082897	13.3243798828923	13.2418791690278	13.0157378979961	13.7100396492936	Halogeton_glomeratus_14620;Halogeton_glomeratus_19800;Halogeton_glomeratus_24992;Halogeton_glomeratus_30257
Halogeton_glomeratus_14626	14.2862162259419	14.2836202858977	14.3064704112915	14.6541230882908	14.5302497595138	14.3801010523891	14.6138502909823	14.6397548039824	14.564354733719	13.9908903274879	14.4062526449943	14.5201539477386	14.2161012814657	14.112864837557	14.1284955320909	Halogeton_glomeratus_14626;Halogeton_glomeratus_16045;Halogeton_glomeratus_50958;Halogeton_glomeratus_52434
Halogeton_glomeratus_14636	16.6550790070418	16.4386870584323	16.7167180848485	16.5640777151927	16.6871069446398	16.7077608657516	16.4495654798386	16.0595996650366	16.2700699100308	16.4213390178861	16.5983739666094	16.4071404312508	16.0870230960019	15.6802171166786	16.0223751020009	Halogeton_glomeratus_14636;Halogeton_glomeratus_9017
Halogeton_glomeratus_14669	16.1202242776034	15.9227492146836	16.0213516103785	16.1453381168148	16.0720395729959	16.188574403546	16.2550074441604	16.0808420927469	16.2114631220246	15.5232943604774	15.8730694264976	15.5972703601178	15.7827205350669	15.6469344862468	15.9008144935182	Halogeton_glomeratus_14669
Halogeton_glomeratus_14696	NA	12.8221704756213	13.3989700334245	NA	12.3200808819016	11.8633182146816	13.3520384306997	13.2453408171532	13.0448464480475	12.9253700945373	12.340083604323	13.0336505570386	13.011116568494	12.9225794401294	NA	Halogeton_glomeratus_14696;Halogeton_glomeratus_27267
Halogeton_glomeratus_14709	14.2214079659359	NA	14.6170503061053	13.9467641648446	13.8436943527848	14.1401548484911	14.2585338626953	14.0722650757112	NA	NA	13.7206586509063	NA	NA	NA	NA	Halogeton_glomeratus_14709;Halogeton_glomeratus_29341
Halogeton_glomeratus_14722	17.1819318127979	17.1682834225339	17.0157417704125	16.7915331943719	16.8574345267601	16.8236451903564	16.9818303252415	17.1355932470446	16.893327040434	17.0658389037821	17.1067908650597	17.1221743659281	17.0281876413231	17.1530789978872	16.7411524931018	Halogeton_glomeratus_14722
Halogeton_glomeratus_14732	15.0860115492535	14.993758560212	14.9937325901275	14.8388580854378	14.7875564877152	15.0039814829418	14.8542349659934	14.6589592959017	15.0412445832086	14.740566945891	15.1673258164501	14.8563232941459	14.5839171414139	14.3909037233472	14.669292187917	Halogeton_glomeratus_14732;Halogeton_glomeratus_30667
Halogeton_glomeratus_14733	16.5251057846559	14.9372883371962	17.2881992937053	15.0351813986606	14.3750973647411	17.9009225824152	15.2761527358239	15.0383691450078	14.8490076213451	15.1156629108055	15.2087483225894	16.9189057102136	15.295637058663	15.2838704709626	15.0600477155328	Halogeton_glomeratus_14733
Halogeton_glomeratus_14736	24.1868977635876	24.0978137259031	24.1584976044983	24.1721854298156	24.1828914046005	24.0898872692926	23.5871622171844	23.6443595886263	23.7893006362945	24.1420413701399	24.2345030271613	24.2718455515041	24.0049100364871	23.9717248788136	23.9839868614209	Halogeton_glomeratus_14736
Halogeton_glomeratus_14747	15.5440895887059	15.5239406296407	15.3816941164936	15.5905822027139	15.5949801317894	15.617521324171	15.4577055392923	15.2754724094416	15.4086650255599	15.5086187972207	15.4388656014899	15.3671961136757	15.1137557515194	15.1872847549186	15.2620352459208	Halogeton_glomeratus_14747;Halogeton_glomeratus_20427;Halogeton_glomeratus_22009;Halogeton_glomeratus_26723
Halogeton_glomeratus_1475	16.381896283826	16.1173306901394	16.3338192919081	16.2594353128859	16.2868583222035	16.3383968532054	16.0449195330638	15.9025181097632	16.1202852912637	15.9420334142277	16.3124650819633	16.1764814023005	15.778004572164	15.6573981697946	15.8027940339508	Halogeton_glomeratus_1475
Halogeton_glomeratus_14751	NA	10.7882336609413	NA	12.2891170014001	11.1289926338853	11.1326477690184	11.9318682685823	NA	11.0401771023647	NA	12.2049479908498	11.1991238022185	NA	NA	NA	Halogeton_glomeratus_14751;Halogeton_glomeratus_16628
Halogeton_glomeratus_14772	10.1733814588275	10.1978990795174	10.4952581706903	10.1222070710609	10.5216408062092	10.7583114570593	10.4161140810089	8.74130497437993	10.291623254951	10.2589613415884	9.97369102175417	10.6819001767631	10.2286493893619	9.97367231350036	10.5091158452353	Halogeton_glomeratus_14772
Halogeton_glomeratus_14787	13.6095413013902	13.5645706462285	13.447565715954	14.2243856909733	13.5179986626665	13.5639299651801	13.5953799065115	13.1427461535384	13.6828816150439	NA	13.9547120986535	13.8951281721876	13.5428001664416	NA	13.4779709924369	Halogeton_glomeratus_14787;Halogeton_glomeratus_15272;Halogeton_glomeratus_19133
Halogeton_glomeratus_14789	16.3212521589195	16.3755582825106	16.2489352552917	16.2392090077891	16.6299564964877	16.1736525697947	16.6786430086991	15.8273508782051	16.4021583363918	15.9849921370763	16.4002564238403	16.3307897403786	15.4099544269262	15.8233821161857	16.02682650603	Halogeton_glomeratus_14789
Halogeton_glomeratus_14813	18.4984304058713	18.2989788389774	18.3871826222498	18.0940527919839	17.8859692189604	18.0281661177074	18.3107217798198	18.1668192584263	18.1299330545706	18.235719052379	18.3831463305645	18.3529671677277	18.1917229704056	18.2848550507689	17.9242252358606	Halogeton_glomeratus_14813
Halogeton_glomeratus_14840	15.5447972668154	15.4490544541272	15.2227379564583	15.6322560686665	15.475701669014	15.2829388203725	15.8962003894566	16.2740118585786	15.5459805058926	14.514888823855	15.0556014325155	14.8642988849702	15.0046484830187	15.7365291152742	14.8953844692537	Halogeton_glomeratus_14840
Halogeton_glomeratus_14885	16.931091348927	16.9076366223915	16.6990708566111	16.8884879388535	16.8233530330994	16.6134231104743	16.743485325707	16.7424742547557	16.6261338419041	16.9448376954629	17.095072686355	17.0139123869652	16.7442465358186	16.7673496022444	16.7161164914166	Halogeton_glomeratus_14885;Halogeton_glomeratus_19425
Halogeton_glomeratus_14886	12.2872052475486	11.6279788870966	11.9049038347523	12.380867432789	12.4861642489488	12.3585375008471	11.4744559894766	12.2354482993506	NA	11.3511066538437	12.2359669351706	12.3882768096095	11.8014981539918	11.6647647901536	11.2513471073204	Halogeton_glomeratus_14886;Halogeton_glomeratus_18966;Halogeton_glomeratus_2080;Halogeton_glomeratus_23247;Halogeton_glomeratus_2371;Halogeton_glomeratus_2978;Halogeton_glomeratus_5592;Halogeton_glomeratus_7717;Halogeton_glomeratus_9095
Halogeton_glomeratus_14914	13.3046305181856	13.4434610890138	13.2991867526197	12.9175593394193	13.0296548586757	13.1062939947947	13.1397682768547	12.9272341930048	13.1822270775241	13.0082541718875	13.0952899918026	12.8993328663442	12.5763964557156	12.6369284611185	12.6928896770647	Halogeton_glomeratus_14914;Halogeton_glomeratus_26318;Halogeton_glomeratus_31768
Halogeton_glomeratus_14926	NA	NA	NA	11.660119033906	11.2792092562028	11.2576163701404	NA	NA	NA	NA	11.5816512746533	NA	10.8882706337124	NA	NA	Halogeton_glomeratus_14926
Halogeton_glomeratus_14933	16.5736739132829	16.4117172325801	16.4782093826709	16.5922200477774	16.5372557713224	16.6636830375855	16.522616959385	16.1706661826506	16.4638006441287	16.4238710844363	16.5034646921693	16.7353515267133	16.4305542569229	16.2802977914424	16.6254971009465	Halogeton_glomeratus_14933;Halogeton_glomeratus_17745
Halogeton_glomeratus_14940	18.3497291563578	18.2316091226007	18.3169466882994	18.328535861282	18.3691043206765	18.40707984133	18.1624001865448	18.1216893984452	18.3407260310851	18.6150746298523	18.5334007787555	18.5885588903712	18.3352925270218	18.1479370896337	18.1418421957558	Halogeton_glomeratus_14940
Halogeton_glomeratus_14942	12.6934540550335	12.0980469605762	12.6893729229298	12.8099071864373	12.9358593088181	12.599038299245	12.3426303453234	12.1934670932828	13.484143450235	13.533416271951	12.5766900285354	12.4299993443046	NA	11.6651247391007	NA	Halogeton_glomeratus_14942;Halogeton_glomeratus_2839
Halogeton_glomeratus_14956	19.037996005165	18.9360887256958	18.9385256434975	18.9435800095811	18.8281311553321	18.9482697094093	18.9019182838939	18.8060378259633	19.1296623965588	19.0842141240156	19.1205758816461	19.1698774475919	18.9942108897123	18.8105359354337	18.9735740842868	Halogeton_glomeratus_14956;Halogeton_glomeratus_18490
Halogeton_glomeratus_14958	14.4755404507708	14.6124039073213	14.6153153544253	14.6039966165316	14.3588392853994	14.7063787392904	14.2699215978052	13.3163129933724	14.066470910774	14.6984223435813	14.9027263891124	13.5589267551089	11.6886403859763	12.4277999575287	13.611290520992	Halogeton_glomeratus_14958;Halogeton_glomeratus_27579;Halogeton_glomeratus_3382;Halogeton_glomeratus_42047
Halogeton_glomeratus_14967	14.3205761401431	14.0257867110416	14.112697045267	14.4720826458713	14.2365760900667	14.2969716305174	14.2466885660324	13.9942007920709	14.1977137965435	13.999011108655	14.4306217102815	14.4750774081756	14.0382792635887	14.0417405975333	14.1763530385893	Halogeton_glomeratus_14967
Halogeton_glomeratus_14999	16.9280960130431	16.8405625856126	16.9168562687086	16.6369153956683	16.7453782508561	16.4691050257594	17.1229472222608	17.2340904183346	17.4414425371006	16.867271808872	16.6739367069262	16.5129920398313	16.5980219085047	16.6725334446942	16.4575614515791	Halogeton_glomeratus_14999
Halogeton_glomeratus_15018	13.6497795088637	13.3403679547775	13.7564310521661	13.7742287305645	13.6551863522358	13.8172586490936	13.6586162605815	13.2137050248065	13.6812896399412	13.2533056194312	13.6753452347261	13.6587934171172	13.3201668218506	12.7729942854338	13.3711339959558	Halogeton_glomeratus_15018
Halogeton_glomeratus_15020	17.4035293325329	17.4638123532458	17.5617217612662	17.4377577785214	17.2961112484463	17.5767546214351	17.3483454506155	17.1929821349954	17.5921517338432	17.4039121399632	17.5670580971998	17.522360556774	17.0599282961743	16.9700961001705	17.1906677414137	Halogeton_glomeratus_15020;Halogeton_glomeratus_30112
Halogeton_glomeratus_15029	13.8030330662629	12.1344704520075	13.0836602575761	11.9524954714212	11.7816524768158	11.7845134026074	12.9051744961154	13.8204887909467	13.823868797902	11.8587291811526	12.8955229472125	12.31650767569	12.2608841225485	12.4286760559897	11.8045957179277	Halogeton_glomeratus_15029;Halogeton_glomeratus_15450
Halogeton_glomeratus_15030	13.2288092076298	13.0182944717455	13.115110691545	13.2599430567592	13.9924605411473	13.7661743518237	13.0807145950037	13.3776721000086	13.3812882102878	13.3671568532951	13.4159963297098	13.5640138617862	NA	NA	13.0408617029107	Halogeton_glomeratus_15030;Halogeton_glomeratus_20715;Halogeton_glomeratus_49051
Halogeton_glomeratus_15034	15.3978142360775	15.016920201346	13.4031480184117	13.9108372965283	13.4575963444772	13.471462505292	15.5142191065916	13.6456683077877	15.381315509563	13.3088176894836	13.3770873208187	13.3232038575028	13.4174177778214	13.4167249330211	12.8180595134464	Halogeton_glomeratus_15034
Halogeton_glomeratus_1504	12.9413967585214	13.2170221768374	13.1425030180769	12.8556632202445	12.5929157020883	13.4471344239038	13.1488598886588	13.3396682399804	13.5304349395428	12.4024574411743	12.6994838199718	11.741552836612	NA	NA	12.2992172511231	Halogeton_glomeratus_1504
Halogeton_glomeratus_15045	NA	11.4418231934909	11.4499374485164	12.1190932551749	NA	11.8423634013845	NA	NA	11.7053268903674	11.7482184460229	12.0986852691178	11.7631693257475	NA	NA	NA	Halogeton_glomeratus_15045
Halogeton_glomeratus_15055	16.2187746901598	16.0359525349705	16.0256327386355	16.0244705719594	15.8391283301641	15.9987703343179	15.9437193731545	15.8885555311827	16.0759115415454	15.9023740794814	16.2262358057005	15.8459300601817	15.5785149121588	15.7836701155645	15.6883502885795	Halogeton_glomeratus_15055;Halogeton_glomeratus_6882;Halogeton_glomeratus_8241
Halogeton_glomeratus_15056	15.6746496651726	15.4156263930652	15.706322154969	15.7370870199177	15.4494551198464	15.7555147426754	15.6013558254496	15.6351603823738	15.5755541122555	15.5539488263524	15.7618754555724	15.6510717247545	15.1761155174212	15.2843733835764	15.4719664176133	Halogeton_glomeratus_15056;Halogeton_glomeratus_16177;Halogeton_glomeratus_18626;Halogeton_glomeratus_28676;Halogeton_glomeratus_44246;Halogeton_glomeratus_47672
Halogeton_glomeratus_15060	14.5251916021185	14.5068244365796	14.4846395166574	14.261432262838	14.586693560324	14.4739984956499	14.6831407355115	14.817382494432	14.6049119496021	14.4195257673313	14.3713556861038	14.4541001736558	14.2439252189912	14.0956100273744	14.2461672716073	Halogeton_glomeratus_15060
Halogeton_glomeratus_15090	13.0756003521316	12.7597143719733	12.9164637783317	12.8521502931625	13.075151788312	13.2996245109381	13.0625347947255	12.8900466428242	13.1063338727796	12.3637210428192	13.3964301421038	13.4601709903946	12.6189481140741	13.0012801159678	12.711004560125	Halogeton_glomeratus_15090
Halogeton_glomeratus_15107	13.2205752600909	12.7332622517511	12.5111051401594	13.2202545378767	12.7005175640371	NA	12.4438035582025	12.2453538344773	12.4814157447843	12.7033300015895	13.3750911641933	12.9950570200283	NA	11.7226996272196	11.8955690526554	Halogeton_glomeratus_15107
Halogeton_glomeratus_15130	12.5750799544982	12.3651407047101	12.7468837640543	12.5721976730251	12.5992929123243	13.4549969644791	12.3804929066957	NA	13.5154767552225	NA	12.562898366847	12.321994905515	NA	NA	12.4380567962106	Halogeton_glomeratus_15130;Halogeton_glomeratus_18715
Halogeton_glomeratus_15140	14.2619313288635	14.0340042464251	14.2329838439032	14.0219409474367	14.1294911684956	14.3674026660063	13.7554746225742	14.1484982753602	14.0826092245939	13.8650196292576	14.1271754122754	13.6503929494498	13.4354909333483	13.1383840771369	13.7781387923976	Halogeton_glomeratus_15140
Halogeton_glomeratus_15145	14.7393525084112	14.4240152563206	14.654735426455	14.7312522905189	14.7694508957503	14.7039607943383	14.341616824005	14.0977969959266	14.5089527197093	14.3094798102596	14.7709637478376	14.5716359819831	14.4465171334893	14.2310396294286	14.069561371367	Halogeton_glomeratus_15145;Halogeton_glomeratus_28251;Halogeton_glomeratus_3643;Halogeton_glomeratus_5334;Halogeton_glomeratus_9079
Halogeton_glomeratus_15158	13.3783930318826	13.6161436684795	13.545268154701	13.1638136014661	NA	13.7015430386951	13.4171320916944	13.652605983169	13.5510978116932	NA	13.4142356580466	12.9397829289227	NA	NA	13.6435835737802	Halogeton_glomeratus_15158;Halogeton_glomeratus_19002;Halogeton_glomeratus_21056
Halogeton_glomeratus_15172	NA	15.7146052006322	15.6218444239991	15.2619038461257	15.3078182119799	16.8602590410797	15.4291290335086	15.6710118168551	15.3139797708464	14.9132149272714	15.4751468771666	15.0389039524742	15.2414269948654	15.470553397085	13.5794233018624	Halogeton_glomeratus_15172
Halogeton_glomeratus_152	17.3886039267815	16.9407972888548	17.0298531814375	17.0268075240962	16.7187134013817	16.5210587132422	17.0800894332217	16.7317218670113	17.0581839546324	16.7079726425843	17.417348579941	17.0380083386176	16.8778623114783	16.631427344481	16.9690543460788	Halogeton_glomeratus_152;Halogeton_glomeratus_21136;Halogeton_glomeratus_28918
Halogeton_glomeratus_15204	15.0244482975517	14.97199210272	14.9736898858897	15.1221333634033	15.2336321067877	15.2382020542491	14.6837786682043	14.7536590450653	14.6201948043137	14.8889757903191	15.086802830222	15.0886083907026	14.8303166327271	14.5011222318043	14.7441739947277	Halogeton_glomeratus_15204;Halogeton_glomeratus_26814;Halogeton_glomeratus_27497;Halogeton_glomeratus_49882
Halogeton_glomeratus_1523	11.7214948375267	11.3348687983624	11.6786780468958	11.0562429572699	11.0043440500058	11.5107869940469	11.6488167944591	NA	11.3796229357591	NA	NA	NA	NA	NA	NA	Halogeton_glomeratus_1523;Halogeton_glomeratus_4314;Halogeton_glomeratus_998
Halogeton_glomeratus_15236	13.1767420438162	12.762262502527	13.2131829354842	12.9758020173258	13.7697310956021	12.9113823990635	13.0716871651189	12.539694173591	13.4597151008596	12.6352586758789	12.7905862090478	12.8626609985672	13.3468695491342	12.4866307567741	13.0301297758231	Halogeton_glomeratus_15236
Halogeton_glomeratus_15237	17.807076873056	17.6425375246367	17.5534759076128	17.6108946262912	17.4082766756242	17.1086235619648	17.5305180122684	17.6971703182398	17.5243396766784	17.4998432320645	17.4837925867244	17.5105571502926	17.2807750077937	17.6518067347051	17.1923450888489	Halogeton_glomeratus_15237
Halogeton_glomeratus_15242	14.8983505762988	14.3312735217369	14.7285388248307	14.5527253831574	14.5567622103476	14.8321946961867	14.3143695536526	14.4090092232999	14.2562282932101	14.2944094630763	14.3732134921392	14.4998877954774	14.0080393707746	13.8916844010509	13.9708378359494	Halogeton_glomeratus_15242;Halogeton_glomeratus_24905;Halogeton_glomeratus_2880
Halogeton_glomeratus_15246	NA	NA	15.9839169848529	15.9682046035772	15.4253427992131	16.0879437459723	15.9205078376998	15.9201929279943	16.4451553435269	15.9459026247005	16.0617849684952	16.029815599401	16.1367530738133	15.6996171560305	15.9112701611741	Halogeton_glomeratus_15246;Halogeton_glomeratus_21872
Halogeton_glomeratus_15275	15.9493473307456	15.9678174903783	16.0846391538491	16.7603286636884	16.6094368702828	16.6933032699664	16.1383713076673	15.7233560881186	15.9359424478635	16.1986041633706	16.2545438807581	16.095029705998	15.8763583656226	15.7099113490064	16.0295455621655	Halogeton_glomeratus_15275;Halogeton_glomeratus_2618
Halogeton_glomeratus_15283	13.336082512653	12.2904408469583	13.2762119072146	12.9766781414273	13.110361574273	13.1378977624952	13.0918416048016	12.9302159659034	12.7707844682289	12.2746243625556	12.6763384245531	12.7962131371862	12.3740576953849	NA	NA	Halogeton_glomeratus_15283
Halogeton_glomeratus_15328	13.1909804575511	13.0007586733433	12.7111757129124	13.4006232426701	12.9618619253738	13.2011893985491	13.1016909422261	12.4322191634228	NA	12.2129279077526	13.3631755205088	12.7413505053276	NA	NA	12.7079749155609	Halogeton_glomeratus_15328;Halogeton_glomeratus_27357;Halogeton_glomeratus_8042
Halogeton_glomeratus_15372	14.2710789494628	14.0870379038745	13.1879452725909	14.3319043320188	13.524556475291	13.2416730073167	13.8761190219037	13.7988857371733	13.8988991221152	13.8900881316579	14.3502778309321	14.148080817191	12.8853044725744	13.6797518147436	13.0284419709215	Halogeton_glomeratus_15372
Halogeton_glomeratus_15373	16.2815162040244	16.0518900102045	16.3533144653685	16.3254048426039	16.4685808890345	16.5556625781292	16.0835120393018	15.652220630034	16.1467501097033	16.2893294630262	16.3741362059363	16.3961296315416	16.2384523579366	16.0530150580672	16.4580251967722	Halogeton_glomeratus_15373;Halogeton_glomeratus_34122;Halogeton_glomeratus_6110
Halogeton_glomeratus_154	16.4082522626575	16.195470234735	16.1935561061295	16.2031182653104	16.3477571670113	16.5067601294511	16.3278328999273	15.7493788779666	16.1933366568795	15.6570109766998	15.944270339651	15.5923338022172	15.4912274603555	15.2284765334318	16.0435853514228	Halogeton_glomeratus_154
Halogeton_glomeratus_15414	16.418157163744	16.35634317622	16.5754345020525	16.3417891363091	16.5375908701883	16.3318135436249	16.4431474600017	16.3528288210964	16.5644344764045	16.4038559953596	16.1384752853134	16.2375084846944	16.2718648827275	15.9647850633052	16.165123383137	Halogeton_glomeratus_15414
Halogeton_glomeratus_15418	13.7332163595241	13.6549965796909	13.801390779791	13.6393004061454	13.5885946673948	13.6333157425029	14.1792324138546	13.5713845152655	13.5358297290812	12.9765852281045	13.3554282710087	13.3651353148097	12.8336562903407	13.108681053004	13.2070191427922	Halogeton_glomeratus_15418
Halogeton_glomeratus_15442	15.3094713488967	15.3261536754929	15.3518262052454	15.1660065692749	15.3790689863992	15.1465656866552	15.2786347787394	15.4386365921207	15.117323076788	15.1490943329769	15.3284657234797	15.2820778182122	15.2478016984374	15.3208756186898	14.9843523839947	Halogeton_glomeratus_15442
Halogeton_glomeratus_15446	17.3171126589459	16.9401612563209	17.0544152639799	17.3135538525082	17.3920988814611	17.4591682468789	17.4815029813284	17.3226150843979	17.4328577495444	16.8136525023922	17.1752049942704	17.3231989941727	16.9869191064023	16.7152592747451	16.8620586970294	Halogeton_glomeratus_15446;Halogeton_glomeratus_15823;Halogeton_glomeratus_35368
Halogeton_glomeratus_15457	17.1623751570279	17.0164342546573	16.986698267305	17.1235692110587	17.0780075055543	17.279750622814	17.0720569203474	17.0308132443304	17.1708951071728	17.0009621571402	17.2133855881412	17.2819889049003	16.8139038919422	16.7200631255093	17.0276513760799	Halogeton_glomeratus_15457
Halogeton_glomeratus_15467	14.3425368979914	14.1143766376213	14.136595126683	14.2760415446053	14.439771428434	14.2940752658345	14.6348809898291	14.4902016898609	14.6751113208245	13.9512028166656	14.4424970165016	14.1299397385646	14.1759293179338	14.0030542589686	13.7750148288666	Halogeton_glomeratus_15467
Halogeton_glomeratus_15479	15.1920094714337	14.9357148584306	14.9331014266623	15.1358084485645	15.0361509786614	15.1238876577309	14.8880588142675	14.7036029710126	14.7333982392491	15.0724867524455	15.1120167563176	15.0177685594709	14.8669287014342	14.7916537932112	14.9183517102426	Halogeton_glomeratus_15479;Halogeton_glomeratus_17938
Halogeton_glomeratus_15489	13.2958103544541	14.7375557242277	14.6427029117817	14.3009343386059	13.9758482218794	14.189841188268	15.1442414455653	15.1021891024749	15.1355418347162	13.7762653553969	13.8037532896945	14.0673221287375	14.2458773431033	14.3896938105648	14.250652330439	Halogeton_glomeratus_15489;Halogeton_glomeratus_18097;Halogeton_glomeratus_38655
Halogeton_glomeratus_1549	14.3175246691816	14.1076083771136	13.8908550028583	13.8255143104968	13.5526234630643	13.9341584249784	13.3526140478457	13.5489762903069	13.4008225070458	13.8300613515754	14.0151088657937	13.9999512783862	13.432118198345	13.4455881095281	13.3502058903988	Halogeton_glomeratus_1549
Halogeton_glomeratus_15490	15.4508508006802	13.79576217308	15.2148584386733	13.7699003795986	13.603155445209	13.788442814873	13.7719852320805	15.2142190935227	13.6008324475656	13.6035977843928	15.4996297093072	13.9012517654317	15.3726735191962	15.2293127204028	13.5840344259433	Halogeton_glomeratus_15490;Halogeton_glomeratus_27947
Halogeton_glomeratus_15491	13.9845941424238	13.5828596956712	14.0143590435665	13.7330739097699	13.9132257279268	14.1742242008453	14.033718143489	13.4445765063536	13.4983804659633	13.3244401547157	13.474670208987	13.7813506476752	13.7125506014683	13.500018976204	14.257395399136	Halogeton_glomeratus_15491
Halogeton_glomeratus_155	14.6166580453257	14.6599719616933	NA	NA	NA	14.5851836374718	14.0767632808187	14.3715832263026	14.0714250681035	14.7963097468915	14.7821121116011	14.1216153048568	14.3142431339497	14.1994190984391	NA	Halogeton_glomeratus_155
Halogeton_glomeratus_15504	11.6069941103485	NA	11.797173841743	11.7882661050589	11.2221536091719	NA	11.6100679039116	11.6299674228675	NA	NA	11.6913699341616	11.7388936191514	NA	NA	NA	Halogeton_glomeratus_15504
Halogeton_glomeratus_15522	17.2562925354794	17.2909363910761	17.0295066977229	17.2946768344486	17.3681909867776	17.1249826997218	16.9814267672658	17.1257473343682	16.9666592699142	17.5508680476934	17.4033267132708	17.4472187372041	17.5271696283339	17.5230813532627	17.251353427513	Halogeton_glomeratus_15522
Halogeton_glomeratus_15524	16.5660256803803	16.2871569517222	16.2766695502492	16.2193669649605	16.0365062575486	16.1117584875287	16.4340344328232	16.3885306759542	16.4643372192713	15.8828596012974	16.4396317523011	16.1205244874977	15.76828906418	16.1386543466158	15.7945366282228	Halogeton_glomeratus_15524
Halogeton_glomeratus_15534	14.9550543410955	15.11087221699	15.1117432630069	14.9278780063366	14.8551558656695	15.0297163974924	15.0100249081423	14.7069832587965	14.8783812071403	14.7160416599753	15.3657369636355	15.2180446312343	14.5378573395482	14.546066104315	15.1969455561675	Halogeton_glomeratus_15534
Halogeton_glomeratus_15563	15.810705863294	15.5585829623423	15.3788804704304	15.40980893574	15.126532110892	15.4884837629663	15.5517297414259	15.5793433913427	15.484209582619	15.2719191150094	15.2141590488685	15.4616999086468	15.1225926111629	15.2642316445926	14.9611053312047	Halogeton_glomeratus_15563
Halogeton_glomeratus_15578	14.5016160533348	13.9407683038145	14.593581470992	13.7459495121859	13.9983547670037	14.0421759403273	14.1332153227563	14.2536819618424	13.9536305279329	13.8226174627724	13.9928611079968	14.120624212949	13.9716498960215	14.1526417188675	14.0875359815597	Halogeton_glomeratus_15578;Halogeton_glomeratus_25890;Halogeton_glomeratus_28384
Halogeton_glomeratus_15588	NA	12.3147736307178	12.477276291742	12.6417706562598	12.4526684088398	NA	NA	12.1250962046012	12.21118012091	NA	12.634688022018	12.4700175248628	NA	NA	12.3515916033569	Halogeton_glomeratus_15588;Halogeton_glomeratus_26434
Halogeton_glomeratus_15611	16.8612086489078	16.1983673571473	16.8145401463532	16.5856719970577	16.4884079689478	16.7072085360355	16.7768511368649	16.7479106172244	17.2081111701815	16.5883653999563	16.7516681628142	16.6980192069124	16.4816335020945	15.7770572175666	16.1355848492254	Halogeton_glomeratus_15611
Halogeton_glomeratus_15614	13.2254323687812	13.6864319889621	13.5663240012269	13.5886490827488	13.5791622500469	13.881985126837	13.1599121547715	13.1580442933755	13.5221174856823	13.8668885752457	13.9451160796297	13.65833899513	13.6539972351315	13.8340476291544	13.7859534596174	Halogeton_glomeratus_15614
Halogeton_glomeratus_15634	14.0648338008496	13.9738937662843	14.0147027628756	13.9797123619124	13.813644319032	13.9242980862475	13.7999348390511	13.8638431440926	13.9335032260461	13.7369782415825	14.2509117728775	14.0297326834994	13.4450209460478	13.5835866426576	13.5695672858079	Halogeton_glomeratus_15634
Halogeton_glomeratus_15635	14.7338392476677	14.748899315664	14.5098674743898	14.689542270748	14.8448787176569	14.7485869714612	14.747803805601	14.7394208438745	14.7220236558031	14.5548895076303	14.8195077031957	14.6424911638702	14.259163168327	14.376161569721	14.0795293359995	Halogeton_glomeratus_15635;Halogeton_glomeratus_17923;Halogeton_glomeratus_18254;Halogeton_glomeratus_22316;Halogeton_glomeratus_30648
Halogeton_glomeratus_15643	11.9746586828897	12.1348006499001	NA	12.6843862376905	12.6930014644545	12.4345090032443	NA	12.2683439159456	12.4952133496269	NA	12.47712071953	12.7316195974687	NA	NA	NA	Halogeton_glomeratus_15643
Halogeton_glomeratus_15647	12.9373156531972	NA	12.4934555703053	12.8915791084865	12.111550807679	12.2492672490162	12.7927493476777	12.0846214640936	NA	NA	12.1313518486295	12.8294130187135	12.1480163924778	NA	NA	Halogeton_glomeratus_15647
Halogeton_glomeratus_15649	15.838864104781	15.6351522158888	15.644907614623	15.6910420400817	15.7257652662999	15.685046836761	15.5946622994377	15.6910042597091	15.558341085193	15.6173646979937	15.7331515483691	15.5462565229409	15.4672871546136	15.6205162988755	15.1363678580875	Halogeton_glomeratus_15649;Halogeton_glomeratus_18533
Halogeton_glomeratus_15658	14.0836384496802	14.0654459725751	13.9915236703737	14.3798895416207	14.073458346547	14.0166534686447	13.9687689548529	13.8433519793538	13.430837710278	13.6880153797678	13.9172301561826	13.9953456989534	13.7700191075204	13.9144152535234	14.1617647216108	Halogeton_glomeratus_15658;Halogeton_glomeratus_16435;Halogeton_glomeratus_16682
Halogeton_glomeratus_15675	18.9953623245176	18.7426502322261	19.0328066117347	18.9444346579676	18.6272501332366	19.0714438745994	19.2172324223856	19.1841475592662	19.4867790949965	18.7610685877582	18.8021441999766	18.5811638769218	18.7387449119195	18.6631657220209	18.7160815214918	Halogeton_glomeratus_15675
Halogeton_glomeratus_15689	17.1338780220659	16.8289656192485	16.6572954561442	16.9267077091394	16.7116134246964	16.8683127566997	17.1666567117447	16.7258109482279	16.6720341579171	16.6464456164555	17.0902635820133	16.9175770829917	16.3812926120932	16.7052455471253	16.3950266029834	Halogeton_glomeratus_15689;Halogeton_glomeratus_20765
Halogeton_glomeratus_1569	13.0437206515661	12.8132621119609	12.8985471862984	12.1226998858987	NA	13.0238479553365	12.9058767660055	13.0112028277019	12.7201056323228	12.8158798355227	13.2321161510534	12.9800522930083	12.567128018921	12.4580030540399	12.6660281403226	Halogeton_glomeratus_1569;Halogeton_glomeratus_52246
Halogeton_glomeratus_15705	10.894396750973	11.3207390908919	10.978926147993	11.8675159456681	11.5578451044239	11.7431468650573	10.9559731830125	11.2099624434958	11.3786161016086	12.1020411686986	11.1571540704101	11.5841642792219	10.3072024231629	10.5523137643859	10.0643216602983	Halogeton_glomeratus_15705;Halogeton_glomeratus_18799;Halogeton_glomeratus_19000;Halogeton_glomeratus_25273;Halogeton_glomeratus_43491
Halogeton_glomeratus_15708	NA	NA	NA	13.5765782364986	NA	14.2762938692539	NA	14.7151569629784	NA	NA	15.2096605023538	NA	NA	NA	NA	Halogeton_glomeratus_15708;Halogeton_glomeratus_25999
Halogeton_glomeratus_15726	22.7553897511285	22.7452725291663	22.7677759269618	22.8939157314713	22.6973273951414	22.8281754261061	22.8074494385459	22.5872893961734	22.7484413060147	22.6002065341899	22.8563637633673	22.7903479176086	22.4944461994306	22.5503911800951	22.5968906297241	Halogeton_glomeratus_15726;Halogeton_glomeratus_18586;Halogeton_glomeratus_27529
Halogeton_glomeratus_1575	13.143260623342	12.9954219713479	12.9356858233286	12.379697065855	12.8653090873999	13.3956084604609	13.2956673070461	12.5468804624037	12.6836129841798	12.2890091343624	12.5748511634837	12.527739339943	12.1208224815888	12.0590604058011	13.1246009680501	Halogeton_glomeratus_1575
Halogeton_glomeratus_15756	13.3154643993791	NA	NA	NA	13.2389933359955	13.7053632839586	13.1035834780534	NA	NA	NA	13.1407894792854	12.8758011371595	NA	12.7808484586585	13.4852302759929	Halogeton_glomeratus_15756;Halogeton_glomeratus_1751;Halogeton_glomeratus_24439;Halogeton_glomeratus_28432
Halogeton_glomeratus_15768	18.0694458788282	18.0877113468635	17.9935926844097	18.0538309025352	17.7856496735991	18.2216516482814	18.4471113233755	18.185800396385	18.4829736089416	17.5135964467723	17.7720550191258	17.6972366929484	17.3528262922611	17.1519988043175	17.7031436169689	Halogeton_glomeratus_15768;Halogeton_glomeratus_19242
Halogeton_glomeratus_15782	13.5947761016107	NA	12.134204115767	13.0145054556949	11.8640832204999	12.4445373144242	13.2203696331069	13.3027780688094	NA	12.0240981485575	13.5010610035752	12.9353443809148	NA	13.3839125909212	NA	Halogeton_glomeratus_15782
Halogeton_glomeratus_15783	13.1327881788999	12.3821382818064	12.4536572167896	12.8468774290829	12.367621081629	12.4055480796303	12.4008550529183	12.4246971503438	12.4024285563745	12.4547103953243	12.9549459677251	13.0288011299959	12.8202176532918	12.3859597658909	12.4517817162898	Halogeton_glomeratus_15783
Halogeton_glomeratus_15786	19.5790534120744	19.1829063698009	19.2109364183291	19.4892158647963	19.0723320115937	19.2940936045456	19.5174719369789	19.2202941925935	19.5121923860139	19.1149777717732	19.5682616256642	19.4345211353596	18.7956884080621	18.7743035836953	18.9895047613071	Halogeton_glomeratus_15786;Halogeton_glomeratus_26539
Halogeton_glomeratus_15873	14.627725129666	14.2207161730573	14.4274580198781	14.1073982727348	13.8126817692827	14.5299497195052	14.5093377462094	14.1027208221344	14.4932603892919	13.6897272890606	13.9027944873027	14.0643562350755	13.7321972695936	13.4377421971989	14.02674487581	Halogeton_glomeratus_15873
Halogeton_glomeratus_15890	16.1050293476119	15.5657898067842	16.0315965239315	15.9200810733929	16.2695385189884	16.1141579456049	16.021359702903	15.4291590325126	15.8502247418402	15.0060256183046	15.66765540717	15.753304452774	16.047216302134	15.6302102388381	16.2745797191713	Halogeton_glomeratus_15890;Halogeton_glomeratus_27012
Halogeton_glomeratus_15907	12.6072779873435	12.9239130668256	12.365619539393	12.665326208781	12.2204165996219	13.0013883490116	12.4006818016027	12.3058882337377	12.0949764935504	12.0195257958066	13.1631496125347	13.1189290056576	11.8383632198593	11.5196419350032	11.750293333933	Halogeton_glomeratus_15907;Halogeton_glomeratus_22660
Halogeton_glomeratus_1592	18.2645253792487	18.1495954822316	17.8720961344743	18.693148034601	18.1358558729084	18.4782726081081	18.1530657361658	17.7196641927886	17.9914074266016	18.1470522282955	18.6539028255717	18.6363677636473	18.1608778029343	18.045540350329	18.3234866135416	Halogeton_glomeratus_1592;Halogeton_glomeratus_19606;Halogeton_glomeratus_2259
Halogeton_glomeratus_15936	14.6734583883015	14.6114284240901	14.6958389515503	14.8392140879429	14.2437084588482	14.488007922606	14.9662517155269	14.4152859055443	14.7894035122884	14.3367378310353	14.6971605912185	14.3740412382129	14.044240655424	13.9492825833572	14.5777404972841	Halogeton_glomeratus_15936
Halogeton_glomeratus_1594	16.917698527506	17.0398976924853	16.9586866402438	16.7382199268435	17.1675407766285	16.9456991457231	16.545555704999	16.8483774536818	16.5436212399203	17.1606416415206	16.8285615214558	17.1513930358999	17.500928887952	17.2590631138077	17.1864157950843	Halogeton_glomeratus_1594;Halogeton_glomeratus_54723
Halogeton_glomeratus_15946	20.6141018983147	20.6383472975879	20.6747646269221	20.6276081671334	20.7940811139155	20.8106985334776	20.4914478751691	20.5337456369252	20.5685968304218	20.7296068921737	20.6636701661887	20.7430714623961	20.9119784183718	20.9107182617543	20.7704539597254	Halogeton_glomeratus_15946
Halogeton_glomeratus_15950	16.0864935998431	15.8790954830227	15.5027735549981	15.839423625668	15.7898792679038	15.6077354313909	15.8499278637038	15.9321819257778	15.841450479617	15.8951105201802	15.913451419121	15.9149106146367	15.6245556963081	16.0274566221932	15.3643017838981	Halogeton_glomeratus_15950;Halogeton_glomeratus_26019
Halogeton_glomeratus_15953	14.4649268868905	14.1456701705844	13.454228625897	NA	NA	NA	13.9580370426308	13.9967239765047	14.104918961765	NA	13.7872239856492	13.3200456326952	NA	12.5180307746174	NA	Halogeton_glomeratus_15953;Halogeton_glomeratus_32305;Halogeton_glomeratus_41430
Halogeton_glomeratus_15955	17.7541273536915	NA	17.5346034551603	NA	17.8346983302899	17.4371669768872	18.0063074622549	NA	17.8325407422047	NA	17.5528710096178	17.2849780283976	16.9387967587841	NA	17.4621032859866	Halogeton_glomeratus_15955
Halogeton_glomeratus_15975	20.1582295393851	19.948445780718	20.0461906338904	19.9922511095727	19.8661299062015	20.0770024343825	20.0120452857446	19.8705997051516	20.1110441225744	20.0234539385228	20.0743732876101	20.1297162886649	19.9163986772175	19.7308510887855	19.8929209222984	Halogeton_glomeratus_15975
Halogeton_glomeratus_16012	13.360341904494	13.757652587459	13.5750015804867	13.0821110874744	13.1744241971652	13.6037682063281	13.9428707552244	13.4212945664143	13.4546726981638	13.5481940048776	13.5670832970727	13.7584820828528	13.0109655333471	13.3407922550406	13.08455923683	Halogeton_glomeratus_16012
Halogeton_glomeratus_16017	NA	13.9513904808156	NA	13.8722391524804	13.7450685520148	13.838830214624	NA	13.614524333318	NA	NA	13.8477163163236	NA	13.6865879404489	NA	NA	Halogeton_glomeratus_16017
Halogeton_glomeratus_1602	12.3147985406329	12.2242958971367	11.8184374211602	12.6747642809936	NA	NA	NA	11.8957494533371	11.441415509287	12.0617708739088	12.5557922380575	12.6178105877266	NA	12.2247420723826	NA	Halogeton_glomeratus_1602;Halogeton_glomeratus_20496;Halogeton_glomeratus_7355
Halogeton_glomeratus_16050	9.64939293180445	10.9596876157676	12.4475020894525	11.5291177025869	10.9797008772884	12.4255610895747	10.0029596346505	9.86256058671465	9.97287895541571	11.6160731536397	12.5924920997018	11.7960436586286	12.1716299864263	9.60663664169808	9.03380504644305	Halogeton_glomeratus_16050;Halogeton_glomeratus_17621;Halogeton_glomeratus_1788;Halogeton_glomeratus_18930
Halogeton_glomeratus_16065	13.8425469062632	13.156946660737	12.9651991762793	13.8281879491818	13.4040793793223	13.409599359587	NA	12.7230200524028	13.1647539987086	13.1526849809064	13.2873141888507	NA	13.8201667229833	13.1345856286644	13.5932050188342	Halogeton_glomeratus_16065;Halogeton_glomeratus_18498;Halogeton_glomeratus_44393
Halogeton_glomeratus_16079	21.3922138628868	21.1878660393865	21.0983249831897	21.4993735371349	20.9308063515942	21.2158990355137	21.4245165349645	21.0068733327052	21.0476846074935	21.3160397427962	21.6715671541894	21.6973395888434	20.6844247328252	20.7495075115567	20.8240787419104	Halogeton_glomeratus_16079;Halogeton_glomeratus_39469;Halogeton_glomeratus_45401;Halogeton_glomeratus_47962;Halogeton_glomeratus_51249
Halogeton_glomeratus_16099	15.4697599114403	15.9154390151828	16.0955571684297	15.9031179532707	14.5855311244688	15.7120190187794	15.9577985873508	15.6954853889685	14.4925703358587	15.7313954961597	16.1835993935189	14.4039272535003	14.2674782533912	14.9399945393822	15.322609960784	Halogeton_glomeratus_16099;Halogeton_glomeratus_39985
Halogeton_glomeratus_16100	13.8041969788552	13.8732624226445	13.642474377183	13.9879565974554	13.6790484478978	13.9552822586684	13.8530157062328	13.8562945664658	13.5409405501503	13.678174601072	14.2199059331456	13.7807592814327	13.2525390648614	13.4559042849615	13.2840915461946	Halogeton_glomeratus_16100;Halogeton_glomeratus_26803;Halogeton_glomeratus_29708
Halogeton_glomeratus_16104	16.1137361553659	15.9587394729982	16.0974183919133	16.1580084630633	16.1982678938617	16.1137042223518	16.0571101342583	15.7794093560367	16.1348485523694	16.1407215829932	16.3823284268913	16.1759800152355	15.8375966918596	15.4910239970631	15.8544642479473	Halogeton_glomeratus_16104
Halogeton_glomeratus_16130	18.0794733970645	18.2972573048081	18.195708300077	17.6831025739358	18.125209811791	18.0711631588976	18.1018862472013	18.225078227759	17.9916996167409	17.9540688047667	18.0686882207416	18.0136755142401	18.112240558612	18.1072782961176	18.0416879568047	Halogeton_glomeratus_16130
Halogeton_glomeratus_16142	12.8263372975951	13.67909675761	13.5028108798948	13.0234429001147	12.8942943685657	13.223115847044	13.3378567806667	13.1297829336734	13.3552193680412	13.1926147276912	12.7547361705367	12.99102643223	12.9829270889908	13.4022738441572	12.514294530687	Halogeton_glomeratus_16142
Halogeton_glomeratus_16186	12.952783193127	12.5414266206096	12.4787708841816	NA	NA	11.7959995655536	12.1219011135743	12.5387672258688	12.0997627609552	NA	12.6428935088597	NA	11.9019863494352	12.6071734286677	NA	Halogeton_glomeratus_16186;Halogeton_glomeratus_40820
Halogeton_glomeratus_16196	13.5860084627431	13.4218306382967	13.447795473595	13.7988871991692	13.66620007044	13.600764999262	13.4136314545566	13.0017825641527	13.0857443604586	13.3613891507634	13.2151510227499	13.0534827102928	13.4574020930745	12.9992763979341	12.9138560006675	Halogeton_glomeratus_16196;Halogeton_glomeratus_19110;Halogeton_glomeratus_25875
Halogeton_glomeratus_16233	16.3359232881027	15.9443915845213	16.0540815514024	16.1030556115435	16.1830142164884	15.9059519159721	16.1597686323221	15.8934865289436	15.7881096422188	16.1868985362096	16.1830631346602	16.1234733238337	16.0070802889636	15.890014519031	15.7796181030674	Halogeton_glomeratus_16233
Halogeton_glomeratus_16261	15.8117981777186	15.7716958400676	15.877162399693	15.7783005532051	15.7220526444661	15.7457859064341	15.3293617180637	15.1655985529874	15.4532402037296	15.7877482225642	15.6880794223841	15.6154655941925	15.4348889519169	15.1767123554394	15.1707449544638	Halogeton_glomeratus_16261
Halogeton_glomeratus_16278	11.8661508381892	13.3063255628116	11.8975675890394	12.094232799403	12.1846927120638	11.9051740938335	13.0714277238303	11.9591225789483	12.1414650351881	12.137300315686	12.2692444440865	12.1915240367223	12.8749352094275	11.7895858857712	11.7878469978586	Halogeton_glomeratus_16278
Halogeton_glomeratus_16375	18.70225324615	19.0757460293451	18.6450820694912	19.1922694378262	18.9432258602405	18.798168077313	18.9883859918593	19.3231144382026	19.1631319926081	18.8913952926085	19.0724770605532	18.7006475158723	18.8250487677979	18.9337290106486	18.8146539585062	Halogeton_glomeratus_16375
Halogeton_glomeratus_16380	14.3059732628122	14.1320199292543	14.0507331272879	13.6420081025448	13.4185541690303	13.3272692508932	13.9046853238339	13.7653748974451	13.5722418389127	14.1908788816178	14.8273858401755	13.8378792462923	13.4058907544925	13.2635698859824	13.0940035456192	Halogeton_glomeratus_16380
Halogeton_glomeratus_16395	13.5855171959173	13.6293239926271	13.8777252620886	13.7801204462555	13.6688997575972	13.8242987711822	13.8028003699374	13.6633551378696	14.0685276100464	13.9706674077261	13.8688418515174	13.8382842957625	13.3977404265034	13.4254676547191	13.7580785255781	Halogeton_glomeratus_16395;Halogeton_glomeratus_30971
Halogeton_glomeratus_16438	12.4899015454181	12.3958318570726	11.4181340823746	12.029081126758	11.1363064520961	12.1956931001252	12.3307209296387	12.2132157611968	12.2085244618897	11.067007769024	12.3568386312692	11.0261123846301	11.9506691175944	12.2858469337214	11.5220349856459	Halogeton_glomeratus_16438;Halogeton_glomeratus_20524
Halogeton_glomeratus_16451	13.1834407726414	13.0057238446488	12.79930076724	13.2866655700139	12.8386258533324	13.1375409713189	12.3761409854865	12.6452732632577	12.8756057447302	12.5076059005579	13.0102433279533	13.1818155434033	12.7515717320507	12.5254828478858	12.5044097143997	Halogeton_glomeratus_16451;Halogeton_glomeratus_17852;Halogeton_glomeratus_22305;Halogeton_glomeratus_25920;Halogeton_glomeratus_35458;Halogeton_glomeratus_42211
Halogeton_glomeratus_1646	NA	NA	NA	13.1503801678767	12.9546938428649	14.054235405995	13.5923172946741	13.7381443175151	13.9672066000004	NA	14.1666119109509	14.2296233524818	NA	NA	NA	Halogeton_glomeratus_1646;Halogeton_glomeratus_2811
Halogeton_glomeratus_16461	18.1441598537689	17.8450878352804	18.0456900316427	18.005037481225	18.0126778756827	18.1837904187673	18.0789318305432	17.7936872173313	18.3433728897013	17.9039957876486	18.1404458237565	18.0027998964003	17.6435899246298	17.5720577714622	17.7228997152275	Halogeton_glomeratus_16461
Halogeton_glomeratus_16466	14.5918530813801	14.4300796091638	14.1346450409487	14.1187618089084	14.0690369251789	13.6760946128358	13.845230391362	13.9981293649126	13.7686069233031	14.0415458375085	14.4833717705714	14.5600543910765	14.0949538713269	14.0450445289198	14.0324696522213	Halogeton_glomeratus_16466
Halogeton_glomeratus_16478	16.4385336408574	16.430440617499	16.5344500876253	16.6587583161047	16.4002171207718	16.4833899368439	16.4241796084994	16.2693015635218	16.4486188441262	16.4567698022857	16.5976683007139	16.6831434327852	16.3843130532755	16.536796542703	16.4555032352749	Halogeton_glomeratus_16478;Halogeton_glomeratus_17799
Halogeton_glomeratus_16480	16.7801408623225	16.5923935051634	16.6837867731029	16.5636355342134	16.9047196247861	16.8414675283996	16.722097867645	16.8801296535487	16.9125674743628	16.5850208716731	16.355886517975	16.3708607348501	16.3213163548346	16.3805329990213	16.3905824753669	Halogeton_glomeratus_16480;Halogeton_glomeratus_21646;Halogeton_glomeratus_46366;Halogeton_glomeratus_51641
Halogeton_glomeratus_16489	13.5721401068589	13.5209301531334	13.7438501846631	13.2998500796124	13.692690255161	13.8519120598185	13.8634711758385	13.4520724255834	13.271721953154	13.570801141277	12.9596860405227	13.4052429004734	13.6344127704501	NA	13.6730806379024	Halogeton_glomeratus_16489
Halogeton_glomeratus_16502	17.0523355041902	16.7253015555382	17.0081941618734	17.2041811458752	17.1403457892286	17.315729487691	16.8250662611154	16.574582265644	16.8955166125361	16.5948949630179	16.9013972498725	16.9469034156126	16.996431167164	16.8077975560402	17.1480094516024	Halogeton_glomeratus_16502;Halogeton_glomeratus_23576
Halogeton_glomeratus_16503	13.6952478481306	13.5051155168063	13.1655399512939	13.8089666576159	13.3288676027389	13.4867613392448	13.5695472915414	13.2176069377366	13.0452416117012	13.5670183069955	13.9052857677235	13.9393964308463	14.2597723810919	14.0000248705435	13.5656294846462	Halogeton_glomeratus_16503
Halogeton_glomeratus_16514	13.2622098224689	12.9996107347378	12.3189841648263	12.1689698710135	NA	12.1671797120301	12.8948421126856	12.308833224995	12.643309790454	11.9821847495188	13.2415412624805	12.9435864497421	12.6597317808997	NA	12.4781408695296	Halogeton_glomeratus_16514;Halogeton_glomeratus_36623;Halogeton_glomeratus_39194
Halogeton_glomeratus_16525	13.7294732790073	13.5972132263347	13.3208203596404	13.8022447952301	13.7536868496795	13.692871915277	13.8494200275773	13.7633168816538	13.9184630788926	13.1469118761985	14.1178100664017	13.8870050556022	13.5086979731752	13.6033551121918	13.3280262969733	Halogeton_glomeratus_16525
Halogeton_glomeratus_16549	14.3580526455316	14.4280789013495	14.4915883744288	14.1295481038142	14.4164775203781	14.1962524444901	13.9951477410226	14.5389164151582	14.4661545651036	13.9631063356302	14.0911976350825	13.9374649317148	14.3173285579567	14.3131777778189	13.9930497406729	Halogeton_glomeratus_16549;Halogeton_glomeratus_17108;Halogeton_glomeratus_17370
Halogeton_glomeratus_16552	14.3010488876263	14.22460505187	14.1424176711999	14.0716616687171	13.7074707098042	13.865304317091	14.7091715149362	14.4907544614246	14.551119011075	13.8898792490695	14.2797479120021	14.153397133117	13.1224893479272	13.3956348959374	13.6830128071023	Halogeton_glomeratus_16552
Halogeton_glomeratus_16559	19.9515131759953	20.063733897088	20.0609448171448	19.8577423936626	19.9819583507822	19.8759607481625	19.9883905563234	20.1531038220813	20.0142580708035	19.9243802768105	19.8869189503198	19.800162784945	19.9184459923606	19.9029227433286	19.8216435862226	Halogeton_glomeratus_16559
Halogeton_glomeratus_16564	16.9099418850074	16.4247992465625	16.3127310435949	16.6943678495221	16.3248431119861	16.4564789708701	16.7275387036696	16.5611417923377	16.5774677306219	16.3319785266702	16.7287374218604	16.8131697698297	15.9783136256803	16.2320324904532	16.3277302294356	Halogeton_glomeratus_16564;Halogeton_glomeratus_7982
Halogeton_glomeratus_16590	14.6115809098881	15.8158178029729	15.5715589675425	15.2977142371589	15.3379373581256	15.2829594487601	14.8981280395193	14.7821349497682	14.9551554933135	15.4650940240067	15.129552096849	14.838283914119	15.1441468411498	14.9344565211412	15.2844436383403	Halogeton_glomeratus_16590;Halogeton_glomeratus_46694;Halogeton_glomeratus_51654
Halogeton_glomeratus_16602	12.2910394658444	11.9912932327691	13.8740704944262	13.5884307366854	13.7695762549908	14.0265981486021	12.9371879969977	13.6161854108256	13.7275487632308	13.948941889108	14.3411581221503	14.5600798805038	13.9804921697775	12.2079655282353	11.1284912478271	Halogeton_glomeratus_16602
Halogeton_glomeratus_16620	12.3331153804487	11.319255840606	11.5958949436568	12.2874642997965	11.0941893715534	11.7530635788871	12.0628025994741	11.171042362515	11.4838927793116	11.3897856801747	11.8534826488775	12.7526202256102	11.2376039439344	11.1895872568333	11.8064549725787	Halogeton_glomeratus_16620
Halogeton_glomeratus_16629	16.5480809104332	NA	NA	15.1742683335	NA	NA	16.0191253367913	15.9350890221975	NA	NA	15.5112547723239	15.6953150021244	NA	16.5226250107111	NA	Halogeton_glomeratus_16629
Halogeton_glomeratus_16667	16.5528003756694	16.3496495780415	16.4912844650957	16.4089081639739	16.5653438914658	16.6009473159708	16.5779149156616	16.3330570753527	16.4906037658106	16.0702554935357	16.2540409144855	16.1389888607456	16.0911578396907	15.912878641982	16.2085258917694	Halogeton_glomeratus_16667;Halogeton_glomeratus_23959
Halogeton_glomeratus_16688	15.3200891662911	15.2884651817231	15.7017129979881	15.5097744609451	15.9274890713359	15.7693603915026	15.0479620857752	15.2430549023813	15.4684053954389	15.76123285586	15.4753581432393	15.529748383014	15.606944949445	15.5654434968434	15.6506203776438	Halogeton_glomeratus_16688
Halogeton_glomeratus_1669	15.4510627605262	15.208825246573	15.0990268880842	15.303476456688	14.8707602283154	15.3769225245913	14.8515030999476	14.9827944175759	15.2386479348534	15.0473446379178	15.9090739755194	15.0885093553404	14.8307902911073	15.0857038765898	14.8763272830397	Halogeton_glomeratus_1669;Halogeton_glomeratus_868
Halogeton_glomeratus_16691	19.0508955809825	20.1659814084336	18.8260924703146	18.9272021793118	19.8197600952027	18.4238598089946	19.022448102214	16.2441997464142	20.3231309897255	20.3813698285463	19.3514329569891	19.5636807765967	19.9558251179585	18.0670873147623	19.0142032210244	Halogeton_glomeratus_16691
Halogeton_glomeratus_16704	16.7148774100506	16.5003572061196	16.5961511022234	16.7510441887773	16.5210171176757	16.504211894893	16.8891918699666	16.538669473908	16.8751630354105	16.2956685626778	16.9600923255953	16.7129204845772	16.2701873754981	16.2420501667614	16.4003539717729	Halogeton_glomeratus_16704;Halogeton_glomeratus_20612
Halogeton_glomeratus_16718	13.2076182729539	12.4046548737499	12.7208165828155	12.8128286653613	12.369511337898	13.0209467847373	13.0111758374382	12.6438137975614	13.1836799440643	12.3803606133725	12.8639720415575	13.3596398817186	12.4547442481847	12.3375200176832	12.7034670331932	Halogeton_glomeratus_16718;Halogeton_glomeratus_38939
Halogeton_glomeratus_16724	15.5972553706947	15.5261486084744	15.5479195019107	15.1651833288052	15.2448729571448	15.0375816708253	15.0736482117161	15.2174629159096	15.2277329347136	15.3272234294215	15.4040485117221	15.355477934749	15.198149487328	15.1971107929054	15.1851809896173	Halogeton_glomeratus_16724;Halogeton_glomeratus_18840;Halogeton_glomeratus_20308
Halogeton_glomeratus_16730	18.2039914413134	18.0902302966851	18.0037799796763	18.0990520523634	17.9242293659665	18.012951339766	18.0135823582662	17.9825982067277	17.9291359494962	17.8827233743424	18.2064691896124	18.2886724069129	17.9698628220905	18.0642763617134	17.8639467728614	Halogeton_glomeratus_16730
Halogeton_glomeratus_16753	13.392763737962	13.3895674603917	13.2446649974088	14.1237778539031	12.282045665562	13.1949795035061	14.0004196875096	13.8375143316434	14.0686985292039	14.4321497432317	12.461656516879	13.9438328115304	13.1106969298409	12.9253498095034	13.0773752070007	Halogeton_glomeratus_16753
Halogeton_glomeratus_16763	17.9384851060556	17.983491295805	17.9216537177576	17.6339289787523	17.8994754049807	17.4812104055328	17.6194486589876	17.8584584964773	17.7534935863526	17.87752506281	17.7579551964391	17.4971251277311	17.8008986389856	17.7607750256851	17.4764104593772	Halogeton_glomeratus_16763
Halogeton_glomeratus_16795	14.8706472188644	14.9328342795856	15.0916183949518	15.1242922683777	14.9111235096978	14.7417383743131	14.7022368785156	14.7325068190216	15.2163478416799	14.6769856589722	14.5716073727946	14.9295131717979	14.268532440961	14.0782626220011	14.6640071614164	Halogeton_glomeratus_16795
Halogeton_glomeratus_168	27.5031204100229	27.5113763982008	27.519441548308	27.444005431456	27.5141992373295	27.5543495840928	27.590475183168	27.537201757999	27.4737984053033	27.6306609453501	27.4658856633606	27.6237143383087	27.5608421558966	27.6431797285247	27.5358093779196	Halogeton_glomeratus_168
Halogeton_glomeratus_16814	NA	NA	NA	NA	NA	NA	NA	14.3828261311653	NA	13.5248071265866	13.5017023265999	NA	NA	NA	NA	Halogeton_glomeratus_16814
Halogeton_glomeratus_16837	12.3533754616499	12.9715549187095	12.5683138366781	NA	12.4643667301936	NA	NA	12.362959219165	12.5730516700849	12.8597097993775	NA	NA	12.5388840089894	NA	12.3719430432902	Halogeton_glomeratus_16837
Halogeton_glomeratus_16847	17.6666315440667	17.4560160708224	17.7893370514787	17.8971324398884	17.945053409813	18.0316062351386	17.5628703507188	17.4273678025965	17.3899621956334	17.318713048357	17.8233992034461	17.9081285733013	17.7907236548509	17.6106552954282	17.8795765760764	Halogeton_glomeratus_16847
Halogeton_glomeratus_16876	11.0923672498164	11.0937567442686	10.8356402634368	11.5356948985239	10.5809739159028	10.7409853315523	10.5265706431857	10.7072493226972	NA	NA	11.4055974165115	11.1804071756825	NA	10.3545294432594	NA	Halogeton_glomeratus_16876;Halogeton_glomeratus_32943
Halogeton_glomeratus_16897	15.1555661860507	14.8914330976258	14.9471493510698	15.2506195118859	15.3344204228589	15.3393053814269	15.029536583909	14.8219540352654	14.8840768519887	15.0396671657905	15.1462690933723	15.1505585252462	14.6946886277504	14.8024461755227	14.5601800248803	Halogeton_glomeratus_16897;Halogeton_glomeratus_27353;Halogeton_glomeratus_30857
Halogeton_glomeratus_16905	12.47669010053	12.4084431903342	NA	13.4022457617317	12.9164918877824	12.8659224069795	12.6344383692617	12.5478493669105	12.6903943703398	12.2628208239307	12.993079863903	13.1913972045225	NA	NA	NA	Halogeton_glomeratus_16905
Halogeton_glomeratus_16924	13.1690750091331	12.1308699718194	13.1966313043018	12.2046926841545	12.41933952039	12.7123921978537	NA	12.4925652504263	12.3392846259953	12.613688696405	12.6834626036882	12.2400323845982	12.1545014338496	NA	12.2324685268186	Halogeton_glomeratus_16924;Halogeton_glomeratus_43304
Halogeton_glomeratus_1695	12.5654024589075	11.8189467994146	12.162073836211	12.3980523583818	12.0855584118479	12.3208346681349	11.5937213445839	11.8163496695254	NA	11.7732764727636	12.2868854819236	12.3796223662726	11.4635957447683	12.1911167021433	12.4536846784791	Halogeton_glomeratus_1695
Halogeton_glomeratus_16965	12.296509674983	12.1341524425243	11.9894136017445	11.5429339930627	11.4757963121008	12.0230857290771	11.9319165371878	12.058444983534	12.2634640908409	11.2967166941384	12.2424014700039	11.4376684775985	NA	11.3510455909116	10.7918429082213	Halogeton_glomeratus_16965
Halogeton_glomeratus_16978	16.744620520444	16.5979638067754	16.5439050248184	16.5139758024422	16.4502851440825	16.603191156967	16.442855980912	16.4058625112681	16.4691629771444	16.4837006671302	16.6974629156942	16.4890446951675	16.0672177813281	16.203323136125	16.3093323716684	Halogeton_glomeratus_16978
Halogeton_glomeratus_17001	12.7862495723261	12.9134249396268	12.6905937237615	12.8468666997084	12.4310623151288	13.2846696155907	11.7539444992621	12.227000052482	12.2965378456637	12.9922356676683	12.7860301132644	13.0376280249946	12.5290422882245	12.7730584777078	12.8152605166411	Halogeton_glomeratus_17001
Halogeton_glomeratus_17002	12.6765946601653	NA	12.9203487160849	NA	12.8297322493066	13.3553978040607	NA	12.4971169772597	12.9296430312792	NA	12.6199143045236	13.0688795715787	NA	12.1207087667257	12.4321520239612	Halogeton_glomeratus_17002;Halogeton_glomeratus_18482;Halogeton_glomeratus_21115;Halogeton_glomeratus_28302
Halogeton_glomeratus_17013	12.347797957475	11.8171151912929	11.9235833003462	12.0945482981058	11.8738292977169	12.3658745762575	11.7071641725365	11.3032700955271	11.7766157015224	11.6551739965685	12.1290330600175	12.0880534271163	11.8763287517534	11.8041435597937	11.4733996062422	Halogeton_glomeratus_17013;Halogeton_glomeratus_17275;Halogeton_glomeratus_20458;Halogeton_glomeratus_20588;Halogeton_glomeratus_34368;Halogeton_glomeratus_5448;Halogeton_glomeratus_6477
Halogeton_glomeratus_17039	14.1943213387394	13.8953416645397	14.0243760375806	14.0908019349522	13.79681287847	14.0109185109999	13.7820727826564	13.3967041980437	13.6665615260902	13.4016370998673	14.1087127893141	13.8011131769337	13.3378944258173	13.1207102367146	13.1867611869694	Halogeton_glomeratus_17039;Halogeton_glomeratus_39411
Halogeton_glomeratus_17050	14.3369500123816	14.5960490143319	14.4626848601088	14.3311929907005	14.2924748042791	14.5056349433683	14.5098186969638	14.2909981576809	14.4180303538463	14.1726047089759	14.4267467286461	14.1655110555834	NA	14.2409223093152	14.3015666118884	Halogeton_glomeratus_17050
Halogeton_glomeratus_17065	13.9860846095094	13.6072325430134	13.6001962818949	13.6581454673795	13.3142807594621	13.1371852190264	13.5127697210218	13.3903616563822	14.0193744964005	13.2790449644044	14.0919676953958	13.8632864427467	NA	NA	13.3746795352163	Halogeton_glomeratus_17065;Halogeton_glomeratus_21384;Halogeton_glomeratus_24215;Halogeton_glomeratus_30032;Halogeton_glomeratus_8188
Halogeton_glomeratus_1708	15.159066623925	15.1605525257001	14.9084671157578	15.0345579562876	14.7358764784606	14.7227458779613	15.032578601664	15.1602780757296	14.9648747955201	14.7265528024774	15.1402965165412	14.9206695840514	14.8355159100755	15.0346944874472	14.7382201690496	Halogeton_glomeratus_1708
Halogeton_glomeratus_17082	16.9567572011397	16.8189539705025	16.9933609623614	16.8536652769643	16.6545112600045	17.1478972035274	17.0515392701814	16.6284841531543	16.9973511084873	16.5428495899529	16.87047083082	16.82585622446	16.4292361833924	16.1598261211319	16.727588250025	Halogeton_glomeratus_17082
Halogeton_glomeratus_17096	13.0265808890953	12.7802039176781	13.2152578353051	12.8385581416509	13.3199987652778	13.025179265128	12.9376848749762	12.8859552577722	12.9784350128262	12.4464382657077	12.7001271266032	12.9575926715842	12.9679291695803	12.3927935155166	12.8351594424369	Halogeton_glomeratus_17096;Halogeton_glomeratus_42491
Halogeton_glomeratus_1710	14.8249762562766	14.5084914317522	14.6602179309458	14.5084674861968	14.6452218207802	14.7130942338215	14.387984725708	14.4071032596934	13.956526920404	14.6893747310616	14.8916644494577	14.7314207233836	14.199702833486	14.1559909993643	14.1600695631839	Halogeton_glomeratus_1710;Halogeton_glomeratus_1780;Halogeton_glomeratus_281
Halogeton_glomeratus_17100	14.3880787730258	13.2216517441719	13.4817362126934	13.5650499892137	13.6412131611303	13.0225712397002	13.0676653371417	13.9264816671527	13.0473403900686	13.2633694993156	13.7474930500862	13.0055876616568	12.5559087536626	13.7183870793579	12.3116217647249	Halogeton_glomeratus_17100;Halogeton_glomeratus_21378;Halogeton_glomeratus_29811
Halogeton_glomeratus_17125	14.8144903994341	14.6848268559133	14.4414198553619	14.7561701688702	14.6703087425825	14.6883083317996	14.7694182674701	14.5061331344089	14.5798669475023	14.571870193917	14.7637621383218	13.8973642850367	14.1481069640582	NA	14.3607429535681	Halogeton_glomeratus_17125
Halogeton_glomeratus_17139	15.4700781632892	15.5455302805431	15.4049128281131	15.2603408241645	15.0861532164766	15.4405131482274	15.8183384370336	15.844829154034	15.8201571694662	15.1533217529222	15.2747524132893	15.30301574231	15.0763060049289	15.5030860926111	14.7573065879631	Halogeton_glomeratus_17139
Halogeton_glomeratus_17140	11.9156880555809	11.9575274706737	11.7499871554955	11.9765986666999	11.4929285770141	12.2331063240609	11.641431650468	11.6862083788014	11.6902007332559	11.5513014534042	12.4283219635591	11.6396966664148	11.4370049087258	11.3443331027044	11.2622185220596	Halogeton_glomeratus_17140
Halogeton_glomeratus_17184	16.0710068745336	14.9702414303466	15.0190678672424	15.6701981670201	15.2062862225233	15.8401888086244	15.0830970271961	14.6262833784527	15.5486334819257	15.8142918120131	16.2056427409177	15.2913556392382	15.2286860981129	15.1834791536042	15.1195798815897	Halogeton_glomeratus_17184;Halogeton_glomeratus_22793
Halogeton_glomeratus_17196	15.4793566505929	15.3193919647528	15.5081391485988	15.4224870547821	15.5725862135849	15.4404011360347	15.3769895984319	15.43704619612	15.4395401614427	15.5285035302679	15.5429083686257	15.4484032313438	15.1312763263753	15.2517415739801	15.0350447703148	Halogeton_glomeratus_17196;Halogeton_glomeratus_19381
Halogeton_glomeratus_17199	12.6828072277555	12.4869690681243	12.9802876500977	11.9897725409203	12.6745395487116	12.0296484042616	NA	12.341612406448	12.5531904806369	12.9098834562356	12.8316952175898	13.1309483158753	12.5595920271614	12.0963723649726	11.8199170718698	Halogeton_glomeratus_17199
Halogeton_glomeratus_17206	NA	13.0008348445645	13.4341771860807	NA	13.6359842178627	NA	13.1333513891378	13.3234521569531	12.8768530776035	12.6401958507763	12.8008994170316	13.0645301347745	13.5258661390524	13.2528929669784	14.0024022161037	Halogeton_glomeratus_17206
Halogeton_glomeratus_1721	15.7148527886162	15.5195246567589	15.5982928062903	15.6276296111232	16.0917840356988	15.6780630924467	15.6548131130728	15.4727403623136	15.1534942271932	15.5984298484264	15.8944988224797	15.6070934149964	15.857550741893	15.6644571202399	14.9449571328901	Halogeton_glomeratus_1721
Halogeton_glomeratus_17281	17.311316022585	17.3354259360703	17.1307011371463	17.5281239806378	17.2978244469267	17.2114360735813	16.7811506732868	16.8668705072632	16.9076323037977	17.3615942922329	17.6886822780213	17.3021038203969	17.2604639419246	17.3829064628818	17.2912009872848	Halogeton_glomeratus_17281
Halogeton_glomeratus_17300	14.4555910744881	14.623233165053	14.259187105672	14.20467609498	14.0623135311524	14.0306672020016	14.3570322041514	14.8645708993726	14.4282781805652	14.5909616907672	14.4862281348701	14.1867793076302	14.3477581456154	14.4101255880466	14.0659889353889	Halogeton_glomeratus_17300
Halogeton_glomeratus_17368	14.5210565640206	14.3485101243506	14.2409475377262	13.8054205120179	13.2363678874878	13.9367078274825	14.3094947508528	13.8539871355909	14.3709345166071	13.4866744788426	13.9517295875312	14.032506942002	13.0245370959013	13.39520991111	13.4991297730372	Halogeton_glomeratus_17368;Halogeton_glomeratus_25367;Halogeton_glomeratus_33397;Halogeton_glomeratus_33560;Halogeton_glomeratus_8425
Halogeton_glomeratus_17372	12.5998703556675	11.980947322477	12.0759506295574	12.1576653939357	NA	12.3083529713657	10.8815986561742	12.0808940157256	11.5228976307291	11.9977003479786	12.1764441342592	12.4706894916836	11.9496483738866	12.2202337095808	11.5695805640045	Halogeton_glomeratus_17372;Halogeton_glomeratus_32093
Halogeton_glomeratus_17390	14.5452956660035	14.5055080945379	14.83990525189	14.1649404189533	14.2558309767423	14.5455186389483	NA	14.0349318378185	14.3443696152647	14.4905320329806	14.3288751969303	14.455430530259	NA	NA	NA	Halogeton_glomeratus_17390;Halogeton_glomeratus_24242;Halogeton_glomeratus_4796
Halogeton_glomeratus_17443	12.9182099331195	13.206915202606	13.3703428469986	12.7450546051162	12.8012085986639	12.6405472187531	12.6832326016564	12.5910287821439	12.7671392616675	NA	13.1392179532121	13.0462822173348	12.1845206934727	NA	NA	Halogeton_glomeratus_17443
Halogeton_glomeratus_17493	18.0958492955221	17.9893031901276	16.8547285948655	17.9733447965818	16.9274491424198	16.9633459258026	18.0540423998241	18.1464438002804	17.0959758618078	16.7091534007408	17.9823182524453	17.8259235754925	16.9226244220192	17.9595206336694	16.7598278685111	Halogeton_glomeratus_17493;Halogeton_glomeratus_34375
Halogeton_glomeratus_17500	13.9758744262717	14.0142915652005	13.8967677191688	14.2340255658222	13.7288924766534	13.3415243733606	13.555652747915	13.9828046163761	14.3431786206947	13.3621868857452	14.0223322804941	13.8090170620937	13.1185537075345	13.4606260243889	14.0533979579095	Halogeton_glomeratus_17500;Halogeton_glomeratus_21527;Halogeton_glomeratus_26173
Halogeton_glomeratus_17539	18.3475573762043	18.5081841942248	18.146803742278	17.955761136318	18.1162785379337	17.9602642240342	18.2970249657164	18.3921216857428	18.298585915217	18.2631925985043	18.3495131963267	17.9430893582892	18.1440559229331	17.9366640986269	17.7513714623219	Halogeton_glomeratus_17539
Halogeton_glomeratus_17558	13.3473260492369	13.7180269737745	13.4646251181416	14.182553638498	14.0003916803929	14.0529741171644	13.9795412859858	13.4553699378926	12.8811115144287	14.1202296047162	14.2829877223041	13.987491325427	13.6186660127679	13.52202607621	NA	Halogeton_glomeratus_17558
Halogeton_glomeratus_17561	15.8309273457855	15.7638769024686	15.8585671042206	15.8095604895886	15.833192655083	15.6391505717648	15.2809582486806	15.5837427177648	15.7325075774085	15.5565864117118	15.9764483482852	15.6887127987462	15.4711680136547	15.2397058619471	15.3067279170961	Halogeton_glomeratus_17561
Halogeton_glomeratus_17576	NA	NA	NA	NA	NA	NA	NA	15.9377218943955	13.4240565350832	15.2653035384221	16.0596040355108	14.8957725306926	NA	NA	NA	Halogeton_glomeratus_17576;Halogeton_glomeratus_36716
Halogeton_glomeratus_17582	12.8286879949103	11.8283619557165	12.2203296406483	12.0416687351365	12.0898339966531	12.3307371416982	11.4245658382837	12.1069429233301	11.5386047864422	11.0553955145606	11.860882504167	12.4474981557973	11.8155474277379	11.8678532218797	11.887876111905	Halogeton_glomeratus_17582;Halogeton_glomeratus_23832
Halogeton_glomeratus_17599	14.2817759558784	13.6230136123545	13.9225235525051	13.6370157421848	13.656843650757	13.9369588797362	14.3688265285682	14.1686174858966	14.2565841150427	13.4165342705411	13.512515893501	13.5822275676473	13.4580259612873	13.4446747035947	12.6321559265113	Halogeton_glomeratus_17599;Halogeton_glomeratus_18184;Halogeton_glomeratus_18758
Halogeton_glomeratus_17605	14.2083984809672	14.0027769749584	14.2716672570828	14.5266989432027	14.2539711696731	14.3925686243274	14.1224907549719	14.018840395962	14.0571736614245	14.3156270407298	14.4456739737839	14.2487607223523	14.1065272705977	13.9800026366493	14.1053194367752	Halogeton_glomeratus_17605;Halogeton_glomeratus_20202;Halogeton_glomeratus_23502;Halogeton_glomeratus_29701
Halogeton_glomeratus_17614	16.0564222045243	15.9728381573981	15.9466023869788	15.3959019298453	15.2855951016301	15.350457332243	15.8605564388054	15.8799612785096	15.8165539088977	15.3209981607239	15.632675786388	15.4709608533618	15.5551705922991	15.5945360033515	15.1618179129943	Halogeton_glomeratus_17614
Halogeton_glomeratus_17634	15.4014192288652	15.2107446539085	15.5096217347377	15.6119064060357	15.6216879064035	15.533368633663	14.9912366088163	14.9616602245219	15.1162591894326	15.5343573381351	15.5766482598106	15.618406684114	15.3661192802689	15.1642915284985	15.2789857940576	Halogeton_glomeratus_17634;Halogeton_glomeratus_26700
Halogeton_glomeratus_17650	15.3750035878406	15.358483101227	15.4350322168084	15.218492032262	15.3544853363094	15.2546260686199	15.0941926668309	15.0595584771178	15.3286213653921	15.2767176656011	15.3484172029606	15.2883242382417	15.1102443208092	15.0474770911847	15.0772057660996	Halogeton_glomeratus_17650
Halogeton_glomeratus_17661	13.041476952887	12.8110007408093	12.8563176819775	12.9477863476475	12.3010260822631	12.9636330869398	13.0191640895159	12.5697770872088	13.086300362902	12.9666664349895	13.1779252635143	12.9653355419239	12.2536938436464	12.2440254750621	12.4320290112131	Halogeton_glomeratus_17661
Halogeton_glomeratus_17667	13.1161485805466	12.8920454610203	13.0980954003978	13.1302466908581	13.3721298467361	13.2648899909864	13.1772446756707	13.040791827049	13.1377473883127	12.4975839968531	13.4710020705242	13.0881176521201	13.149147438662	12.8912265152476	13.0882005636049	Halogeton_glomeratus_17667;Halogeton_glomeratus_45024
Halogeton_glomeratus_17685	NA	15.02504479869	14.2638645002379	14.6736846228807	NA	14.1941051069448	14.6715797354745	NA	NA	NA	14.853570435239	14.5989383925963	NA	NA	14.8845525080262	Halogeton_glomeratus_17685
Halogeton_glomeratus_17696	15.1605193528638	15.3246630314941	15.3899178707992	15.2206342625802	15.1242927160505	15.4603354618826	15.3453987097428	15.246757128115	15.3540789172256	15.3363312819264	15.2031717024076	15.1923807180897	14.9899855335756	14.8461995134669	15.2215129271298	Halogeton_glomeratus_17696
Halogeton_glomeratus_17699	14.6089275210597	14.9354293856798	14.7740847104551	14.7875655550522	14.8567301037092	14.6709229301628	14.5866441972924	14.8444639092848	14.6308287252646	15.000812677126	14.7712970242298	14.9360185830699	14.867297963517	14.9197898845496	14.9287408362138	Halogeton_glomeratus_17699;Halogeton_glomeratus_26463;Halogeton_glomeratus_41952
Halogeton_glomeratus_17702	14.3342039732684	14.0747505080935	14.1170476196162	13.3078231614381	13.5440724828663	13.6686408551236	14.1671475802291	14.1488174578586	14.4054055826156	13.1792096685989	13.4541705874543	13.3849649325366	13.5828732084359	13.4485586418497	13.6166962079463	Halogeton_glomeratus_17702
Halogeton_glomeratus_17705	17.3168520669959	17.1825265111395	17.2286401653038	17.1383044861098	17.2158969877557	17.228412989958	17.0948639261929	17.0595571552361	17.2761572327574	17.1576513776761	17.3948051734443	17.1603004680891	17.0060198773348	17.0349872562529	16.8944232895127	Halogeton_glomeratus_17705
Halogeton_glomeratus_17706	13.9311182495338	13.6461882827042	13.3744483065597	14.0954680866194	13.7194307740131	13.7107597226382	13.6622287500939	13.285924314969	13.4480010852928	13.6388622188027	14.1935721739192	13.87903398842	13.0729980052875	12.8205120034342	12.644119063221	Halogeton_glomeratus_17706;Halogeton_glomeratus_25864;Halogeton_glomeratus_46763
Halogeton_glomeratus_17719	14.77218503579	14.6385910478911	14.4917335530824	15.3020198973012	14.9692185791641	15.4533181172715	14.8946296935002	15.1658639221715	14.7165366264026	14.3530436994138	15.2894362893965	15.0050381691921	14.2657464055678	14.2535381253446	14.229397067884	Halogeton_glomeratus_17719
Halogeton_glomeratus_17750	15.3577075514313	15.2884540631313	14.9760570326791	15.3735930807796	13.5675537616393	16.005586555634	14.7970285664862	14.8429623683385	15.4708257426099	14.3762007698428	16.2116713491145	14.883297555458	14.4789983906213	15.0859939682734	14.364599955822	Halogeton_glomeratus_17750;Halogeton_glomeratus_18357;Halogeton_glomeratus_26653;Halogeton_glomeratus_26880
Halogeton_glomeratus_17757	14.756590952624	14.4895117228256	14.8342036834971	14.9537138814692	14.7954269518759	15.0794795345223	14.5353129595847	14.4565281260533	14.7167285024551	14.4065645971321	14.834074330213	14.9062922454471	14.5081799866011	14.3227736048219	14.5466191102725	Halogeton_glomeratus_17757
Halogeton_glomeratus_17807	19.1080428720017	18.9334802833792	19.0875533491453	19.3372674685326	19.3235007674178	19.4997225663911	18.7432676171201	18.5814087953023	18.7747638469597	19.453727748993	19.3929666382549	19.4219133389505	19.1537812327044	19.169174980799	19.4839975484007	Halogeton_glomeratus_17807
Halogeton_glomeratus_17810	15.7828303570593	15.6972018820145	15.5289227892487	15.9663733505973	16.0670516203597	15.9189535810559	15.7828273779171	15.4219882343313	15.4665854842847	15.8578626475995	16.0015029788809	16.1267333097794	15.7425642146806	15.9752542621762	15.7860334335642	Halogeton_glomeratus_17810;Halogeton_glomeratus_31236;Halogeton_glomeratus_38262
Halogeton_glomeratus_17811	14.4473703150067	14.1976191051517	14.2496492943662	14.1138799493099	13.8204229987038	14.1677725143965	14.0531309671086	14.1571579787061	14.0699776500532	14.1592808029134	14.5228672638252	14.2329772211705	13.6977841404543	13.7613236444897	13.7122177498798	Halogeton_glomeratus_17811;Halogeton_glomeratus_29469
Halogeton_glomeratus_17845	NA	10.4066149431065	NA	NA	NA	NA	NA	NA	11.0722978555288	10.8446713608442	13.7296423940895	10.8634997110513	NA	NA	10.0202320686764	Halogeton_glomeratus_17845
Halogeton_glomeratus_17846	12.9848591979335	12.6871779622164	13.2456882373871	12.6200236994266	13.0910514608622	12.9775521153785	12.4526203676356	12.5972558016145	12.7680758155632	12.2350221566623	12.7098882285409	13.0466587231724	12.8795004302151	12.703789040977	12.8783457211971	Halogeton_glomeratus_17846
Halogeton_glomeratus_17882	22.7014060511645	22.5837965248781	22.4771117952077	22.6797380372368	22.5909306613487	22.6062751899764	22.5686730433483	22.5090559963762	22.5003796142224	22.4597771604309	22.7670336647258	22.6507529230677	22.4254453252735	22.652215512214	22.5063374390063	Halogeton_glomeratus_17882
Halogeton_glomeratus_17884	15.1910900105342	14.8103675899898	14.6097433404411	13.6545718763906	13.9311188389452	13.3860678607384	13.1696862162449	13.436727500569	13.3065408238997	14.8907315276531	14.541039302759	14.6143983255221	15.4133354882367	14.8776335047034	14.2200282557473	Halogeton_glomeratus_17884
Halogeton_glomeratus_17890	15.3978123481154	15.6618292293429	15.8201292310596	15.5454332008252	15.6683367891804	15.8644914785908	15.482047111167	15.3837962603657	16.0000879465987	15.5867576998417	15.3084761427195	15.5779272742274	15.8452097072107	15.7884465696445	15.9028707021632	Halogeton_glomeratus_17890
Halogeton_glomeratus_17891	18.4724927747401	18.5707386353941	18.5625436428299	18.5585040070739	18.8863705560713	18.6584019215931	18.453306227159	18.5697814019601	18.2491456848482	18.6222599424688	18.5536057195805	18.615351778181	18.5865218457903	18.7390567940852	18.4063898567823	Halogeton_glomeratus_17891
Halogeton_glomeratus_17904	19.3344526724062	19.3763689407803	18.9082612420424	19.098549061281	19.0943866086773	18.6092428164775	19.2678700348929	19.5427551542727	19.0919798692269	19.3446514409941	19.207857111636	19.0881085683843	19.4260192426424	19.7758131839483	19.3272052677222	Halogeton_glomeratus_17904;Halogeton_glomeratus_2010;Halogeton_glomeratus_22847;Halogeton_glomeratus_30619;Halogeton_glomeratus_5312;Halogeton_glomeratus_7879
Halogeton_glomeratus_17915	18.2036943196269	18.0275248897642	18.176651138891	17.5094223147909	17.4972287557787	17.7705362466623	18.2043361586565	18.1296585672423	18.1533028492647	17.8204781976399	17.8408253751412	17.7069555812609	17.9888998675081	17.7831200902915	17.7798850433933	Halogeton_glomeratus_17915;Halogeton_glomeratus_18777
Halogeton_glomeratus_17919	16.7416995623653	16.5951161908267	16.5466016768217	16.602502344733	16.4600138611611	16.5037119834962	16.6887121687433	16.6188225008814	16.8707428464342	16.6235293825423	16.6251496014827	16.6969671305274	16.2496170008586	16.0948791864689	16.2619718791718	Halogeton_glomeratus_17919
Halogeton_glomeratus_17920	11.3739441760447	11.1317995554703	11.235122623605	11.6738605169709	11.5927067108744	11.3048308971508	11.5926003553848	11.350471107202	11.3896885307955	NA	11.3556791125216	11.4594794849498	10.611756356992	10.3085461534253	10.6286325256052	Halogeton_glomeratus_17920
Halogeton_glomeratus_17935	14.9166807126481	14.8609052692865	14.5993338980882	14.8501562027834	14.4872660188809	14.4567103372949	15.0012479380159	14.7091543248485	15.0000282323957	14.277802445597	14.9059975283824	14.6370745039436	14.2601976873835	14.4104832003383	14.5421612340411	Halogeton_glomeratus_17935;Halogeton_glomeratus_20912;Halogeton_glomeratus_3159;Halogeton_glomeratus_3608;Halogeton_glomeratus_9237
Halogeton_glomeratus_17953	13.8352207296483	13.7006230910671	13.39220715402	12.8214529166101	13.2722242721354	13.3793088152393	14.087134951669	14.0244290348249	13.7993705425599	12.9344457431192	12.9423093975638	12.7042486163997	12.6155720124355	NA	13.1753882366745	Halogeton_glomeratus_17953;Halogeton_glomeratus_23505
Halogeton_glomeratus_17957	15.5968429164766	15.5911448649743	15.2881909610478	15.8206178400248	15.1046629158669	15.6671335248222	15.6832937507009	15.5065992253162	15.6304546760837	15.4186527805992	15.7038139462052	15.7459468110643	14.8224298843808	15.1196934549366	14.8732473852918	Halogeton_glomeratus_17957;Halogeton_glomeratus_30497
Halogeton_glomeratus_17959	16.2626674636976	16.328170077672	16.3452610052695	16.2160469844549	16.0824537580588	16.3337532124354	16.2983160590225	16.2667707762791	16.4654872519333	15.9260051169503	16.5200776897383	16.2019358383037	15.9222007102332	16.0101481858353	16.0293799176895	Halogeton_glomeratus_17959
Halogeton_glomeratus_1798	12.2582261823704	12.0406434837206	11.7957277752857	11.847514256465	11.4219428434485	12.1449420851455	11.2668302146135	10.5903856492231	11.5023616455198	11.3986153719444	11.5830032675756	11.0231404679679	11.0625553613073	NA	11.0340988880701	Halogeton_glomeratus_1798
Halogeton_glomeratus_17984	16.2498221066961	15.8886404344534	16.166804485017	15.929085870472	15.9223159269069	15.9766533397184	16.1115639258091	16.3073904459667	16.0099875956397	15.7331070828486	16.1268707578763	15.7164803324483	15.7570821982446	15.8697789015329	15.9649966543691	Halogeton_glomeratus_17984;Halogeton_glomeratus_23668
Halogeton_glomeratus_17987	17.1256109243807	17.1712153188255	17.2494295044137	17.4853704113183	17.5379656655144	17.3682767254663	17.3079246612611	17.1824748416349	17.3017936379052	17.5779200366597	17.6402170130457	17.6016758180166	17.148160589794	17.3477777506718	17.2264474778017	Halogeton_glomeratus_17987
Halogeton_glomeratus_17990	12.584308231772	12.5804376162678	11.7812437506813	11.8723674901172	12.9832223567855	12.678420394339	12.1051615310219	11.7278792877071	12.3885093349299	11.728422941223	NA	11.6394170171058	13.0566463767769	12.1998208013382	12.4201861989543	Halogeton_glomeratus_17990
Halogeton_glomeratus_18028	12.5528166855793	11.4537239934446	NA	NA	NA	11.1845254490295	11.6510682416636	11.8209387599969	12.2598532664185	NA	NA	NA	NA	NA	NA	Halogeton_glomeratus_18028
Halogeton_glomeratus_18036	14.4923179580457	14.3250934138701	14.3247250874993	14.1106377753383	13.9387800654008	14.3971442695718	14.4373824561342	13.9852292823746	14.3782944155701	NA	14.6677081933514	14.4340267062466	NA	13.2443907681311	NA	Halogeton_glomeratus_18036;Halogeton_glomeratus_25807;Halogeton_glomeratus_30811
Halogeton_glomeratus_18058	16.4503912529869	16.5233374927685	16.4383278732245	16.4662164382555	16.3715338454052	16.5559742798596	16.4627107585618	16.4242483053463	16.5060063972277	NA	16.5917978531334	16.5888170445996	NA	16.3410867526658	NA	Halogeton_glomeratus_18058
Halogeton_glomeratus_18059	14.5919132160763	14.5912672495615	14.5525569531118	14.5850711916701	14.3977503862143	14.7328500495872	14.5200598101815	14.3330847118383	14.7668706599164	NA	14.8958593364586	14.8893490244581	NA	14.0593763379775	NA	Halogeton_glomeratus_18059
Halogeton_glomeratus_18088	13.3923264548159	13.1004748316657	13.4277820111131	13.4597367672106	13.3954787812317	13.7562336765986	13.1512487392798	12.9031242328396	12.9936914612123	NA	13.4756321162142	13.5545994617552	NA	12.9486419243577	NA	Halogeton_glomeratus_18088
Halogeton_glomeratus_18093	14.5945160917819	14.7273475104728	14.7169026616718	15.7211174696797	15.4510951824154	15.6977543557695	14.4000327690331	14.5844024632452	14.6707449362854	NA	15.5444195305861	15.4979701309168	NA	15.2008698690789	NA	Halogeton_glomeratus_18093
Halogeton_glomeratus_18104	16.4884721415779	16.4239526353015	16.5776010695181	16.6921004318787	16.5071505814745	16.5225648338328	16.7660366744623	17.0347044834801	16.8838804898868	NA	16.7307074441783	16.1195042469936	NA	16.3499848513402	NA	Halogeton_glomeratus_18104;Halogeton_glomeratus_23980;Halogeton_glomeratus_35001;Halogeton_glomeratus_37244
Halogeton_glomeratus_18164	15.2911125076449	15.3076086730799	15.1162246287748	15.0340831079705	14.8857890646513	15.0368158973566	15.1228078983972	15.043022795783	14.8567103058517	NA	15.5499807100789	15.5003237149107	NA	15.5085844788169	NA	Halogeton_glomeratus_18164;Halogeton_glomeratus_30173;Halogeton_glomeratus_52106
Halogeton_glomeratus_18220	13.8247009974133	14.2452863819996	14.1258053305914	14.3801616576674	14.4238338890479	14.4669029788685	14.246249395721	13.9817750257946	14.4213862139813	NA	14.5031351088472	14.4279024488975	NA	13.9223821375821	NA	Halogeton_glomeratus_18220
Halogeton_glomeratus_18229	14.3515591705889	14.406093991417	14.0868453871591	14.3822504614831	14.25752935927	14.1066877039415	14.1648507539235	14.1930199193489	14.0566701657711	NA	14.3626427018443	14.0405250091554	NA	13.7694052260084	NA	Halogeton_glomeratus_18229
Halogeton_glomeratus_18233	14.3809946771276	14.1163834195083	14.6316521774881	14.4571023415634	14.4810156103183	13.8051636781773	14.1427931038805	NA	14.4430934375465	NA	14.8284910475786	NA	NA	14.1133670751935	NA	Halogeton_glomeratus_18233;Halogeton_glomeratus_20760
Halogeton_glomeratus_18234	14.4745117717079	14.340440263445	14.2073656723293	14.3708487173227	13.949485215224	14.093146782219	14.5618212100204	14.3147715100976	14.2840109724575	NA	14.5189604518096	14.1764507289594	NA	13.7067631628624	NA	Halogeton_glomeratus_18234;Halogeton_glomeratus_27157
Halogeton_glomeratus_1826	19.7309280588118	19.5063124534524	19.5834439924318	19.2189864905718	19.9441299352687	19.5393553813133	19.5096753480755	19.6261290628304	19.4308552682369	NA	18.8841798515341	19.0737156063297	NA	19.2203695895779	NA	Halogeton_glomeratus_1826
Halogeton_glomeratus_18271	22.7203051335139	22.4086606931021	22.5065923299021	22.4578399443159	22.5215527804617	22.5813900328993	21.9189808748659	21.7742138697919	21.8202379082676	NA	22.765593180805	22.7444850914995	NA	22.4195664789601	NA	Halogeton_glomeratus_18271
Halogeton_glomeratus_183	13.9865142900878	13.8744349687145	13.4171651128528	13.8135544694015	13.7174125736434	13.6068628010801	13.8864507879694	13.6762365844255	13.652127113017	NA	13.9452296711218	13.6251260063169	NA	13.4313607437163	NA	Halogeton_glomeratus_183
Halogeton_glomeratus_18348	14.6894111981863	14.2829028390646	14.1695757171101	14.7548753734817	14.0088998433209	14.4907003638607	14.6898565288794	14.3542679937969	14.0684720900598	NA	14.3246041471763	14.4832467328685	NA	NA	NA	Halogeton_glomeratus_18348
Halogeton_glomeratus_18359	17.9117801589304	17.3778857434339	17.6728410702755	17.5161217420665	17.8444944781535	17.6634525316875	17.5485147844143	17.5743380995671	17.4764695809857	NA	17.0939083478303	17.484745987897	NA	17.3068056510122	NA	Halogeton_glomeratus_18359
Halogeton_glomeratus_18361	13.658600898701	13.3805338792073	13.5008596057639	13.6393320597114	13.4227103299223	13.7122243795698	13.4481369355085	13.4461454020049	13.6235102908906	NA	13.8342893618936	13.4693585540577	NA	13.3265943784932	NA	Halogeton_glomeratus_18361
Halogeton_glomeratus_18377	16.2402660732834	15.850373899902	15.6875618108221	15.4900165913785	15.2667628581524	15.4764307785237	15.9354151322296	15.7928741418211	15.8846876499243	NA	15.6135647494322	15.4772429871099	NA	15.6209699645877	NA	Halogeton_glomeratus_18377
Halogeton_glomeratus_18387	NA	11.439225028243	11.3490537958969	11.7955313628496	11.72401633694	13.3633270024208	10.42606916682	10.912619502037	10.7063248149463	NA	13.4054056324524	11.94175766985	NA	11.8116958372665	NA	Halogeton_glomeratus_18387;Halogeton_glomeratus_4755;Halogeton_glomeratus_6940;Halogeton_glomeratus_7533;Halogeton_glomeratus_8753;Halogeton_glomeratus_9364
Halogeton_glomeratus_18402	15.8839374928872	13.747406681873	13.8047126066087	16.0994110054671	14.3465888537445	14.5420993816205	14.8773138202215	13.2882324522166	13.3146437143028	NA	14.0034260281015	13.8761213281463	NA	NA	NA	Halogeton_glomeratus_18402
Halogeton_glomeratus_18450	13.3107783456713	13.0714053363524	12.9175848390816	12.8196981559997	12.8785466303722	13.6067536180126	13.0934287360468	13.4521254720026	12.2613965438747	NA	13.7453346966595	13.0501721712232	NA	NA	NA	Halogeton_glomeratus_18450;Halogeton_glomeratus_24938
Halogeton_glomeratus_18451	14.3494985837117	14.0467002882442	14.305457989068	14.0948381075558	14.2589328586071	14.3553661348704	13.8398524692402	14.0440403969941	13.4346339691445	NA	14.3418865205957	14.0994253231886	NA	13.7830256178306	NA	Halogeton_glomeratus_18451
Halogeton_glomeratus_18461	14.6857598568069	14.7511026268086	14.892900814867	14.6011586140895	14.5342219054906	14.5184651220818	15.0315766115541	14.8810926762556	14.7174221168281	NA	14.60405810074	14.7839675182947	NA	14.5013572428736	NA	Halogeton_glomeratus_18461
Halogeton_glomeratus_18466	16.6320412945272	16.408230118934	16.503106269714	16.5283484815435	16.3031424649018	16.4637800626211	16.4975976641751	16.2331219485608	16.4209633118437	NA	16.5152576599946	16.5261173690629	NA	16.2307913419046	NA	Halogeton_glomeratus_18466
Halogeton_glomeratus_18477	20.1888206034262	20.0766066384342	19.5869498319195	20.0641688568643	19.8276582442909	19.7930680421	19.8875456819803	19.9371348622485	19.4730749312044	NA	20.0573606157752	19.9284543824361	NA	20.3640334278887	NA	Halogeton_glomeratus_18477;Halogeton_glomeratus_54035
Halogeton_glomeratus_18500	10.7409243225786	NA	10.3476532690756	NA	NA	NA	NA	11.3297014886965	NA	NA	NA	NA	NA	NA	NA	Halogeton_glomeratus_18500;Halogeton_glomeratus_20019;Halogeton_glomeratus_40182
Halogeton_glomeratus_18502	13.1978995247747	13.2361934087303	12.4520638451428	13.3204884317689	12.7304721509195	12.8167626484622	13.1996341462732	13.0909635012564	12.3506793302607	NA	13.3701096338144	13.3180127754087	NA	13.3592935843177	NA	Halogeton_glomeratus_18502;Halogeton_glomeratus_44527
Halogeton_glomeratus_18520	13.9276383584683	14.0511102644039	14.0365565261853	14.2171068212419	NA	13.6967866856227	14.0955535779471	14.7270503018236	14.1220613804432	NA	14.3340060854993	13.699562834477	NA	13.6333041275933	NA	Halogeton_glomeratus_18520;Halogeton_glomeratus_29243
Halogeton_glomeratus_18521	18.9427903111649	18.8347064312448	18.9028293946045	18.9161971145	18.9366326802262	18.9975601123914	18.9759410834368	18.8447537040874	18.8212701379028	NA	18.9709148379525	18.8970480155347	NA	18.5709570683571	NA	Halogeton_glomeratus_18521
Halogeton_glomeratus_18531	12.3174741557783	12.0994838613122	12.5453325631978	12.198654366483	12.1546526908274	NA	12.182623274813	NA	12.5809367661442	NA	NA	12.7418616519511	NA	11.8997602439254	NA	Halogeton_glomeratus_18531;Halogeton_glomeratus_27599
Halogeton_glomeratus_18540	25.9411985938032	25.943885350561	25.9732230662448	26.0923948707698	26.1078060204747	26.1556317710246	25.9843174475976	25.8479054412723	25.8484366623307	NA	26.0009380611353	26.1882556396256	NA	26.1358559076365	NA	Halogeton_glomeratus_18540;Halogeton_glomeratus_33797;Halogeton_glomeratus_37507
Halogeton_glomeratus_18548	13.900856614045	14.0606006967551	14.3268334091461	13.7240630140833	13.847808585697	14.0521998951733	13.9548692129969	14.0554798573175	14.2902393178487	NA	13.9129914704376	13.8262540824268	NA	13.2760737717064	NA	Halogeton_glomeratus_18548
Halogeton_glomeratus_18576	13.0694068571419	12.795572486638	12.6716876455599	13.1096327927452	12.1716514551865	12.3724732422431	12.9945997820112	12.7295429318958	11.9175493320946	NA	13.0013085884906	12.7833011350773	NA	12.6814412892936	NA	Halogeton_glomeratus_18576;Halogeton_glomeratus_37736;Halogeton_glomeratus_40416
Halogeton_glomeratus_18581	14.035499351824	13.6863637462042	13.1382768566865	14.2246521495057	14.0733328808864	13.9661337944417	13.5842228558131	13.8612976196551	13.2700979033658	NA	13.7769308872357	14.1973891978317	NA	14.1675337887959	NA	Halogeton_glomeratus_18581;Halogeton_glomeratus_43587;Halogeton_glomeratus_47879
Halogeton_glomeratus_18589	16.4550525914326	16.0578954066082	15.7720139992024	16.1312666401094	15.7726043049954	16.0665070358067	15.8823535289789	15.9850174618572	15.8261617953363	NA	16.7414737255224	16.3519816586525	NA	15.9631279162815	NA	Halogeton_glomeratus_18589
Halogeton_glomeratus_18615	13.6262876740726	13.5990581784063	13.4831681002314	12.8306386182134	12.6413067807225	12.8561073304481	13.6554373468296	12.8868157818697	13.1991382847328	NA	12.9407395879805	12.8875920564328	NA	12.9865499172775	NA	Halogeton_glomeratus_18615;Halogeton_glomeratus_31396;Halogeton_glomeratus_35739;Halogeton_glomeratus_42045
Halogeton_glomeratus_1862	20.3986669733925	20.2639008634413	20.3711993070867	20.7475987595671	20.5909979186124	20.8275353290498	20.6371344724048	20.3718906399997	20.6390412438581	NA	20.7587928590667	20.7704671104982	NA	20.2279955239976	NA	Halogeton_glomeratus_1862
Halogeton_glomeratus_18620	19.0087297343292	18.9959526573786	19.1045088004057	19.0626672274236	19.2170022147226	19.2280503420498	18.9942351071417	18.7408718141124	18.7722251479556	NA	19.178515715266	19.1622669623464	NA	19.1135464730381	NA	Halogeton_glomeratus_18620;Halogeton_glomeratus_25682
Halogeton_glomeratus_18628	12.4283930551879	13.6122551191991	12.7584576683044	12.265639720731	12.1093673085739	13.9290111209418	12.3856389676229	12.3122031551914	14.2053115323399	NA	12.8790192078871	12.4387025227398	NA	11.6783192471373	NA	Halogeton_glomeratus_18628;Halogeton_glomeratus_21454;Halogeton_glomeratus_30216;Halogeton_glomeratus_32769
Halogeton_glomeratus_18690	18.922558439757	18.7540162020209	18.7249849461026	18.466986384172	18.2658916759722	18.345098336295	18.4722452406314	18.5284871339941	18.6556945859279	NA	18.9205758590453	18.726652986659	NA	18.4365602630945	NA	Halogeton_glomeratus_18690;Halogeton_glomeratus_2557
Halogeton_glomeratus_18701	18.9624125818587	18.9171399778279	18.9376677270605	18.7968326831197	18.5828268723615	18.7465664549773	18.7463500291211	18.4019145012715	18.6179424817959	NA	18.8574336272244	18.9165737011223	NA	18.8378258737535	NA	Halogeton_glomeratus_18701;Halogeton_glomeratus_21721
Halogeton_glomeratus_18706	18.0669576615667	17.8679206665186	17.8798278646004	17.9654954965675	17.8984008377013	17.9367030038321	17.8510045767784	17.8498970602574	17.8271107767606	NA	18.1768963795251	17.9285241814245	NA	17.8549374918548	NA	Halogeton_glomeratus_18706;Halogeton_glomeratus_21882
Halogeton_glomeratus_18736	21.7314639239939	21.5496315093587	21.6691948735672	21.5381692842761	21.4438962335292	21.4006628550633	21.5496134655336	21.5822789635811	21.7778722597795	NA	21.5267251296171	21.556649667311	NA	21.3482420943628	NA	Halogeton_glomeratus_18736
Halogeton_glomeratus_18738	10.6411093246882	11.6712035696246	12.032087606491	10.9309426360641	10.9690145603329	11.0836137503606	11.5325285449003	13.0097039394257	11.1051493353392	10.6543438211952	11.6318703044844	10.9808795675013	12.5842615093755	12.7129199789193	10.6126302936587	Halogeton_glomeratus_18738
Halogeton_glomeratus_1874	15.082361777482	14.9988432052311	15.0938884453754	15.1468687488113	14.6981701558246	14.9649991848741	14.9907090565306	14.9380569370989	15.1423211295244	14.6623530339558	15.1152147918379	14.8891525102837	14.7027877197373	14.6096695781064	14.6688998046777	Halogeton_glomeratus_1874;Halogeton_glomeratus_188
Halogeton_glomeratus_18740	12.8590562439705	12.5543812504897	12.4962916413852	11.937987005034	12.4819415973959	12.1892362625543	12.2828278459645	12.5296653628526	12.4837045303069	12.2592997877671	11.5671349375056	11.182347616163	11.9466713459172	11.0532241043449	11.8704724096918	Halogeton_glomeratus_18740;Halogeton_glomeratus_19518;Halogeton_glomeratus_26113
Halogeton_glomeratus_18743	11.5692841248571	11.8714470511259	11.8222247197112	11.7864359067451	11.9464056103647	11.9691363746445	11.5885583376827	11.5855788795454	11.4918198412604	11.4386686924701	11.9804907518451	12.0956121241072	11.3568829483533	11.1024437399247	NA	Halogeton_glomeratus_18743
Halogeton_glomeratus_18764	19.469522480374	19.2897328635079	19.1691040712429	19.2316819126196	19.3009582744435	19.1029721813284	19.314187374095	19.4003670882419	19.1622197369024	19.2431240083389	19.3630258783485	19.354490841514	19.1044018464539	19.2474698974779	18.9607695241418	Halogeton_glomeratus_18764
Halogeton_glomeratus_18769	15.3107617477388	15.4365521398682	15.2247767846585	15.5841527727735	15.2779929297765	15.8247770679666	15.6509916911545	15.2305529004705	15.4978821744951	14.9364339933387	15.5214893787851	15.6411212806037	14.9438847787955	14.6364568499571	15.4303310373833	Halogeton_glomeratus_18769;Halogeton_glomeratus_3663
Halogeton_glomeratus_18797	14.2282227104488	13.6706203701497	13.5117311224885	13.9225274873327	13.859217737652	13.8672504072797	13.751411472909	14.0029814689055	NA	13.989467686303	14.0613439398986	13.6826140145404	13.4136372155498	13.3964275299434	13.6038290850378	Halogeton_glomeratus_18797
Halogeton_glomeratus_18813	13.1526327052195	12.6495223369815	12.3171435469837	12.9018859419615	12.4156877364824	12.7856764760299	12.777343883893	12.5258748121679	12.1856032877674	11.8943909300826	12.9419460986158	12.8928313493284	12.3481639006512	11.8039553653008	12.3853462985419	Halogeton_glomeratus_18813;Halogeton_glomeratus_25242;Halogeton_glomeratus_6589
Halogeton_glomeratus_18815	16.4374743793627	16.1645463983424	16.0832138990842	16.6063103818916	16.5682298794677	16.6739092836059	16.2610606315175	16.2927892485894	16.3293482390349	16.2545588782105	16.389859559945	16.4776649936687	15.9152654906321	16.0786850951575	16.3151860632884	Halogeton_glomeratus_18815
Halogeton_glomeratus_18836	19.1507273627239	18.980469572546	18.8414289073694	19.0475781500618	19.0375787152943	19.0563603530235	19.0504222504291	19.0406501894658	18.9489289217097	18.5593583874549	18.8779229315387	18.8510610235475	18.6388040984991	18.9327165584002	18.5859691446823	Halogeton_glomeratus_18836
Halogeton_glomeratus_18868	15.3286309858808	15.0111135759025	15.2412887832926	15.1105453143634	15.0324024319745	14.9541500516891	14.8619386255796	14.7067689565893	14.7196951259309	14.7892057128146	15.2872687811484	14.817833259945	15.0468073445787	14.7942091780366	14.9072720408106	Halogeton_glomeratus_18868
Halogeton_glomeratus_18881	15.7414358042848	15.6728691115222	15.6298763275464	15.5904595161404	15.7953333378937	15.6911051971546	15.8987697114173	15.972301482015	15.7466577448579	15.5226800892149	15.7972672054289	15.576491447502	15.6627721636631	15.8788462828469	15.4204182771146	Halogeton_glomeratus_18881
Halogeton_glomeratus_18895	16.3409839596096	16.0274856847464	16.1608769826039	16.1831395296833	16.1666001645251	16.1166601584396	16.3002310309121	16.2174954651228	16.2484112805757	16.0119026669769	16.2795109346571	16.2590096472887	15.6143831476236	15.7079003434628	15.9394117312745	Halogeton_glomeratus_18895
Halogeton_glomeratus_18897	17.1902602410516	17.3880459885144	17.2143049307773	16.906530517525	16.8775118457448	16.4707881505348	17.3841337042966	18.0262316202189	17.5019128628398	16.4213118215253	16.77813842012	16.3467984741228	17.0827164884342	17.055744801468	16.4503821497215	Halogeton_glomeratus_18897;Halogeton_glomeratus_28429
Halogeton_glomeratus_18906	19.315384735661	19.3786448196208	19.4551019889306	19.3657527967997	19.2721497041444	19.3971660142603	19.5244500363129	19.5506498810794	19.4763815971782	19.1598335942019	19.4251055432901	19.4588839967938	19.2731315118652	19.2016169508916	19.3566401995335	Halogeton_glomeratus_18906
Halogeton_glomeratus_18910	16.4121867052202	15.9444862014878	16.2561065333412	15.8430239521739	16.1121457201927	16.0365082838854	16.1779361814045	15.9395613379791	16.1272628292245	16.0618399516324	16.5309566968404	16.4070428270482	15.7783049009174	15.5129234796478	15.5779881140436	Halogeton_glomeratus_18910
Halogeton_glomeratus_18911	13.4227682258438	13.2743682706442	13.253028901538	13.2859843958823	13.5296664996994	13.4218588900123	13.3738231072558	13.1264763943168	13.5186446482834	13.3052808252525	13.2923016409654	13.4788067955408	12.9239408899669	12.5684191201492	12.9457745589731	Halogeton_glomeratus_18911;Halogeton_glomeratus_27459;Halogeton_glomeratus_29553
Halogeton_glomeratus_18922	12.5147905072703	11.7977246059422	11.987603359839	11.4259921209407	12.2891827158988	12.1377073298494	11.4918872906246	NA	11.9212180295093	11.6905146702594	12.084665846036	12.1964464923265	11.9524280643623	11.7625642624287	11.9792460114548	Halogeton_glomeratus_18922;Halogeton_glomeratus_24416;Halogeton_glomeratus_30698
Halogeton_glomeratus_18926	16.1196734074181	16.0338208795024	15.9989190213247	15.960545493109	15.918010104256	15.9325542228705	15.919755033118	15.8164818471908	16.1713656540771	15.6410651716148	15.9188636153514	15.8462802672352	15.9183283591732	15.8192858392177	15.9790199392005	Halogeton_glomeratus_18926
Halogeton_glomeratus_18934	16.9531662174961	16.4415816367771	16.3168265096575	15.5006119413385	15.6987273834108	15.7589652980262	16.0386019525184	16.210010014146	16.1431546576739	15.8942405121232	16.3553850849639	15.9265179459585	15.9571371457288	16.0128590597424	15.2722153681832	Halogeton_glomeratus_18934;Halogeton_glomeratus_20287;Halogeton_glomeratus_29319
Halogeton_glomeratus_18951	24.4148667323679	24.2643295864917	24.4205466720888	24.4679209617993	24.219139257288	24.6524036641732	24.5588813547594	24.1677199903595	24.5017911916906	24.3323014172564	24.5725979475731	24.6274779826187	24.1701270022886	23.733878121459	24.3204127487521	Halogeton_glomeratus_18951
Halogeton_glomeratus_18977	16.1447101272048	16.2514270288932	16.018373837584	16.2489778947846	15.6879602776286	16.18376421953	16.409528098969	15.9606309713843	16.2306080012162	15.8073809696173	16.2257752111579	16.3401120422776	15.4357385150521	15.8008049104808	15.884542065333	Halogeton_glomeratus_18977;Halogeton_glomeratus_24869
Halogeton_glomeratus_19036	14.2833480967423	13.7202773964545	13.7621090103222	13.7397375618045	13.7951855074059	14.2697306913145	13.9698588123328	13.8563162251691	14.0096569047563	13.6945595955719	14.0239104161412	13.9575578262244	13.8626322596105	13.5768369662973	13.7537045908609	Halogeton_glomeratus_19036;Halogeton_glomeratus_27106
Halogeton_glomeratus_19040	14.3149930955996	14.0710610642439	13.9585840194612	14.3466377444707	14.1480760536849	14.6687899865644	14.554944507387	14.7937774269816	14.4815511746056	14.2967529529203	14.307670860711	14.1990118842744	13.9485102383319	13.8897200368407	13.330948198148	Halogeton_glomeratus_19040;Halogeton_glomeratus_24849
Halogeton_glomeratus_19046	14.3998507911587	NA	14.2809942775271	14.4393852242654	14.7773563535701	14.4421709281283	NA	NA	14.2502068969545	NA	14.3349711108318	14.5924038234541	14.1442749510696	NA	14.2623567679673	Halogeton_glomeratus_19046
Halogeton_glomeratus_19104	16.5980341665076	16.7043900323608	16.7831881797275	16.9966002996124	16.9993456461615	17.1353685366127	16.643486286818	16.506015659639	16.6303452949643	16.7227473956153	16.9495795567128	16.9346764699806	16.9611775636322	17.0026480317577	16.8983251837528	Halogeton_glomeratus_19104;Halogeton_glomeratus_22857;Halogeton_glomeratus_24294;Halogeton_glomeratus_26304
Halogeton_glomeratus_19105	12.1511447487947	11.813007531294	12.4129748911754	11.8938550255963	12.5201115302876	12.4974912097576	11.730197151233	11.4257098088845	12.3871005459005	12.1120672361409	11.5888905141947	12.0466291809337	12.2529878957723	11.1696574978295	12.8192156834794	Halogeton_glomeratus_19105;Halogeton_glomeratus_4924;Halogeton_glomeratus_6484
Halogeton_glomeratus_19109	12.3395515091629	12.6036455082788	12.0780446490078	12.0819083891793	12.1368769915316	12.5157512657169	12.6879111383821	12.0939328923473	12.3797748007244	11.8792513052235	12.3740849825281	12.5269142696359	12.0031688791415	12.2545753972239	12.2095723152749	Halogeton_glomeratus_19109;Halogeton_glomeratus_25561
Halogeton_glomeratus_19111	17.1085454475145	17.0666189528501	17.0259719028063	17.0197483790393	16.8278587361014	16.9926636557439	16.9527149225225	16.9794769622149	17.1073904583065	16.6565425720012	17.0485860314569	16.9774031505945	16.9054364457747	16.8913559946723	17.0127542894807	Halogeton_glomeratus_19111;Halogeton_glomeratus_23415;Halogeton_glomeratus_25603
Halogeton_glomeratus_19150	15.1425972387123	14.8854246825761	14.8165761990506	14.7544615211414	14.5928181241453	14.5840711639177	14.5054816645521	14.946244592208	14.7819470409832	14.786744404762	15.1717467009075	14.6134652533564	14.8782670243326	14.9249941190757	14.2407724784131	Halogeton_glomeratus_19150
Halogeton_glomeratus_19161	13.9746926977991	13.6007663547988	13.3389316469673	14.2528123764359	14.1322000609522	14.0542820490088	13.3236396183652	12.9412601729929	12.9102812502358	13.8676111422842	14.4489998702636	14.6196614061895	13.8415284710943	14.0570194259	13.2227115050226	Halogeton_glomeratus_19161;Halogeton_glomeratus_2551
Halogeton_glomeratus_19188	18.5063625537636	18.5119395406628	18.5046354281928	18.3747508002712	18.4034957246875	18.3423084466075	18.5586151564856	18.5393096601608	18.5253255581262	18.4515099610828	18.6559462188991	18.3239205605594	18.3805435043142	18.3060470607931	18.3018016765563	Halogeton_glomeratus_19188
Halogeton_glomeratus_19199	12.8720434039813	NA	NA	12.5702739904029	13.003807004958	11.8205300152103	11.8767930147218	12.7825468884881	12.0442865083382	12.7256841562018	12.1799380567632	11.9023623993832	10.9616184543497	NA	NA	Halogeton_glomeratus_19199;Halogeton_glomeratus_32796;Halogeton_glomeratus_38045
Halogeton_glomeratus_19227	13.0650050843396	NA	NA	NA	11.6456829805922	NA	12.7988936398238	NA	NA	NA	NA	NA	NA	NA	NA	Halogeton_glomeratus_19227
Halogeton_glomeratus_19262	13.4549689382018	13.2001032646698	13.4777554590036	13.8958630672072	13.2520491680712	13.0962817279279	13.4748186617081	13.2124699044758	NA	NA	15.0383271948232	13.5802483119827	12.9768310850163	NA	NA	Halogeton_glomeratus_19262;Halogeton_glomeratus_27480
Halogeton_glomeratus_19293	17.4446415734882	17.3757942054495	17.4213783732049	17.4338182081298	17.3707408345569	17.3195406620558	17.3316237555872	17.2226222495015	17.205203649606	17.0027956403942	17.3033245990264	17.3237236244666	17.0533777463599	17.1609921019871	17.0492897159517	Halogeton_glomeratus_19293
Halogeton_glomeratus_19364	13.759100767584	13.9374922994966	NA	13.7314088772068	13.7988655906982	13.7715442645018	14.2502729650069	13.8900779698853	13.9308810576041	13.7440520893347	14.3527189648766	NA	NA	14.1487665262239	13.6032126533015	Halogeton_glomeratus_19364;Halogeton_glomeratus_20106;Halogeton_glomeratus_49956;Halogeton_glomeratus_51876;Halogeton_glomeratus_53314
Halogeton_glomeratus_1937	12.7515828503746	NA	12.9359604510516	12.2467994659495	12.5558744940249	12.8181618145874	NA	12.5230717680414	12.6272584142235	12.232084806855	12.7740173794125	12.2580958486341	12.3573026525354	12.4591142442014	NA	Halogeton_glomeratus_1937
Halogeton_glomeratus_19373	11.1004799359051	NA	10.7610965668799	11.3872530915323	NA	11.7088985736211	11.9529822509528	11.6190723471741	11.856297916551	11.1905860942236	12.1621699878242	10.8796462629678	NA	NA	NA	Halogeton_glomeratus_19373;Halogeton_glomeratus_21702;Halogeton_glomeratus_33232
Halogeton_glomeratus_19376	14.9465847523961	14.6407119928984	14.8185306089275	14.5778322954538	14.4133089857023	14.4379357706413	14.6307034616998	14.522530797426	14.7445354195128	14.3462663854903	14.9766577815426	14.6066455427329	14.8021127893119	14.1107295429576	NA	Halogeton_glomeratus_19376
Halogeton_glomeratus_19380	13.659909504528	14.0569228380994	13.466189212534	14.2623519670164	14.3594768715576	14.3890712657216	14.4844013968722	14.0257187855545	13.992675403366	13.6301077909084	14.2114025329709	14.3567064346562	14.7604661102933	14.0959314227572	14.2361278336405	Halogeton_glomeratus_19380;Halogeton_glomeratus_29219;Halogeton_glomeratus_35052
Halogeton_glomeratus_19394	12.9406903408029	13.025575907853	NA	14.4983916639953	NA	NA	15.0354375565955	15.3620008668463	NA	NA	15.0335933036456	12.4104896859725	NA	14.4854799486423	NA	Halogeton_glomeratus_19394
Halogeton_glomeratus_19417	10.7896131517414	10.6834537086297	10.6390304131588	10.8015228414661	10.9913864851097	11.9468628406227	10.706942045523	10.9157639729994	10.7001774761261	10.414677049039	11.5222852340429	10.544687930694	10.5753456727883	11.7088615450868	10.1229570340907	Halogeton_glomeratus_19417
Halogeton_glomeratus_19428	13.2037944708131	12.6313551854522	12.5860531676124	12.7264886839565	13.0672604349907	13.4108062324367	12.621884325697	12.7354066426381	12.5139350348587	12.6720347419907	13.1405230512584	13.1393107283568	12.6916180968526	12.318881157087	12.3447936398535	Halogeton_glomeratus_19428
Halogeton_glomeratus_19432	20.2328207515575	20.1333906392731	20.3063367094408	20.2902253260405	20.341411504933	20.3878184964496	20.1691513262433	20.1061715714056	20.2603575674169	20.2340090207764	20.3610274517749	20.2591210458074	20.0823264522785	19.9869117408971	20.1158971855397	Halogeton_glomeratus_19432
Halogeton_glomeratus_19438	17.8196000293159	17.6788126198249	17.8323564945497	17.6477182597335	17.6954578971912	17.7360646052565	17.8189820582701	17.9828304870753	17.8724731781829	17.5566869905607	17.7815309595643	17.7363700435479	17.423819845974	17.4344031552145	17.3210037602202	Halogeton_glomeratus_19438;Halogeton_glomeratus_32323;Halogeton_glomeratus_42911;Halogeton_glomeratus_43154;Halogeton_glomeratus_4549
Halogeton_glomeratus_19445	16.4309071225949	16.4175855207847	16.4386446777536	16.3792189005263	16.3358179338101	16.2574130502906	16.5544622922204	16.4523616926271	16.6373448678719	16.0478772232571	16.502841951024	16.3091822316989	16.2640502105565	16.2427244422198	16.1505695925371	Halogeton_glomeratus_19445
Halogeton_glomeratus_19452	15.132973604783	15.0023612455963	14.7253415032026	14.790890193465	14.917956967092	14.9631261805223	15.0143925268272	15.1515984819079	15.030655072504	14.925611967979	15.1032326772895	14.8962603246427	14.8829736834966	14.3755280724962	14.5894542447969	Halogeton_glomeratus_19452;Halogeton_glomeratus_22820;Halogeton_glomeratus_32075;Halogeton_glomeratus_34973
Halogeton_glomeratus_1947	16.2501806669958	16.2873795949495	16.0375967992219	16.1077718152396	16.3274175066284	16.0579271793745	16.2402001877342	16.0525552655714	15.9942336988098	16.5582643251976	16.2686139159066	16.376306580965	16.3397920790473	16.4908985348527	16.2973304321424	Halogeton_glomeratus_1947
Halogeton_glomeratus_19502	13.6583721821158	13.5653805379251	13.4091577720268	13.5411470688633	13.5516592799549	13.6753598132362	13.648645070577	13.1111001885203	13.2795088531721	12.8791073322389	13.6760276807096	12.7613956571332	13.0387669120974	NA	12.8117529101242	Halogeton_glomeratus_19502;Halogeton_glomeratus_24767;Halogeton_glomeratus_27827
Halogeton_glomeratus_19512	13.4859246577121	13.3954935875439	13.7210381945686	13.8367234309912	13.4495871275377	13.6200920980606	13.2447382687464	13.1757082760701	13.2054867325542	13.0064894740219	13.4465608135377	13.556795699505	13.2731722398157	12.7881548227518	13.4650942512707	Halogeton_glomeratus_19512;Halogeton_glomeratus_19829;Halogeton_glomeratus_6133
Halogeton_glomeratus_19514	13.7491847615991	13.5544678220036	NA	12.8927938588951	12.7581222876462	13.1186798485393	13.7790946168763	13.5716902525035	12.7555379601802	12.7529902857842	12.796709345643	13.4504656945721	12.7358233012566	13.1861881819409	12.4152835300229	Halogeton_glomeratus_19514
Halogeton_glomeratus_19516	15.31483396117	15.1953097671724	15.2204510233332	15.3102443158422	15.1317782784947	15.3093223716733	14.9558547388509	15.017898040947	15.1206306313838	15.0765693956118	15.4023903567579	15.3045748106344	15.3288598786177	14.8119632564615	14.9500976187133	Halogeton_glomeratus_19516
Halogeton_glomeratus_19524	13.2463990348666	11.767226046685	12.9149096533041	11.6812269977384	12.5233466085423	11.6015988071276	10.8976338340234	NA	11.7249965010122	11.7109132530265	13.2975481656761	NA	NA	NA	11.754113443343	Halogeton_glomeratus_19524;Halogeton_glomeratus_26266;Halogeton_glomeratus_9870
Halogeton_glomeratus_19535	15.313584387879	14.9242336411242	15.0905860887593	15.2353175490654	15.0350769919686	15.451195264603	15.2673224783107	15.1761707965744	15.405466522033	15.2855321070446	15.3892659226463	15.5587652917172	15.0944100010878	14.8408929889072	15.221870916297	Halogeton_glomeratus_19535;Halogeton_glomeratus_28367;Halogeton_glomeratus_31079
Halogeton_glomeratus_1956	14.2199283227155	13.8164208384097	13.6716279077291	13.6192296082606	13.7246133226844	13.6682012516201	13.7097297808138	13.472030131462	13.8341326595642	13.8501381234669	14.1035193433722	13.9350547835646	13.1758745883996	12.8119707075627	13.5846831902704	Halogeton_glomeratus_1956;Halogeton_glomeratus_2006
Halogeton_glomeratus_19594	12.6781640420995	NA	11.6955994906975	NA	NA	NA	NA	NA	NA	NA	12.432421877169	NA	NA	NA	11.6065069489747	Halogeton_glomeratus_19594
Halogeton_glomeratus_19604	14.5367157268189	14.7313341262723	14.9131072454419	14.9890045794367	14.1419162127687	14.443653084611	14.3530528608749	13.6052222379721	14.0137343310135	13.9821269287661	14.9543743324707	14.9184705058394	13.96367589742	14.618739534144	14.8768338616489	Halogeton_glomeratus_19604;Halogeton_glomeratus_8566
Halogeton_glomeratus_19613	12.8714754690834	13.0426843773735	13.0437031596249	NA	12.7513235758063	13.3738640258039	13.3166289102622	13.3459338132202	13.1041054627783	11.7505215766815	12.7084408585012	NA	NA	12.5719300016775	NA	Halogeton_glomeratus_19613
Halogeton_glomeratus_19621	11.9477549449122	13.3621047712033	12.9761228613225	15.2251095627389	13.7037489604095	13.0147214065939	13.0431184984029	13.5874263320179	13.9474958294728	15.1329531146735	13.5502866634249	13.3616763192396	13.4014180425519	13.56435316482	12.8928221535781	Halogeton_glomeratus_19621;Halogeton_glomeratus_37510
Halogeton_glomeratus_19623	19.6278883948912	19.9888664343777	19.9461753603461	20.0841258214734	20.0926987325593	20.6225179424535	20.3249208104163	19.7793466807045	20.1500245396219	19.5978968126779	19.8955252475583	20.1299398105372	19.6469226812711	18.6962004741239	19.8815848673223	Halogeton_glomeratus_19623
Halogeton_glomeratus_19636	15.6470684672701	15.6755632112783	15.8257880941095	15.4792474469855	15.6988180376827	15.4827033517145	15.3284902092868	15.8612210104747	15.5104310074484	15.5588206219081	15.6395351788753	15.5561437232421	15.6228555268619	15.5518145791367	15.3656750398715	Halogeton_glomeratus_19636;Halogeton_glomeratus_50894
Halogeton_glomeratus_19649	14.4483764064431	13.4295408129125	14.2524109343903	14.8841574223398	13.6738103818826	14.2464078265814	13.1050123206278	NA	14.4625543233234	14.0261106083347	14.89305621842	14.9116613725568	14.2539847677224	13.8344486402861	14.6885018677892	Halogeton_glomeratus_19649;Halogeton_glomeratus_52746
Halogeton_glomeratus_19662	18.2343845419066	18.5068834267323	18.3462598704956	18.2835284328815	18.3232843894643	18.1318063614099	18.2052089351893	18.5361678421821	18.2504272806211	18.4000290656897	18.2483826786457	18.0527815725991	18.3349525907759	18.5844928780849	18.2649432120633	Halogeton_glomeratus_19662
Halogeton_glomeratus_19669	24.029213114125	23.9278019433634	23.9670531146844	24.0472215556917	23.9766438586602	24.1670732733407	24.0449891511207	23.8542913343479	23.9564424841701	23.989800015217	23.9555730411492	24.155011589401	24.1031235236296	24.1053032612399	24.058696261352	Halogeton_glomeratus_19669;Halogeton_glomeratus_27466
Halogeton_glomeratus_19677	13.8457056171348	14.0051664566775	13.6268551381748	13.7220617504688	13.5715495894847	13.4415565762117	14.0546437497536	13.7566277796717	13.9411162909713	14.0051083693283	13.7688798789385	13.6452886403593	13.3444863838633	13.5141877426791	13.4831631465036	Halogeton_glomeratus_19677;Halogeton_glomeratus_51057
Halogeton_glomeratus_19681	15.8414875612477	15.8182515005767	15.8365301346952	15.9813437655894	15.9630779911888	16.0652718524525	15.9282051600901	15.6143309265804	15.7350868988252	15.872787786087	15.9698122648199	15.9715182100901	15.5359160505007	15.7080588782691	15.7627433670126	Halogeton_glomeratus_19681;Halogeton_glomeratus_25036
Halogeton_glomeratus_1972	11.5165834254082	12.2227834176074	12.1003464579057	11.4134709807286	11.7936276985304	12.329184651529	11.4556259528979	NA	11.6219558504972	NA	12.2906394164897	11.6394201323309	NA	NA	11.511236287774	Halogeton_glomeratus_1972
Halogeton_glomeratus_19726	16.5080438994795	16.095106442588	16.1720997846596	16.2736155416097	16.1210897346153	16.7192839184278	16.6422126676095	16.4696229879831	16.1923969168914	16.0210014375229	16.2987644388152	16.4085076846668	16.9125062535779	16.9758768578718	16.2892251942845	Halogeton_glomeratus_19726;Halogeton_glomeratus_32392;Halogeton_glomeratus_40944;Halogeton_glomeratus_48851
Halogeton_glomeratus_19731	13.1729480458794	13.30816117351	13.2296606764979	13.4801775705133	13.4990555825809	13.2341294296457	13.2464833154276	12.5342588369058	12.9134732727503	13.327226580258	13.5161238576143	13.4180147619459	13.2730817572925	13.079211194721	13.2291533675554	Halogeton_glomeratus_19731
Halogeton_glomeratus_19752	15.6428135134257	15.6750404417756	15.2694966981482	14.7350872084044	NA	14.8566447318638	15.3016038848032	15.7813233422955	15.3468248340641	15.2897629129475	15.7381269649052	15.4502693668474	15.2406125107299	NA	15.0111511438638	Halogeton_glomeratus_19752
Halogeton_glomeratus_1979	21.1296258489449	21.3898104101438	21.1911696377633	21.3133098477996	21.4206013499888	21.2672693478981	21.1755871826469	21.1441355890485	21.0530985737156	21.3849771449037	21.3400771367781	21.5327172101589	21.6237604659455	21.6140394791745	21.4060599671737	Halogeton_glomeratus_1979
Halogeton_glomeratus_1982	15.2523155287467	15.0643239148538	14.7605373127654	12.7041305487368	12.6670062483748	NA	13.8973577087544	14.137682253004	13.554179786288	14.1901141426291	14.2317828438552	13.5482155847814	15.5936892198038	15.2548835864371	14.6430813690731	Halogeton_glomeratus_1982
Halogeton_glomeratus_19840	13.0766751566692	13.3732317206202	13.7312623887759	13.3442993239228	13.9431155323073	13.8043903908265	12.9804816252422	13.8432718383596	12.8271378537929	14.0723829729759	13.7363781183158	14.1714401967424	13.0530578931753	13.26023719589	NA	Halogeton_glomeratus_19840
Halogeton_glomeratus_19851	14.3232033526061	12.6810122601243	13.7102454878957	13.793583677889	13.7858160567705	NA	13.5606660705166	12.2980731739578	12.3203860299686	13.8459305406198	13.8125877001989	13.817293891277	13.9734903921695	11.8612785764888	12.3159699487719	Halogeton_glomeratus_19851;Halogeton_glomeratus_31095
Halogeton_glomeratus_1989	11.4263582762025	11.4602144241984	11.2622667042073	11.788528389541	11.6877021734583	11.8010832727215	11.4327480086259	NA	11.2081913250196	12.0604498618519	10.8591197751251	11.4328818026577	11.6659168868712	11.9321370842749	11.5371956161018	Halogeton_glomeratus_1989
Halogeton_glomeratus_19896	16.9494148140932	16.8011117373472	16.7362377043152	16.9826916320739	16.747210002814	17.0254794593143	17.0218855298605	16.9590444362214	17.1341233306708	16.6289574889397	17.1723622585774	16.9206146486444	16.4623564568969	16.4293379552822	16.6053119869149	Halogeton_glomeratus_19896
Halogeton_glomeratus_1990	12.4530820567837	12.9707755269741	13.0260148502107	12.9067864172218	12.8275867059895	12.8535223860172	12.471338157776	12.3433287242707	12.5168146813978	12.9679520413616	12.8641858377044	12.2690287883335	12.4304872383834	12.1218497579082	12.3439317092336	Halogeton_glomeratus_1990;Halogeton_glomeratus_2047
Halogeton_glomeratus_19930	20.4070644503691	19.9383021504064	20.0937371455133	19.2104271794482	19.4092453816757	19.2764303920357	18.4685764330509	18.5243991860052	18.6688787057985	19.5118679408801	19.8981470716099	19.8199623046526	19.4696228083895	19.4571142507098	19.5197315148919	Halogeton_glomeratus_19930;Halogeton_glomeratus_48962
Halogeton_glomeratus_19943	18.8232179724782	18.8541597323267	18.7270693087352	18.6555109063054	18.6712468896209	18.705168879604	18.710762017837	18.6398257272229	18.7861251629543	18.8235906762787	18.5970600259061	18.3419892678946	18.6302981293662	18.8100355434447	18.551904494945	Halogeton_glomeratus_19943
Halogeton_glomeratus_19951	17.2148225841606	17.3660638974709	17.2588325723918	17.1480689034488	17.0303280311084	17.256348165485	17.2520179816595	17.3529290272748	17.4105156134842	17.1290497655766	17.5130468183399	17.3261448211577	17.0262021240226	16.9781445881083	16.9133279209711	Halogeton_glomeratus_19951
Halogeton_glomeratus_19989	16.2161564640695	16.0531259411446	15.7160874608348	15.5398081218421	15.235499754725	15.4313129830784	16.0486089922601	16.5951729383987	15.7490256216234	15.5106896301618	15.4800379685566	15.6643125714457	15.8453984985504	16.0700543490809	15.4798292696586	Halogeton_glomeratus_19989
Halogeton_glomeratus_19994	15.9614116061039	15.7434797087614	15.7166548988594	15.7958435052166	16.0356670707209	15.8224647613042	15.745576031648	15.7670817702614	15.6978473176476	15.4376479973627	15.6675765601332	15.9579397510905	15.7961511039433	15.4754159957207	15.5766483048148	Halogeton_glomeratus_19994;Halogeton_glomeratus_23053
Halogeton_glomeratus_20044	14.8218334350286	14.3334636841297	13.169773016607	13.6805920914917	12.8601993191039	12.6987462745557	14.1319135885663	14.2656161359042	13.7723552925742	13.4238812672308	14.5018190758352	13.9622151077908	12.7965725558963	14.2045636862438	12.2108730764674	Halogeton_glomeratus_20044;Halogeton_glomeratus_21773;Halogeton_glomeratus_27888
Halogeton_glomeratus_20048	11.6503048413442	11.5741934775092	NA	11.7552846685853	11.9192026238917	12.2016150865044	11.0158802339149	NA	NA	10.483642254696	12.0332656767909	NA	NA	NA	NA	Halogeton_glomeratus_20048
Halogeton_glomeratus_20078	12.7950243122861	12.5820223804802	11.9347407382887	11.7291756769519	12.1817320761312	12.4590607967397	12.4883708150585	12.8158571307579	12.8707564742715	12.2717072928411	12.8420103729366	11.5313280631331	11.3463488523928	11.4923438288508	11.6054396636093	Halogeton_glomeratus_20078;Halogeton_glomeratus_21513;Halogeton_glomeratus_24362
Halogeton_glomeratus_20082	15.3141404993597	15.079508833677	14.7989410393456	14.9540657563847	14.6386585363767	15.0495617379648	15.074917422975	15.0380665337944	15.0954674229279	14.3690996802977	15.1084120664077	15.027604504599	14.3736437104863	14.5191072852504	14.2026802105747	Halogeton_glomeratus_20082
Halogeton_glomeratus_20101	13.4742431326965	NA	13.3646530548347	13.1926917379672	13.6179941625425	13.495596478685	NA	NA	13.2368692850856	NA	NA	13.048826159292	13.2270790102282	NA	NA	Halogeton_glomeratus_20101;Halogeton_glomeratus_21668;Halogeton_glomeratus_21921;Halogeton_glomeratus_22014;Halogeton_glomeratus_26542
Halogeton_glomeratus_20109	12.7085014901093	12.4233678432554	12.5176441801076	12.6456953532094	12.576413932036	13.4282829634427	12.3183005620607	11.3101045974825	12.8184541238285	12.5843876263997	12.6620899208711	13.1712419653793	12.1578223270066	NA	12.4200566912961	Halogeton_glomeratus_20109;Halogeton_glomeratus_29097;Halogeton_glomeratus_5481;Halogeton_glomeratus_6216
Halogeton_glomeratus_20113	10.8778794069762	10.6540497456449	10.9850276945685	10.9630545494243	NA	10.8615820597026	11.1771975946377	10.7516639618633	11.1517987259314	10.8426770099346	NA	NA	NA	NA	9.94934562612926	Halogeton_glomeratus_20113
Halogeton_glomeratus_20132	NA	NA	13.4995071062656	13.8094600866131	14.0718981146919	NA	13.0122227397426	NA	NA	NA	13.752906737301	NA	13.5700356233702	13.8231138089445	13.730544206595	Halogeton_glomeratus_20132;Halogeton_glomeratus_37356
Halogeton_glomeratus_20137	14.9848637608758	14.7337934647219	14.9276235891894	14.543151594992	14.8513101570049	14.6014935980005	14.8982985684277	14.8099353206183	14.9776691508667	14.7189152696346	14.7872086813858	14.5704270344744	14.5267946982616	14.1872116246234	14.4907041175348	Halogeton_glomeratus_20137
Halogeton_glomeratus_20138	NA	13.9433880939833	13.9036508446355	13.6976320774492	13.949631830311	13.8650332299633	14.2324430317092	13.9969599827278	13.5053792437296	NA	13.2805320575986	13.5267473124118	NA	13.6456630065494	13.4147503628112	Halogeton_glomeratus_20138
Halogeton_glomeratus_20143	13.3669641255608	13.8641049110326	13.4509509909541	13.8066999227889	13.1235498184272	13.3472932844432	14.2427283586182	13.8935423623825	13.7028827117562	13.5490104463468	14.0370581495176	13.2310816510035	13.061504331585	12.9379493208363	12.6917243040545	Halogeton_glomeratus_20143
Halogeton_glomeratus_20166	17.5519216982472	17.2309878424304	17.2021908774198	17.1227936851948	17.1666870822153	17.070046346827	17.1974451006254	17.3044920901499	17.4652438523779	17.0996613697379	17.5055194320429	17.1891311496281	16.9697053991799	17.0202021500748	16.8270982287881	Halogeton_glomeratus_20166;Halogeton_glomeratus_22368;Halogeton_glomeratus_23850
Halogeton_glomeratus_20168	19.2510980573182	19.1214158739665	19.1623216840425	18.9285831506422	19.0935861072897	19.0801620644657	19.1144886831121	19.1100194743227	19.0609969234662	19.0475778820474	18.9877520831908	19.0546711599259	19.1459212987269	19.144864556311	18.8203774798151	Halogeton_glomeratus_20168
Halogeton_glomeratus_20178	13.4421458528286	13.3636512714432	14.1248143496655	13.8221985496734	13.695153805185	13.8217704826753	13.2358470671638	13.2427830162024	14.0920506205055	13.4583394949004	13.6042891996786	14.2250350016778	13.1425275769895	13.7828448707681	13.8322477157345	Halogeton_glomeratus_20178;Halogeton_glomeratus_21885
Halogeton_glomeratus_20204	15.8748362654947	15.690141819733	15.5830068937285	15.273984976778	15.5505357645772	15.1134430634156	14.9674868413758	15.7239898949444	15.5702531150168	15.6776925603978	15.6308797137854	15.5066478235851	15.9020876799918	15.8442468547465	15.6520244959685	Halogeton_glomeratus_20204
Halogeton_glomeratus_20219	15.9291042659896	16.1289826209949	15.9628341773144	15.8270653112894	15.7297034314215	15.7681146154102	16.4835592467533	16.3340473104097	16.6292204046572	15.1928159544053	16.0180280737817	15.9446242098741	15.3929268227518	14.5812618763698	15.3858782295661	Halogeton_glomeratus_20219;Halogeton_glomeratus_3238
Halogeton_glomeratus_20252	14.7910875579238	14.5518706801229	14.7568241986827	14.3368453781023	14.5249101982306	14.6509184226517	14.6467476548573	14.8308442953069	14.8321047052979	14.5628257551769	14.3354400548303	14.2388650879832	14.2143253664838	14.055950162665	14.0721857671268	Halogeton_glomeratus_20252;Halogeton_glomeratus_23678;Halogeton_glomeratus_28077
Halogeton_glomeratus_20296	15.7038198486795	15.3083503629324	15.2625991743682	15.1174426115141	14.3951983741758	14.8928592560864	15.368203697784	14.9942697762652	15.4197086024208	14.8229940040283	15.5665841575684	15.1364930624072	14.7245919156292	13.8033980052707	14.4462874365023	Halogeton_glomeratus_20296
Halogeton_glomeratus_20298	NA	14.8369802039664	15.4962392419401	10.6715180470961	15.0975619387493	14.375347587329	NA	NA	15.3304419504039	14.988629871053	14.6137351151662	NA	14.9634417797775	14.7685082599625	NA	Halogeton_glomeratus_20298
Halogeton_glomeratus_2033	13.5113015151625	12.8984737097313	13.856921719593	12.7105809662397	13.47528363061	13.0257243643104	12.2248265886272	13.2918136249819	12.9430812472955	12.708819638143	13.0606609318138	12.6649005669164	12.8016173044847	13.0297443669096	13.3140569751096	Halogeton_glomeratus_2033
Halogeton_glomeratus_20335	14.8525800366635	14.7552006455615	14.6010336626689	14.0383949949172	14.120885918362	14.2865351116203	14.5680421476062	14.6369495119224	14.3973914935944	14.3732242868144	14.4732437533237	14.2618432820102	14.5094812899352	14.801119321231	13.90623936203	Halogeton_glomeratus_20335
Halogeton_glomeratus_20347	15.8367037689856	15.7799480678997	16.0616966877013	15.8571574702958	15.713349369097	16.3087662481268	16.1869224049519	15.5705589666806	16.0519794326836	15.8206031216674	16.0786602435581	16.0469119736836	15.6050198947862	15.2206891058294	15.7354865409855	Halogeton_glomeratus_20347
Halogeton_glomeratus_20349	15.1532365976128	14.8123464510555	14.7843597077044	14.6529118355307	14.3845021584194	14.6278296441944	14.8350057509345	14.6164226739242	15.1499461264166	14.2653321862322	15.0232566194932	14.7756177494221	13.651622508516	13.7827530570806	13.9882181174675	Halogeton_glomeratus_20349
Halogeton_glomeratus_20376	NA	NA	NA	11.773829351699	11.2099445061161	NA	12.1837766235211	NA	NA	NA	11.0612205642192	NA	NA	NA	NA	Halogeton_glomeratus_20376
Halogeton_glomeratus_20395	12.8006818345198	12.6715397800476	12.5349905704636	12.5500665750966	12.6532654041664	12.3773798911204	12.6866281364652	12.6371505868282	12.3595575823714	11.7005754366887	11.8937610177604	11.3806399251496	11.7785006841498	NA	11.9553101367384	Halogeton_glomeratus_20395;Halogeton_glomeratus_3998;Halogeton_glomeratus_5368;Halogeton_glomeratus_5850
Halogeton_glomeratus_20423	14.1122071405049	14.5909718761049	13.9730465381235	14.7939138039921	14.0741341740296	15.796833262188	14.8974926544355	14.1504502564315	14.2312511624662	14.3343659439909	14.6372664360063	14.0557316836465	14.096267293139	14.4343586579773	14.229858791087	Halogeton_glomeratus_20423;Halogeton_glomeratus_24276;Halogeton_glomeratus_26271
Halogeton_glomeratus_20438	14.9148709198999	14.7962531225491	15.0299648391947	14.4714552199443	14.5745174628832	14.7023160584814	14.4748206128649	14.5261469649926	14.4890502483696	14.5722523299595	14.6100952331135	14.5505358535027	14.6057780804702	14.3327020302007	14.405581646158	Halogeton_glomeratus_20438;Halogeton_glomeratus_23964;Halogeton_glomeratus_26453;Halogeton_glomeratus_28190
Halogeton_glomeratus_20453	14.7951216698184	14.6319202080723	14.6525355750521	14.5552877394182	14.4974925232726	14.364065125231	14.5124248801102	14.2816311040913	14.4930321234434	14.1249180251113	14.5347567088774	14.4933607762394	14.2575855675329	13.8309635104203	14.3566307631903	Halogeton_glomeratus_20453;Halogeton_glomeratus_22006;Halogeton_glomeratus_23132;Halogeton_glomeratus_24196;Halogeton_glomeratus_26638;Halogeton_glomeratus_7826
Halogeton_glomeratus_20472	13.6088645774776	13.0044960174946	13.4202036083117	13.3088528638382	13.4493511170693	14.8047903809357	13.4489394143908	13.179891054049	13.221669299903	12.8493468962691	13.3648149479976	13.5804148421427	13.2159075557369	12.8107464475797	12.7229618503598	Halogeton_glomeratus_20472;Halogeton_glomeratus_21664
Halogeton_glomeratus_20490	12.0093408700221	11.8279978032751	11.9578430282179	12.1801359663139	11.8753312829068	12.0833420242826	11.9936331418319	12.0809232035154	11.9719390650858	11.7858475873665	12.1652978260144	11.7945383878562	11.6967294570217	11.0479499061621	11.3054317581509	Halogeton_glomeratus_20490;Halogeton_glomeratus_21792;Halogeton_glomeratus_23071;Halogeton_glomeratus_24664;Halogeton_glomeratus_28276;Halogeton_glomeratus_30589;Halogeton_glomeratus_5919;Halogeton_glomeratus_6476
Halogeton_glomeratus_20492	13.6397552143901	14.1456900069618	13.8150978429096	13.7459759651263	14.0918061307616	13.9390507907754	14.0780259189773	14.3079393501855	14.349816186865	14.2494781264526	13.6712167748797	13.7233794140714	13.9589071694051	13.779677875932	13.6733714658283	Halogeton_glomeratus_20492
Halogeton_glomeratus_205	14.048810352761	13.8443314765896	13.6695195061859	13.8949318361485	13.535110927376	13.9772533571364	13.9034667581984	13.0181230401098	13.6716404399703	13.8493607720563	14.1006878220434	13.682604165512	12.9621920832031	12.5264438137035	13.0326268095528	Halogeton_glomeratus_205
Halogeton_glomeratus_20502	12.1128944965687	11.8851186452098	12.2834874407426	12.3051300225822	11.8273979759179	12.2116016787559	NA	11.8860314855348	12.2016465808116	NA	12.3487231966857	NA	NA	NA	NA	Halogeton_glomeratus_20502;Halogeton_glomeratus_21762;Halogeton_glomeratus_23120;Halogeton_glomeratus_26672
Halogeton_glomeratus_20553	NA	11.6465987491877	12.7189945217554	11.7842271773036	NA	12.0742828399842	NA	11.7557019687666	NA	11.9887730571421	12.1872722956717	11.8101627478322	12.6933973568078	NA	NA	Halogeton_glomeratus_20553
Halogeton_glomeratus_20564	20.0104772150939	19.7716831925206	19.8715288436521	19.9211722762781	19.9987795300384	20.0418528431152	19.9778585712585	19.9301639826196	19.9209689692265	19.8957916504048	19.9795334307461	20.0797066729055	19.7467361519892	19.8285484615999	19.7220598587407	Halogeton_glomeratus_20564
Halogeton_glomeratus_20576	15.5958014479253	NA	15.5534846497196	NA	15.3167948603736	15.9263234488341	15.4101986391536	15.6627624474517	15.5047811883574	14.8319680212597	15.3938695801229	NA	15.46019069167	15.3856550463515	15.3951043926107	Halogeton_glomeratus_20576;Halogeton_glomeratus_32970;Halogeton_glomeratus_41134
Halogeton_glomeratus_20586	15.6849806673248	15.8413785667401	15.6888916693493	15.7143044760241	15.5307744474638	15.6622131785508	15.6113612500007	15.4287908866522	15.74932470189	15.5228080192874	15.8174829454035	15.6748748192009	15.2955036068514	15.3493331338743	15.4134620215371	Halogeton_glomeratus_20586
Halogeton_glomeratus_20595	14.7554396122807	14.602169074306	14.4647317645952	14.5361947817802	14.405948401181	14.587401296532	14.5733883346748	14.3578978407683	14.5470744618719	14.6385241378207	14.3821926558748	14.2653762116019	13.2895605493513	13.477263566984	13.4573360707556	Halogeton_glomeratus_20595;Halogeton_glomeratus_23558;Halogeton_glomeratus_29587;Halogeton_glomeratus_37300
Halogeton_glomeratus_20596	14.0870150675373	14.2684518924576	13.854776130186	13.5729911557846	13.8294729472954	13.8843647306305	14.1533003621579	13.969696714141	14.4033642075466	13.6215764760666	13.7517273079796	13.6598771138452	13.3429245703322	13.4954759732834	13.3814937615162	Halogeton_glomeratus_20596
Halogeton_glomeratus_20597	14.1032181490444	14.1560587515787	13.8973133043198	13.811280266889	13.6726207768847	NA	NA	NA	NA	NA	13.7042083665836	NA	NA	NA	NA	Halogeton_glomeratus_20597;Halogeton_glomeratus_7610
Halogeton_glomeratus_20628	14.0329703388847	13.9604560257678	14.2817941394355	13.6490116646724	14.0368391209475	13.997553699726	13.5188170838699	13.8595994426569	13.5133380440737	14.0142983905995	13.9775506251535	NA	14.0190323086279	13.5043048338967	13.9194346262456	Halogeton_glomeratus_20628
Halogeton_glomeratus_20633	NA	NA	10.5737847528966	NA	NA	9.15854638250817	NA	NA	10.2462118304595	NA	NA	NA	NA	NA	NA	Halogeton_glomeratus_20633;Halogeton_glomeratus_22077;Halogeton_glomeratus_24030;Halogeton_glomeratus_44966;Halogeton_glomeratus_6832;Halogeton_glomeratus_7060
Halogeton_glomeratus_20643	15.5130491761198	15.5748949069165	15.1534417575598	16.316465165678	15.7322353557033	15.9461641239182	15.8550063498805	15.3437148272072	15.6853320564094	16.222243667704	16.2929123086291	16.3274989426035	15.412756454044	15.6778719110787	15.3307130177774	Halogeton_glomeratus_20643
Halogeton_glomeratus_20660	13.9045412833132	13.7085602170573	13.8826005003907	13.771964662894	13.5142828631081	13.9118092032556	13.7959558729252	13.655691310193	13.6905105666637	13.6834145956953	13.7307359227332	13.9024409036411	13.7952393425297	13.6101867177581	13.566336012409	Halogeton_glomeratus_20660
Halogeton_glomeratus_20681	16.1854394961473	16.1962346436533	15.203454889647	15.990943717791	15.3946097030721	15.4648153330781	15.99636767044	15.9275273943328	15.5724588430815	15.4672508640186	16.3790375929499	16.0836347163144	14.9675623587226	16.2581168921217	15.0910580941512	Halogeton_glomeratus_20681;Halogeton_glomeratus_31864
Halogeton_glomeratus_20685	17.6760642829183	17.5563881540272	17.0893328802301	17.6227245006267	16.8426661945288	17.2774693578227	17.550783399634	17.3102618573056	17.0007899506883	17.5007626442566	18.0501803851553	17.8548584344284	17.860126307619	18.0788739173566	17.4930888503988	Halogeton_glomeratus_20685
Halogeton_glomeratus_20686	16.1351839106912	16.1748146978131	16.1667840751596	16.0560963946598	16.2365912661527	16.367386020814	16.0302561133701	16.0914895729617	15.9771781904852	16.148767419831	16.2519951008604	16.2293651499008	16.3027345032591	16.1410187069134	16.2264529637609	Halogeton_glomeratus_20686
Halogeton_glomeratus_20689	11.7599603056715	NA	NA	11.7592302413815	11.9265252370144	11.91108461056	NA	NA	NA	11.46032302357	12.455691557792	NA	12.0402423171411	NA	NA	Halogeton_glomeratus_20689
Halogeton_glomeratus_20693	15.874864108779	15.710966838738	15.5673171596875	16.031750546157	15.839407001554	16.181167729243	15.7012584130563	15.8093282050432	15.5628199627831	15.3854067803868	15.8447983981271	15.8669791334121	15.2417733138205	15.8060660336914	15.4489816046889	Halogeton_glomeratus_20693
Halogeton_glomeratus_20709	NA	NA	13.3137308775708	NA	12.7776700994904	13.5624327650335	NA	NA	12.9302934032964	NA	NA	NA	NA	NA	NA	Halogeton_glomeratus_20709
Halogeton_glomeratus_2072	16.259053969913	16.09074958138	16.1345916546009	16.1080616458073	16.1037321986289	16.052527717442	16.2223345002261	16.0422293144688	16.0779556657793	16.1524265886618	16.4000900707988	16.1843052418499	15.7848297869833	16.0921336328166	15.7291176182534	Halogeton_glomeratus_2072
Halogeton_glomeratus_20720	13.2681518959434	11.5422331573225	13.3132357400826	12.6145996303076	13.2347807604073	13.3546505599719	13.1292430659531	12.6156258419404	13.2008566129005	13.2828220617086	13.4997148154087	13.3163918047343	11.8687124972873	11.404299302607	11.4534978696069	Halogeton_glomeratus_20720;Halogeton_glomeratus_23509;Halogeton_glomeratus_2661
Halogeton_glomeratus_20722	12.1457139040443	12.1373617995008	12.3946248854089	12.1799473931802	11.8364404706365	11.9156871512368	12.507501193011	11.7421721168472	12.53715008401	NA	12.394952688443	12.1710734374979	12.0526787004267	12.0023448260776	11.8671039862966	Halogeton_glomeratus_20722;Halogeton_glomeratus_25090
Halogeton_glomeratus_20756	14.1767696100333	14.7857408679419	14.8049892147834	14.0554283426472	15.02835974125	14.9076620837182	15.000410746363	14.7171543249735	14.736243781553	14.2651578030089	15.1104111096236	15.1709212738187	14.3430754539367	13.98325944429	13.8201626468474	Halogeton_glomeratus_20756
Halogeton_glomeratus_20770	16.4957483042269	16.468704707771	16.6569507025935	16.834969370181	16.5057960749522	16.7543631861872	16.3910776783954	16.3344352247618	16.4772669800772	16.6528810250211	16.6865393411048	16.7273275639	16.4254270924988	16.4893860067751	16.5651695538948	Halogeton_glomeratus_20770
Halogeton_glomeratus_20793	19.3310905033887	19.2976549144412	19.3109318431643	19.1299578193705	19.259762369256	19.0805421181292	19.2749467618398	19.3735801333577	19.2749357849861	19.0746677720887	19.2817163748793	19.0038084326027	19.2127494856795	19.1946163794756	19.0191758735	Halogeton_glomeratus_20793;Halogeton_glomeratus_51847
Halogeton_glomeratus_20794	14.6294164057906	13.9809139832729	13.9949903651258	13.809224432669	13.800556782356	13.83847639067	13.9267996833559	14.0140889941864	14.0473303995175	14.0417625931353	14.2130771994367	13.9852365255023	14.2276245292971	13.8549869591087	13.9628330631342	Halogeton_glomeratus_20794;Halogeton_glomeratus_23421;Halogeton_glomeratus_25909;Halogeton_glomeratus_28902
Halogeton_glomeratus_20813	18.4879064444708	18.8313229752224	18.3115074915213	17.9178707435884	17.7129558177049	17.789789035177	18.4804182766258	18.8603752132206	19.014850286198	17.1184082271981	18.1660352892649	18.01080540818	17.4804416086589	17.6581462490003	17.2950199485537	Halogeton_glomeratus_20813
Halogeton_glomeratus_20826	12.5088518169818	12.1774524139443	12.5427535647019	11.9088964730792	12.3522841192252	12.3646515769779	12.2222656452418	NA	11.9059429774591	12.2899699464236	12.3854875159593	12.3697658535726	12.0747067182372	11.3732924682552	11.4421339098543	Halogeton_glomeratus_20826;Halogeton_glomeratus_2984;Halogeton_glomeratus_3485;Halogeton_glomeratus_4222
Halogeton_glomeratus_20827	15.6186903628494	15.4030716865955	15.3657111841587	15.4569945368368	15.5181072199618	15.08492107775	15.6791769705265	15.2828675259044	15.5702120689465	15.4616715410808	15.6817742473393	14.2511801672892	15.3672811491015	14.8562347433104	14.9464559558678	Halogeton_glomeratus_20827;Halogeton_glomeratus_26614
Halogeton_glomeratus_20829	20.6793406055887	20.6578516097831	20.6828873797675	20.8474055409351	20.6038288050335	20.7223089008752	20.9836201509146	20.6490382495364	20.9562022962811	20.5952347678908	20.8935810228316	21.0494483358061	20.4584732232983	20.6547070061133	20.6454282701236	Halogeton_glomeratus_20829
Halogeton_glomeratus_20836	14.4083449163287	14.1645910304356	13.998228350969	14.1889435290404	14.3337886523299	14.3398221863207	13.9726768766923	13.8473725895593	14.0173967482416	13.9682473330058	14.2148536738512	14.2665013808733	13.818953560155	13.8972153114303	14.0346589003982	Halogeton_glomeratus_20836
Halogeton_glomeratus_20846	12.877597138857	12.909949313977	12.6157380162247	12.6224425096626	12.1394971799085	12.474630282883	12.6686846306934	12.4436112073677	12.4471094768715	12.1796946405754	13.1381288155554	12.9387069127348	11.5036239244997	12.5461600280407	12.0007156881088	Halogeton_glomeratus_20846;Halogeton_glomeratus_41549
Halogeton_glomeratus_20856	15.5444025293142	15.3961487051828	15.5010837832038	15.1800809700005	15.1571799457677	15.2638970769238	15.586659117947	15.557031118357	15.5972072878338	14.8264229055929	15.3885944195839	14.8576946888542	14.8759400372997	15.0315197990269	15.0451566626165	Halogeton_glomeratus_20856
Halogeton_glomeratus_20860	15.2646122387199	14.8375176827787	15.1221869804081	15.2582530596669	15.3441329737218	15.3866455200418	14.948894278842	14.7544957527554	14.841532631186	15.5463457595399	15.3530407051262	15.3671841563427	15.4255522990559	15.4173850576251	15.1766168042167	Halogeton_glomeratus_20860
Halogeton_glomeratus_20950	16.1084392010477	15.8968445486134	15.9463418295796	15.9811700891657	15.9649118575089	15.978085539456	15.9508232035997	16.077117898649	15.98532415839	15.848589903331	16.0592510405846	16.0735094027641	15.7698101654324	16.0463030462665	15.6539239481392	Halogeton_glomeratus_20950;Halogeton_glomeratus_28846
Halogeton_glomeratus_20961	14.1431661339708	14.0055675142049	14.1618914901323	14.1720692435546	13.988066938551	14.233233308014	13.9039315948328	13.2600081597436	13.9405612463853	14.0875721913076	14.473725791846	14.1677906369872	13.9947078710928	13.8020623873577	13.9554790888157	Halogeton_glomeratus_20961;Halogeton_glomeratus_25177
Halogeton_glomeratus_20962	15.2877416157872	14.4507986917968	14.6755514775917	14.6567819610003	14.0789810046523	14.0594417930184	14.6418667715353	14.5349115379058	14.7446752994339	14.2148790400861	14.8525320096567	14.7572452865578	13.9029517601065	13.6220952666872	14.2153585247168	Halogeton_glomeratus_20962;Halogeton_glomeratus_38998
Halogeton_glomeratus_20980	16.2309965263755	16.1485059846317	16.3167244557541	16.7966260148135	16.4215833167692	16.7073528083954	16.0441707989623	15.6242038451288	16.1809124577701	16.3387463236321	16.8807633513988	16.7516162423681	16.2236092792786	16.1132907170286	16.3612874462869	Halogeton_glomeratus_20980
Halogeton_glomeratus_21014	18.8672640384823	18.6462606852381	18.1512095198449	18.7931816065385	18.3173371026624	18.7548883529526	18.850890873906	18.7402979531102	18.3405156439013	18.141454816722	19.0097082674408	18.8199264836299	18.2870050510174	18.8066058235893	18.2965522906066	Halogeton_glomeratus_21014;Halogeton_glomeratus_32593
Halogeton_glomeratus_21026	14.3069423107027	14.169618938153	14.2208286549024	14.2087930962755	13.9109389649063	13.9771169497121	14.1147465681876	13.7972899950699	13.9784660987057	14.0344899808801	14.2903594586287	14.145664745686	13.8678372342713	13.3019186875729	13.4205303879994	Halogeton_glomeratus_21026;Halogeton_glomeratus_24570;Halogeton_glomeratus_3875
Halogeton_glomeratus_21030	11.5959930160304	9.95766917253299	NA	11.2943445603108	11.2874381510123	11.6343060760219	NA	10.2054900165627	NA	NA	11.2955788180212	11.4808871202042	NA	NA	NA	Halogeton_glomeratus_21030;Halogeton_glomeratus_52320
Halogeton_glomeratus_21039	13.3788265280388	12.5795122848377	12.496699729452	12.5587973666152	12.9109758487731	13.2671230661072	12.4528467842394	12.3179131708053	12.5683805574347	12.1718066360046	12.6255741584818	12.3784823160443	12.2794140809322	12.207843184481	12.1583535474049	Halogeton_glomeratus_21039
Halogeton_glomeratus_21060	14.3329213721739	14.2366200698695	14.3587211148239	14.3966062791783	13.7924059710458	13.9164772889932	14.3509032265556	13.8874759075571	14.0283904297901	14.1156184487259	14.3907045020068	14.4015469724767	14.0327630820124	14.0392228346237	13.7610913829559	Halogeton_glomeratus_21060
Halogeton_glomeratus_21068	13.2385768529027	12.8075363550304	13.1257614575592	13.1672063232172	13.1211332915654	12.9417914099914	12.9119244639496	13.2008481077469	12.8518083216381	12.948608540613	13.315329869549	13.3921709639752	12.8953724572888	12.8045440642518	12.748923168338	Halogeton_glomeratus_21068
Halogeton_glomeratus_21071	17.0145966190859	16.5585998812312	16.6300969506651	16.4510702260744	16.1745266838246	16.2188868085443	16.6116462626092	16.5387431934213	16.2956033704283	15.7254238201484	16.653408475704	16.4744452355058	16.0583009205123	16.1203354855118	16.1923695005032	Halogeton_glomeratus_21071;Halogeton_glomeratus_31237
Halogeton_glomeratus_21072	13.585575749351	13.4285686659953	13.8331613032748	12.968709272144	13.0443620584826	13.5967815355845	13.2643570228356	13.0438219270648	13.7612911154752	13.1439443562479	13.0786828124635	13.3646828762051	NA	NA	NA	Halogeton_glomeratus_21072
Halogeton_glomeratus_21076	12.0481149127773	12.3084642664014	12.6883343044408	10.7295369457739	11.8910971666199	11.6642001707002	11.5388896050679	10.6408276160003	12.4634349211066	10.8610065923299	11.294244614009	11.2372444846016	12.0152040663988	10.7071268370518	11.6518873861045	Halogeton_glomeratus_21076;Halogeton_glomeratus_31209
Halogeton_glomeratus_21100	14.3823618186588	14.351244172762	14.2261549047215	13.8104690561343	14.0320626379037	14.4679735521882	14.2271547348679	14.3470116833409	14.4431250034757	13.801852109556	14.4151248923501	13.7672058632337	13.1871880307512	13.3575441256853	13.5496023776487	Halogeton_glomeratus_21100;Halogeton_glomeratus_30967;Halogeton_glomeratus_31426;Halogeton_glomeratus_31936;Halogeton_glomeratus_32068;Halogeton_glomeratus_34361
Halogeton_glomeratus_21130	18.2596309426469	18.0310703322958	17.9667467117867	18.3559352346606	18.2428110033164	18.1707111107808	18.5581399230348	18.3869605175867	18.1595109081498	17.8519661080299	18.2937611315746	18.2555922338242	17.9742669250036	18.4142140038343	18.0649984410014	Halogeton_glomeratus_21130;Halogeton_glomeratus_53411
Halogeton_glomeratus_21133	20.6784449506528	20.5847781667018	20.5289117180848	20.1730967311749	20.3718013006282	20.2580821719256	20.3767811693948	20.4944269178471	20.3306592401328	20.371529420873	20.2877514314507	20.2126577060315	20.295875937063	20.1152376369451	20.1057101383344	Halogeton_glomeratus_21133
Halogeton_glomeratus_21141	13.4491341920594	13.2781506440107	13.4647145961011	13.5335452762056	13.1658354562637	13.1043838116146	13.5935549258382	13.4836983299439	13.6957969096883	13.600733949732	13.3571123081254	NA	13.1898084778384	12.9304574379019	12.9907481077273	Halogeton_glomeratus_21141;Halogeton_glomeratus_304
Halogeton_glomeratus_21148	14.5610738778769	14.3833817872072	14.3880149972436	14.3268783605535	14.4541031864632	14.454369018894	14.3247698817888	14.2233340733292	14.3383526322525	14.2834578808065	14.3332365302545	14.3490424611251	14.0330008906301	14.045660406411	13.8552495166373	Halogeton_glomeratus_21148
Halogeton_glomeratus_21163	15.5428173366442	15.358274078713	15.3460757276389	15.5232082239101	15.1816191728129	15.4181520383761	15.4150417085499	15.5073024540534	15.3299689706785	14.9359796099013	15.6653549632432	15.4836150916447	14.9835641872213	15.2466066114828	15.0550133214692	Halogeton_glomeratus_21163
Halogeton_glomeratus_21179	12.4035166965719	12.0968091042202	12.5967883561531	12.4383880219702	12.419213199019	12.3927593258334	12.4174922969283	12.2055279812512	12.7998672973889	11.9286009888377	12.532145121131	12.5185740750305	12.3090726139648	12.5338935486511	11.9749037382658	Halogeton_glomeratus_21179;Halogeton_glomeratus_33591;Halogeton_glomeratus_34780
Halogeton_glomeratus_21194	17.0326031969712	16.817359022337	17.0228995729163	17.1709588955791	17.0545671369713	17.1074020874411	16.8723374258581	16.7485146593548	16.9138381339054	16.7380206925575	17.0597363766332	16.9898307177044	16.8699119859131	16.8085883672328	16.8662720909255	Halogeton_glomeratus_21194
Halogeton_glomeratus_2120	18.647783150273	18.6555194910255	18.5235211379929	18.5047757037357	18.686311870274	18.7267679759678	18.7243926965813	18.781607958367	18.5510317849299	18.2905201021102	18.3934983594925	18.5269734887538	18.4192328786638	18.6352592385992	18.4273771100676	Halogeton_glomeratus_2120
Halogeton_glomeratus_21201	13.0324020525981	12.9023146081974	13.1025245779252	12.9967115685175	12.6232654714035	12.9559142530645	12.7887615432037	12.8640656619918	12.806119041145	12.5535017604396	12.9678161443457	12.9278595980733	12.5942385799231	12.6430331023868	12.5147151506278	Halogeton_glomeratus_21201
Halogeton_glomeratus_21213	15.9362955534881	15.6513892737685	15.7290636223827	15.543532453396	15.8771433701292	15.7295806308357	15.660502388028	15.7043937859776	15.5082119058349	15.5909484778194	15.8975723970498	15.9714477295006	15.4018346030625	15.6000254967767	15.1010273748485	Halogeton_glomeratus_21213;Halogeton_glomeratus_46673
Halogeton_glomeratus_21229	14.4672340654414	14.7567468898497	14.5543265793882	14.3549429427158	14.5445853426276	14.5955972476256	14.4282404561159	14.6207642935143	14.5660630026467	14.7320483639609	14.473144799686	14.4715011894451	14.4048692414553	14.5975708715372	14.3282678848802	Halogeton_glomeratus_21229;Halogeton_glomeratus_47684
Halogeton_glomeratus_21233	15.8595353498459	15.8820591260176	15.5355281166803	15.5871437204399	15.4881841477083	15.5340452949468	15.7447378859239	15.7328940498048	15.8458623170866	15.6769158516534	15.8763923402628	15.4792528152844	15.2714249124135	15.4295012695765	15.1958323555137	Halogeton_glomeratus_21233
Halogeton_glomeratus_21242	16.0982633331385	16.2124521605582	16.0168470122641	16.0177754669588	16.1210066743619	16.0254340154559	16.049107194848	15.9317932928858	15.8176087212245	16.1006391111876	16.0178834024153	16.0890476010399	15.9726222362894	16.2270462497593	15.9075085171087	Halogeton_glomeratus_21242
Halogeton_glomeratus_21246	15.2739996993708	15.3086174429808	15.5020911996948	15.3237575786701	15.2933473636384	15.3594777118049	15.4699859526097	15.3428364306599	15.6135745765592	15.3919695790914	15.355736847834	15.1897588755317	15.0208591734983	14.9356041635519	15.0228803568686	Halogeton_glomeratus_21246
Halogeton_glomeratus_21266	21.3019924316004	21.3756407901643	21.2175123359402	21.4498181728144	21.2324017450736	21.2830959649085	21.3782536561641	21.3975034462281	21.126013544026	21.1979460504826	21.4655041209584	21.2265958898872	21.29617034892	21.5499217166184	21.3488800822345	Halogeton_glomeratus_21266
Halogeton_glomeratus_21270	14.0079062701538	14.0879868945609	13.8657262306627	13.8493379724906	13.5141020609152	13.5254677622255	13.7407137461103	13.596835917139	13.5309710268037	13.5562852342275	13.9247878698109	13.891817112132	13.8391793394536	13.5213487685164	NA	Halogeton_glomeratus_21270;Halogeton_glomeratus_22758
Halogeton_glomeratus_21274	16.5639486366987	16.3516949721479	16.535461221899	16.6850255538939	16.3184488165108	16.4338841543267	16.4623479814272	16.2304130011061	16.7437887294309	16.3400984248776	16.8502786016868	16.7024050641016	16.0411365369972	15.9107310027164	16.3004308483001	Halogeton_glomeratus_21274
Halogeton_glomeratus_21278	15.4182658503516	15.13206379513	15.33370453511	15.421436614889	15.4707307353091	15.1694691696388	15.2693461633939	14.998303635796	15.3101920937865	14.8741295735841	15.4864061756917	15.3874317068172	15.2764111929379	15.0007395876251	14.850336633315	Halogeton_glomeratus_21278
Halogeton_glomeratus_2128	13.5496527081298	12.3989863364157	12.3333571953465	12.5609379497888	13.08326066839	12.8985022113198	12.8738487443214	11.8877408576384	12.2096303788729	11.8464156484384	12.6306351749649	12.6100859971901	NA	11.4663580969816	NA	Halogeton_glomeratus_2128;Halogeton_glomeratus_2401
Halogeton_glomeratus_21288	12.8581519787571	12.5985903303337	13.0794530396385	12.7169366325993	13.0643579794725	12.9462626946867	12.2903218814144	12.7915729568781	12.676173552301	NA	NA	12.7035046744106	12.5607710100224	NA	12.7028774677654	Halogeton_glomeratus_21288;Halogeton_glomeratus_28559
Halogeton_glomeratus_213	13.9520363678272	13.633781595182	14.3596530426539	13.8923545589368	13.6799572019269	14.2549563003398	13.8711139117226	13.2516477655582	13.9063006999695	14.0614329183647	14.1796613119088	14.1014566394767	13.3323102005084	13.0512574404062	13.4553406690783	Halogeton_glomeratus_213
Halogeton_glomeratus_2130	16.3718545017134	16.5047586747052	16.5039515511334	17.0495094478158	17.3458548798207	17.6439630443195	16.7792425050171	17.0783360837483	16.8381012053547	15.9766924267288	16.3258337348627	16.2368075007647	16.3180584835766	16.5515328464489	15.9992418933226	Halogeton_glomeratus_2130;Halogeton_glomeratus_40723;Halogeton_glomeratus_49590
Halogeton_glomeratus_21333	16.5224514534216	16.1816231884458	16.4309037522345	16.2124306166713	16.2255218784482	16.3464199592722	16.2405342692782	15.9162562946608	16.0854819751914	15.8117468117923	16.5384970494878	16.5336600160931	15.8014156948474	15.956996216962	16.1336488884573	Halogeton_glomeratus_21333
Halogeton_glomeratus_21356	13.254701386265	13.0655087861283	14.0427729743713	12.9293143602414	12.3488103831668	12.6232547195415	12.9933813081862	13.8424119662233	14.3509385150006	13.1697150224927	12.9635931233057	12.9344376440601	13.8268254572289	13.1391067451732	13.5277187633893	Halogeton_glomeratus_21356;Halogeton_glomeratus_22467
Halogeton_glomeratus_21369	13.698383297525	13.6078841337849	13.5577650567993	13.7364290139078	13.3861486096575	13.6487983796434	13.570145331181	13.3717883801007	13.4874125208347	13.3386206662937	14.0741436457336	13.638320977899	13.2728729925877	13.3824752929023	13.4443325793788	Halogeton_glomeratus_21369
Halogeton_glomeratus_21373	17.949821446474	17.9164020808004	17.9402015798587	17.9369711233677	17.7646201667397	17.9356532083929	17.9455889568663	17.9026584277422	18.0447823538938	17.6333877172714	17.80818784263	18.0589186634591	17.8763802560766	17.9094737359812	18.1004539277317	Halogeton_glomeratus_21373
Halogeton_glomeratus_21386	19.2029934091334	19.2206727029194	19.1873816037755	19.5306913265793	19.5167201036812	19.5739093520588	19.4101504017596	19.3028698736382	19.3106849279199	19.3400610396579	19.3908432550402	19.4943279348182	19.0793595100628	19.2230361860616	19.2675556574544	Halogeton_glomeratus_21386
Halogeton_glomeratus_21422	15.8899365762709	15.7943316309251	15.9912028512061	15.897751486945	16.0942883540823	15.8648854362905	15.9538224249603	15.996227295451	15.9025176647182	15.3350920924913	15.5925842876225	15.4235892815851	15.7010899166355	15.5106501894634	15.1941292865173	Halogeton_glomeratus_21422;Halogeton_glomeratus_23342;Halogeton_glomeratus_26085
Halogeton_glomeratus_21465	12.3619160925445	12.637495148672	12.7262614496887	12.148296489318	12.6043767810195	11.775483176628	12.3499237435711	12.6052054315367	12.5369400086681	12.1822102402397	12.5709887776574	12.4289487028741	12.4947850528198	12.4582302196265	11.4244236554378	Halogeton_glomeratus_21465
Halogeton_glomeratus_21476	11.4681642392121	11.097930702344	NA	11.2714761498168	NA	NA	11.5175914194481	11.8342754691093	NA	10.6845571993488	11.3451711364402	11.4756446465901	10.7724553877929	NA	NA	Halogeton_glomeratus_21476
Halogeton_glomeratus_21494	13.7217460555954	13.642773672492	13.3336125229065	13.8148437457185	13.4632295056624	13.0028445049394	13.5542043351135	13.1744842348729	13.7604126716541	13.0349017665231	13.2600127186339	12.4202418752303	12.9828536926201	12.7350915568862	13.0654143967995	Halogeton_glomeratus_21494
Halogeton_glomeratus_21497	16.7110053536843	16.3457949021368	16.0567571983991	16.7896938511727	16.4216950185615	16.4475163089732	16.0236741394869	15.702637088952	15.6849986518342	16.731116504231	16.9711015058499	16.9399010787721	16.4750737465369	16.4494654302818	16.3622983187924	Halogeton_glomeratus_21497;Halogeton_glomeratus_27495
Halogeton_glomeratus_21520	17.8604904426482	17.5884566501985	17.4827537855322	17.5665267806831	17.3864486662708	17.3236711110351	17.4141809599962	17.5128835049621	17.3213653010875	17.274879533577	17.7154866512141	17.4970274025799	17.3673257060504	17.2641382623599	17.1382597631352	Halogeton_glomeratus_21520;Halogeton_glomeratus_25819;Halogeton_glomeratus_27937
Halogeton_glomeratus_21526	17.7958957940072	17.8822574561589	17.9253015882714	17.6946029164114	18.0502284710471	17.9854682626208	18.0485553135245	18.3207017941989	18.1465269509072	17.7558335461254	17.2355264399844	17.1090998925465	17.4341562317165	17.5166179213495	17.679953815976	Halogeton_glomeratus_21526;Halogeton_glomeratus_27022;Halogeton_glomeratus_35120
Halogeton_glomeratus_21552	12.6303496921242	12.6506657688861	12.63161101193	12.6628472289717	12.5698591750076	NA	13.2845317036843	12.7231080926864	12.830713485174	NA	13.0251853544122	13.1910938858853	12.6409514903627	NA	12.4040218451889	Halogeton_glomeratus_21552;Halogeton_glomeratus_22839
Halogeton_glomeratus_21554	14.3685931759673	14.732464708467	14.3586604107303	NA	NA	15.0057252076965	14.5695492028569	14.197814756563	15.0299884785327	NA	NA	15.1808495028239	14.0833276272372	14.4625463033019	14.5123503692939	Halogeton_glomeratus_21554;Halogeton_glomeratus_27200
Halogeton_glomeratus_21586	15.5515714336137	15.4622355256319	15.4794393295082	15.262437279796	15.4359495769247	15.3218410675509	15.5504646999318	15.3980829718305	15.5458214588469	15.2104436895966	15.2155793454756	15.1113903584017	14.9922090415256	15.0153396154161	15.135500138647	Halogeton_glomeratus_21586
Halogeton_glomeratus_21627	15.9584082310049	15.8367467775786	15.841080801951	15.9123016990236	15.8690521761905	15.5830483304868	15.7224569908433	15.7171377430512	15.6847891811327	16.0066823728315	16.001577951494	15.7635903560372	15.7248873256884	15.8291297705065	15.5832587442015	Halogeton_glomeratus_21627
Halogeton_glomeratus_21634	21.1461382505203	21.231368044533	21.3480052694811	21.1515361047813	21.1254474166702	21.3178522466145	21.5226134955991	21.4308182320318	21.4439155543349	20.9499216231338	21.2748311226046	21.3235112435087	20.9865116032823	21.1541208532041	21.1876867486872	Halogeton_glomeratus_21634
Halogeton_glomeratus_21654	15.3063255950553	15.0627253096645	NA	15.0314205670732	15.0353329869159	15.3732550963851	14.9643681282123	NA	15.3412857810301	NA	15.1567404224174	NA	NA	NA	NA	Halogeton_glomeratus_21654;Halogeton_glomeratus_24220
Halogeton_glomeratus_21663	13.1773336882595	12.9911924816129	13.07108630666	13.0646752949664	12.7257751042929	12.8327286455318	12.4316077326513	13.0333181367762	12.9193803707111	12.2340674792691	13.120324163524	12.7344273393165	13.055945318411	12.2119385415656	12.6749047995692	Halogeton_glomeratus_21663;Halogeton_glomeratus_24681
Halogeton_glomeratus_21665	11.2675864884959	11.7871011816719	NA	11.6084772816552	11.891703543909	NA	11.4920420397461	11.4732468162444	11.3619765055411	10.9968985209802	12.6350510455135	11.033296367103	11.6865406613331	NA	12.4318619461228	Halogeton_glomeratus_21665
Halogeton_glomeratus_21674	18.7258465696847	18.7180660586568	18.6900807495922	18.6208133836379	18.5989631512841	18.6898003478031	18.6472640359232	18.6134538229773	18.6140302763955	18.6966151016456	18.8088626815092	18.7653966207796	18.5249575694471	18.6654146501938	18.5103113884227	Halogeton_glomeratus_21674
Halogeton_glomeratus_21685	16.1912245663038	16.0051902971752	15.698418877852	15.6913670562602	15.5743497113015	15.9174194233709	15.8987521905831	15.8403237449002	15.7283101519323	15.3950097791616	15.880792671636	15.672832170744	15.4404939891188	15.351659315856	15.5206381148832	Halogeton_glomeratus_21685
Halogeton_glomeratus_21723	13.7398841232171	13.785614272318	13.3208445700264	13.7128779232168	13.3050918600729	13.4400224071189	13.3558114938144	13.3091177330357	13.4675883959223	13.3277740195353	13.7739421214592	13.7469356959809	13.2848483144061	13.6551661444853	13.0974036130367	Halogeton_glomeratus_21723;Halogeton_glomeratus_32525
Halogeton_glomeratus_21787	16.1590550380711	16.0597868398963	15.9378176297876	16.2618806919677	15.8719888224967	15.9007106663743	16.2790118513992	16.1804098649569	16.3142125683636	16.2271154601543	16.3830329205352	16.197275123965	15.9131814744455	15.9135519399485	15.8324194867129	Halogeton_glomeratus_21787;Halogeton_glomeratus_24851
Halogeton_glomeratus_21790	14.7108134827677	14.4459228440093	14.3642633083823	14.625724225378	14.5810416812075	14.1159533645634	13.9939541488786	14.4983631390534	14.3465379101551	14.3245015868076	14.7139367510997	14.4579369955711	14.0027716262293	14.5277840672778	NA	Halogeton_glomeratus_21790;Halogeton_glomeratus_31950
Halogeton_glomeratus_21810	15.5300759851474	15.6360279745006	15.471639540604	15.2642150901171	15.2050496911467	15.5292841875685	15.4255966134288	15.2026082092626	15.6492737794559	15.2814600534678	15.3736156902677	15.3762658726065	15.1425507402696	15.0053548170872	15.0411205499537	Halogeton_glomeratus_21810
Halogeton_glomeratus_21822	17.2248807071162	16.9133566751311	16.8355756268666	17.2271356422493	16.8939751975288	17.0445230348165	17.1150989132659	16.8155182954367	16.7288819398329	16.7194255420733	17.1871268065537	17.2067824599912	16.728757118041	16.9107673997416	16.7381373027502	Halogeton_glomeratus_21822;Halogeton_glomeratus_38392
Halogeton_glomeratus_21826	14.3000755951027	14.4276185420756	14.1613896084161	14.5111283969617	14.5228332577279	14.558830808923	14.4221384964564	14.4974988702735	14.1899219398246	14.181853269378	14.3205243823487	14.269367115755	13.8557564851396	14.1837295106909	13.8741923384433	Halogeton_glomeratus_21826
Halogeton_glomeratus_21827	15.9054418230028	15.8507720042882	16.039398908505	16.5889227300521	16.4359916025982	16.5595474485974	15.9181086115705	15.6573557765983	15.9588745124337	15.9211272980516	16.2737413184267	16.1880776945722	15.8846157821713	15.5140183705109	16.0007388055344	Halogeton_glomeratus_21827
Halogeton_glomeratus_21829	14.2678924125156	14.1245684834074	12.8387019737099	14.3570978549665	12.9833546772197	13.3135117186775	14.4306335744714	13.9367834087142	14.4132659189171	14.0516073367602	14.4597870012477	14.3776528864695	12.3221064769845	13.8511208939848	12.6318985025652	Halogeton_glomeratus_21829;Halogeton_glomeratus_31239;Halogeton_glomeratus_47184
Halogeton_glomeratus_21869	11.9036736163989	13.7778197092183	NA	12.426945606577	NA	12.3332311359068	12.2252766580882	NA	NA	NA	11.9672279830451	12.3469533780235	NA	11.7125940899051	11.3479946899405	Halogeton_glomeratus_21869;Halogeton_glomeratus_27637;Halogeton_glomeratus_28054;Halogeton_glomeratus_29274
Halogeton_glomeratus_21874	14.728142547787	14.7876316530171	14.7776546756062	15.2429824428641	14.779118203269	15.2151697268473	14.5450582146003	14.6561359673134	14.4329226907241	14.8083916259547	14.7958082223508	14.8257800220701	14.9338940636062	14.9102241641327	15.0615840352747	Halogeton_glomeratus_21874
Halogeton_glomeratus_21880	15.0426578366618	14.734659739555	14.9583609651382	14.8932077288477	14.87353225795	15.0638985004543	14.6820505367526	14.7510610109337	14.3630396610658	14.5500449112888	14.8697071948695	14.9406386490746	14.8940209578249	14.7543261988151	14.4499182094164	Halogeton_glomeratus_21880
Halogeton_glomeratus_21888	11.8400355000862	12.5465889884916	12.1036675561374	NA	11.5055085666942	11.6808762720485	11.4646005815163	11.7127198056478	11.2975052536324	12.0756709158521	11.4271572362192	12.0964545120584	NA	NA	12.5733524668497	Halogeton_glomeratus_21888;Halogeton_glomeratus_24108;Halogeton_glomeratus_36692
Halogeton_glomeratus_21898	16.7033495863368	16.6146578880752	16.5827905115321	16.7585129675951	16.53580337163	16.4956771315818	16.9498027695912	16.4831050531535	16.8695649141104	16.425602466173	16.7786379749056	16.7286302802478	16.3717434603396	16.2367266285859	16.5312097560187	Halogeton_glomeratus_21898
Halogeton_glomeratus_21904	14.8425767388537	14.9775454231783	14.9929170079841	15.1866970476759	15.3296551079116	15.305535930279	15.0996185425314	14.8709305791809	14.95176774807	15.0428574315495	15.0409087474773	15.2871820274764	14.9963188912627	14.987505579942	15.3847592672074	Halogeton_glomeratus_21904
Halogeton_glomeratus_21930	14.332131511881	14.0539680805475	14.3217783427794	14.3167933170421	14.4387751294115	14.4793112242157	14.2987378824286	14.1868636090402	14.5695229160562	14.152114055635	14.608530620976	14.3895621314189	13.5572505564076	13.9310794799304	14.0260095672792	Halogeton_glomeratus_21930
Halogeton_glomeratus_21933	15.5703145613826	15.4530423122531	15.3626686427548	15.3669138763149	15.2882095576129	15.3626655846848	15.4741701814452	15.3790036816608	15.5150577241397	15.1066687674038	15.2820363651341	15.1131317452877	15.1917436290552	14.7030126128459	15.1131772213176	Halogeton_glomeratus_21933
Halogeton_glomeratus_21935	12.1189384957069	12.5261188038197	11.9422387240484	NA	12.8225921447182	12.5199040933769	11.8913049715455	NA	12.2401655183881	12.5667308746631	12.6807065438113	12.4612590106626	11.8827900054568	NA	NA	Halogeton_glomeratus_21935;Halogeton_glomeratus_2409;Halogeton_glomeratus_28268;Halogeton_glomeratus_3031
Halogeton_glomeratus_21942	16.9545008353872	16.9347989171537	17.0802698978252	16.9079065457623	16.9063296555946	16.9918299856626	16.7025073986949	16.7247819982055	17.039844314872	16.9108066441518	16.8971626612119	17.0107064463535	16.9376832133744	16.8535445951118	16.892209915518	Halogeton_glomeratus_21942
Halogeton_glomeratus_21957	14.9520376383927	14.8777835600919	14.9913300085672	14.9056817513123	14.6685925082433	15.0985792699197	14.9141891394763	14.9596027137776	14.9722019830975	14.9593846810037	15.1051705033464	15.1087066730288	15.0588338983051	15.1029339521643	14.9176051568482	Halogeton_glomeratus_21957
Halogeton_glomeratus_21962	12.5873687299991	12.6478095031437	12.4652761746396	12.2336553607899	NA	NA	12.0237476706397	12.0016710475569	NA	NA	12.3761893316292	NA	NA	12.8451382241852	12.086463808385	Halogeton_glomeratus_21962;Halogeton_glomeratus_36760
Halogeton_glomeratus_21969	12.686582624149	12.3906910152458	12.5391235254732	13.077867411513	13.0433945399258	12.7913437732242	12.1941828018083	12.5552348651306	11.9963432860624	12.2797733859188	13.1994379419082	13.1272070903206	12.5314318583531	12.4537761304957	11.7976901604638	Halogeton_glomeratus_21969;Halogeton_glomeratus_33779;Halogeton_glomeratus_9843
Halogeton_glomeratus_21981	15.3168664469937	15.2802573338516	15.2374642925949	15.2819173472354	15.096439361112	15.2469842178082	15.2784376753525	15.1836112744836	15.3923526337474	14.7772892836312	15.0890350629483	14.9896297081763	14.990421148642	14.8702555908975	15.048161696141	Halogeton_glomeratus_21981
Halogeton_glomeratus_21992	11.86880555217	10.4856602287255	10.7194852158269	11.0329334941146	10.7422353543584	10.8138833976259	13.065154718006	10.6210655471391	10.9513102376533	10.6671698983285	11.1480980553627	10.9445898937251	10.7675137926487	10.515168938414	10.4160499258406	Halogeton_glomeratus_21992;Halogeton_glomeratus_27516;Halogeton_glomeratus_30140
Halogeton_glomeratus_22055	23.7752358450059	23.5770973705517	23.4882593557306	23.6380219504662	23.504935660935	23.450974991272	23.5617448154256	23.5629338664343	23.5564708556326	23.5794680570585	23.7291784901605	23.6481611392378	23.5516456327884	23.5315681225078	23.4564294130004	Halogeton_glomeratus_22055;Halogeton_glomeratus_26323;Halogeton_glomeratus_36402;Halogeton_glomeratus_38649;Halogeton_glomeratus_39575;Halogeton_glomeratus_40686;Halogeton_glomeratus_41123;Halogeton_glomeratus_41699;Halogeton_glomeratus_45280;Halogeton_glomeratus_45954;Halogeton_glomeratus_46068;Halogeton_glomeratus_48197;Halogeton_glomeratus_49606;Halogeton_glomeratus_50023;Halogeton_glomeratus_…
Halogeton_glomeratus_22058	17.3797797118744	17.3505285221	17.2557089720574	16.8015424762288	17.1247429296102	16.9397995335293	17.0416848341742	17.0625923394107	16.97488021538	17.0473454758409	17.2424471749404	17.0568706875566	16.9102473654324	16.9280278938981	16.6645129661209	Halogeton_glomeratus_22058;Halogeton_glomeratus_23349;Halogeton_glomeratus_31669
Halogeton_glomeratus_22069	12.6567651295303	12.1443055655747	12.5211757726714	12.8381043160229	12.7076371461013	12.6422282387452	12.5938420696603	12.4856531089266	12.952893004092	12.4083890697309	12.7635917187236	12.6223043971585	NA	11.9595766271176	11.9716027590069	Halogeton_glomeratus_22069
Halogeton_glomeratus_22070	17.2465498090926	17.5647598712244	17.279605570632	17.328835818134	17.3138718318527	17.075005645501	17.4756669931412	17.1710511638776	17.2522713739396	16.9174912729376	17.6763233305892	17.4054611155484	17.1262435041517	17.5222536010902	17.2101413249274	Halogeton_glomeratus_22070;Halogeton_glomeratus_28741
Halogeton_glomeratus_22099	16.3749662940177	16.1499528550261	16.4829103684083	16.5947056770467	16.4190297354564	16.6707948753468	16.500444397195	16.2830323194522	16.5034544507028	16.5527540606594	16.728453481482	16.9243511395727	16.3477934626667	16.0615163258591	16.3936634857598	Halogeton_glomeratus_22099
Halogeton_glomeratus_22120	13.9400700441852	13.4632095824701	13.8852871637186	13.7036152505581	13.9055306610103	14.1101031564786	13.5347519331622	13.3409837829782	12.8905981151192	NA	13.7666161373281	13.5776404881718	NA	NA	13.3619884421734	Halogeton_glomeratus_22120;Halogeton_glomeratus_26806
Halogeton_glomeratus_2214	18.0129971259358	17.8247602293035	17.7291566957426	17.4083655815544	17.5758546300302	17.6735368004393	17.7697913127046	18.0074564078988	17.9383857295446	16.8937257718958	16.9877650754867	17.0913896630487	17.1015300261081	17.0009065396388	17.0020444940474	Halogeton_glomeratus_2214
Halogeton_glomeratus_22159	13.5563597793586	NA	NA	NA	13.1854397771261	13.7502209396611	13.3629423213935	13.0532691723201	13.4635980834493	13.1213532626915	13.4805627529575	NA	NA	13.0714888768575	13.4326158261386	Halogeton_glomeratus_22159
Halogeton_glomeratus_22160	12.0514161807203	11.2559473303619	11.4102790978325	11.7790467763509	12.3018975111876	12.0281636230484	11.5678784856541	NA	12.6784095188968	11.0666774492346	11.8433273183383	11.343390616994	11.3991250135396	10.9484718474376	11.3793731504595	Halogeton_glomeratus_22160
Halogeton_glomeratus_22179	13.5312101690756	13.0503566219336	13.1937058438363	13.2971103884634	13.4338689992365	13.5508359518491	13.2739588291224	13.1656793557429	13.0944374838252	13.0155812782639	13.3797884277103	13.5634308052885	13.1955925304912	12.9643737062906	13.1660157258603	Halogeton_glomeratus_22179;Halogeton_glomeratus_22564;Halogeton_glomeratus_23029;Halogeton_glomeratus_5964
Halogeton_glomeratus_22181	19.1846563814109	19.0509303451541	19.0364165726246	18.7093979412004	18.7703949829197	18.7128386574269	18.9365180157439	19.0216078506109	18.9340872450546	18.7829530670624	18.8487476468875	18.7600755384049	18.7137975455733	18.7622001980748	18.5429234071233	Halogeton_glomeratus_22181
Halogeton_glomeratus_2219	14.5466488743278	14.3596167459725	14.5009844377731	14.5429276958655	14.6602169949365	14.3463425731512	14.614161036482	14.5431969177347	14.228879113066	14.5631581121051	14.5271186791568	14.4042093757524	14.0910897264928	13.9381162153958	13.8136322686494	Halogeton_glomeratus_2219
Halogeton_glomeratus_22215	14.7330584877705	14.7825333814931	14.982100222134	14.9643010901964	14.8799053950889	15.1399165917058	15.085859584834	14.5900792745129	14.8086745056116	14.6723859560593	14.7459382997888	14.9426554263517	14.8959858650223	14.6830783667776	14.5754984378578	Halogeton_glomeratus_22215;Halogeton_glomeratus_22948
Halogeton_glomeratus_22239	13.7379238825401	14.0135846381341	13.9390535820256	13.9184567089087	14.1247169178159	14.1305587136666	13.8034869229575	13.9219546827002	13.7752821630346	14.0780161347077	13.9416842360239	13.7491498620897	14.1795820716827	14.2954043194195	13.856193663324	Halogeton_glomeratus_22239
Halogeton_glomeratus_22246	14.0097413889448	14.0609014622806	13.46842386731	13.8495388797426	13.199197366917	13.6472639329429	14.2196765278106	13.8529651465411	13.6808333396642	13.0358637294813	14.0030176933382	14.209069751047	12.9139838426891	13.4038869819192	12.6520544900719	Halogeton_glomeratus_22246
Halogeton_glomeratus_22255	15.0713169387176	14.8840646698831	14.9390827590104	14.8592774814373	14.9538632378473	14.8833484194837	14.976788200822	15.1123557869661	14.9089718109209	14.7325963051321	14.8372936065402	14.9723548909655	14.387440612322	14.8143271364733	14.6796097612805	Halogeton_glomeratus_22255
Halogeton_glomeratus_22257	15.0949323252438	15.0103623146566	14.9973012521313	14.96026341054	15.1428002804037	15.2129108122373	15.0676516737593	14.9368087265457	14.7982457031091	14.9331294983249	15.0668619319033	14.9858978648141	14.6412100364712	14.7631576637344	14.45111404938	Halogeton_glomeratus_22257
Halogeton_glomeratus_22279	13.6324803013944	13.3306478841525	13.2915851918095	13.6669725164583	13.6266203419424	13.8235997865767	13.4593977662359	13.1694829511563	13.5694184177751	13.6669745043964	13.7785724528966	13.3746496365275	13.1845555055389	13.0722844584938	13.0666511317336	Halogeton_glomeratus_22279;Halogeton_glomeratus_30277
Halogeton_glomeratus_22282	15.6392640226702	15.4321025398062	15.5982362660248	15.6317576967866	15.3948108233277	15.732435703132	15.6251284809046	15.4367888670386	15.7835198913355	15.2316252772844	15.3082562497903	15.2001507575815	14.8181265597387	14.5600150236665	15.3439834105499	Halogeton_glomeratus_22282
Halogeton_glomeratus_22285	14.7064261748441	14.5868365260222	NA	14.8226291385033	NA	NA	14.774848765699	14.3190906432317	14.7245915930607	NA	14.8518774589243	14.8426680710393	NA	14.4452295675759	14.6876799885974	Halogeton_glomeratus_22285
Halogeton_glomeratus_22300	11.5720281925398	10.5254208279346	10.1883469160491	NA	10.1252929543874	11.363941585551	11.3881234045434	NA	NA	NA	11.5104715488718	NA	NA	NA	NA	Halogeton_glomeratus_22300;Halogeton_glomeratus_30167
Halogeton_glomeratus_22318	12.3545926452417	12.4344075252388	12.6585788508899	12.2958263051796	12.2938515531344	12.5920926049605	12.8901670688955	12.8096056872982	12.547108656474	12.8983725854924	12.9436911286018	12.5965980418944	NA	12.4731193206567	11.9460302874504	Halogeton_glomeratus_22318
Halogeton_glomeratus_22322	15.1775918051528	14.7760676864481	15.1108049416411	15.1346749856722	14.8963138276295	15.2439113200045	15.2215912483185	14.7805807997431	15.1864988930185	14.8280041909492	15.2261263015367	15.1684809783451	14.7615742074837	14.7059470531947	14.9490811261884	Halogeton_glomeratus_22322;Halogeton_glomeratus_27456
Halogeton_glomeratus_22341	17.31446370087	17.0781711999675	17.0603084064812	17.0967694678103	16.9648094318432	17.1834839292627	17.2531040954444	17.2562141898017	16.9942311473739	17.0248364692235	17.1883569641356	17.1901638097245	17.0003629979665	17.0166969173376	17.0788169415833	Halogeton_glomeratus_22341
Halogeton_glomeratus_22358	15.7232139813506	15.8135248816528	15.782939372672	15.8803958086587	15.5309711287938	15.6332240030129	15.9631823510039	15.6979928533866	15.8233247472943	15.7756056304969	15.8710395590057	16.1957517665421	15.719762837358	15.7199978067468	15.7993371635011	Halogeton_glomeratus_22358
Halogeton_glomeratus_22371	18.4231706755238	18.265184271462	18.3091180339889	18.2815015380924	18.16034674629	18.1784651207829	18.2600944657063	17.9978172665586	18.131323194057	18.1233518626831	18.3079555721817	18.1422894922158	18.3217236118819	18.2692639100407	18.2405202200163	Halogeton_glomeratus_22371
Halogeton_glomeratus_22374	13.9076185245292	13.8802206075285	13.9289893045772	13.645153567645	13.4287862497989	13.5254016684186	13.9516647892418	13.7933275559309	13.1938343744443	13.3646369494837	13.5689617527249	13.8072365031374	13.3145534893152	13.9559473817588	13.4074398699443	Halogeton_glomeratus_22374
Halogeton_glomeratus_22394	12.7579908658385	12.4484531871941	12.5777141050214	12.6151998792195	12.6984715022634	12.3445437125301	12.4109249799871	12.543649513368	12.1494607111807	12.2958324953367	12.7116413309615	12.6448095226094	12.0453262748256	12.0828478943587	NA	Halogeton_glomeratus_22394;Halogeton_glomeratus_33016
Halogeton_glomeratus_22434	15.6520979221675	15.1221908487635	14.9611987113622	15.2106023662807	14.8429172078348	14.8744965957129	15.2662156612875	14.904957265298	15.0117870958564	15.2218779456075	15.4041924022904	15.0910486778609	NA	14.1095829776127	14.433004958271	Halogeton_glomeratus_22434;Halogeton_glomeratus_42928;Halogeton_glomeratus_48333;Halogeton_glomeratus_52048
Halogeton_glomeratus_22435	12.734833437381	12.6138716630405	12.517194067964	12.5055212635339	12.5816025563563	11.9118332763341	12.7689830730712	12.8748415990795	12.4724842012755	11.3991351810659	11.9982259028974	11.6776575925915	12.1547122627812	12.2990113743515	11.8284795712989	Halogeton_glomeratus_22435;Halogeton_glomeratus_25917;Halogeton_glomeratus_45875
Halogeton_glomeratus_22441	13.2516652289915	14.2997721131627	12.09120713001	12.5584105454053	12.4699916582214	12.1518304272605	12.6087999924836	12.5030646876619	13.5117506005973	12.4622190459113	13.180725515931	12.8761178401131	12.5648418991552	12.8935815178532	NA	Halogeton_glomeratus_22441;Halogeton_glomeratus_27069;Halogeton_glomeratus_3850
Halogeton_glomeratus_22450	16.3943718550827	16.2039010137766	16.209059985186	16.0394374945713	15.9509141458622	16.1828504430103	16.3660657195267	16.0398501181881	16.5982663304045	16.0464324825427	16.2444275137846	16.1180439784584	15.8008716202122	15.7292689017267	16.0347615892767	Halogeton_glomeratus_22450;Halogeton_glomeratus_25377;Halogeton_glomeratus_30026
Halogeton_glomeratus_22461	12.4072373426605	12.0627581531419	NA	11.8855210839977	11.4977708676017	NA	11.5612703345441	11.3280981438386	11.44455377473	NA	11.856697590396	NA	NA	12.3479463926407	NA	Halogeton_glomeratus_22461
Halogeton_glomeratus_22478	NA	11.8764705344009	14.0259073540104	NA	12.3284720585888	12.2531794948955	11.9154094007986	NA	NA	13.7403825919913	13.70062285678	12.6353665287557	12.0442079728734	12.570877023182	11.8367094105585	Halogeton_glomeratus_22478
Halogeton_glomeratus_22516	20.5125669835315	20.4489318202255	20.3831713533677	20.5542327488997	20.3430293311502	20.361814741766	20.3246220319567	20.3696838968064	20.3169481082768	20.4054548451703	20.6397535429861	20.6113337165882	20.2776159006145	20.3837415171815	20.3446899261486	Halogeton_glomeratus_22516
Halogeton_glomeratus_22532	14.3099377869783	13.958028690513	13.9041929002505	13.7887017070102	13.3803304326077	13.671442648693	13.8097174259717	13.4073822279757	13.9777604883692	13.6922606361951	14.3705119067198	13.972103437371	13.419121810334	13.3529071734515	13.4220753389989	Halogeton_glomeratus_22532;Halogeton_glomeratus_30342;Halogeton_glomeratus_31064;Halogeton_glomeratus_31371
Halogeton_glomeratus_22562	NA	NA	12.9759889284748	NA	12.6704875713333	12.3976497696335	NA	14.6274260817452	13.5514736119515	14.0020296957324	15.3012086433069	14.7681622388259	NA	NA	NA	Halogeton_glomeratus_22562
Halogeton_glomeratus_22569	14.7814679427157	14.7712368378574	14.7183087722143	14.6466107426923	14.6873986129504	14.5429652985619	14.625073394528	14.7228617414582	14.4545129562289	14.3898589061498	15.0020628925777	14.7620021395943	14.5783473149289	14.6963182222973	14.4571109929388	Halogeton_glomeratus_22569
Halogeton_glomeratus_22584	13.0116519106853	12.7851385898012	12.6331676702024	12.3785306435444	12.36553585217	12.2718767749538	12.567928431866	12.3265539224175	12.2607285094281	11.9026200625819	12.606654802412	12.5401475925931	12.4468214500792	12.4116186307106	12.3691005134218	Halogeton_glomeratus_22584;Halogeton_glomeratus_8035;Halogeton_glomeratus_8088
Halogeton_glomeratus_22588	13.8173792675904	13.6598461829947	13.8868107824887	13.7131341103413	13.8248584105539	13.812100811811	13.7139728179357	13.618565682539	13.8588169806189	13.2660437037932	13.7355750876356	13.7336279579129	13.1902091222749	13.0570396384197	13.2570440559139	Halogeton_glomeratus_22588;Halogeton_glomeratus_30571;Halogeton_glomeratus_7933
Halogeton_glomeratus_22597	12.2599905855228	12.3329864966401	12.1469260845735	11.6024952906242	NA	NA	12.7571568257916	12.2513603289852	12.0781840608833	NA	11.9489148087621	11.6914734411726	11.86518079351	11.8274617902855	NA	Halogeton_glomeratus_22597;Halogeton_glomeratus_22729;Halogeton_glomeratus_29505
Halogeton_glomeratus_22603	15.5092257115731	15.5089217841734	15.4375282492382	15.6151157046613	15.9881042253765	15.6554918613718	15.5492478546767	15.4635874063821	15.7153981246569	15.2534780539571	15.7552854722337	15.1101317883215	15.0657895201316	15.1089300811897	14.336476711546	Halogeton_glomeratus_22603;Halogeton_glomeratus_28576
Halogeton_glomeratus_22612	12.6364101810708	12.2454009377296	12.5948198582067	12.6672491041042	12.30305601181	12.5648943968334	11.6680186185219	12.4035161650201	12.7286072408162	12.0352499321924	12.7018799162192	12.5347987176916	12.0911633858575	12.1990402005912	12.2715117727856	Halogeton_glomeratus_22612;Halogeton_glomeratus_26250
Halogeton_glomeratus_22638	13.9331376076908	13.402757714447	13.608994709772	14.0471119976515	13.8985209020243	13.9184189932876	13.888592152882	13.7901534791185	NA	14.1833270901347	14.0482462285505	13.8871655927276	13.7755289971538	13.653637781741	NA	Halogeton_glomeratus_22638;Halogeton_glomeratus_32848
Halogeton_glomeratus_22639	22.1573513282759	22.2640953497495	22.0122659207748	21.9721543074936	21.8932052014706	21.7410795464889	21.959738635981	22.0438423569689	21.7977646771466	21.971558657749	22.0877119139042	22.0699967973787	22.0192939451851	22.3163734607071	21.8538567380824	Halogeton_glomeratus_22639
Halogeton_glomeratus_22647	15.7507327749542	15.6527310767725	15.5200891000038	15.4660794291077	15.4774811929535	15.3653211853706	15.3801845037628	15.5294111992266	15.5299200448443	15.4710731072356	15.5418970303757	15.4752713865576	15.5490325631583	15.492650466596	15.1052430735355	Halogeton_glomeratus_22647
Halogeton_glomeratus_22738	14.6784356500449	14.563476291192	14.5415927925637	14.4685754549746	14.0110054985582	14.1440708993276	14.3936869594777	14.4106308849471	14.5407222255506	14.5033556104936	14.7585532937186	14.7139922334069	14.0682074263838	14.2830923098384	14.0788147476005	Halogeton_glomeratus_22738;Halogeton_glomeratus_25514
Halogeton_glomeratus_2274	14.3149289562491	13.469744475857	13.9568733337604	13.8518486696957	13.6490227066805	14.01097650783	13.7793918746702	13.9990071116016	13.8288077904339	NA	14.1233382099485	13.8441211161846	13.8809028319288	13.741526569383	13.8177558563367	Halogeton_glomeratus_2274
Halogeton_glomeratus_22768	14.7430172178788	14.7847462851434	14.8999001050331	14.6681248740145	15.0968328174204	15.420229396907	14.6773182499246	14.298254906818	14.9142936444778	14.712408887483	14.6133765666583	15.0623431862851	14.7974983138063	14.5884551153556	15.0836026014818	Halogeton_glomeratus_22768;Halogeton_glomeratus_24945
Halogeton_glomeratus_22779	18.7724216279773	19.0144297835937	18.9031201806493	18.806238880438	18.6781346520276	18.8308497866877	18.7868374951198	19.2687177322535	19.1202205833082	18.6436800274319	18.6631785803234	18.5225747732492	18.7383658838945	18.8943546376987	18.7228493952252	Halogeton_glomeratus_22779;Halogeton_glomeratus_51801;Halogeton_glomeratus_52630;Halogeton_glomeratus_52891
Halogeton_glomeratus_22809	18.2665002596057	18.4353989050102	18.214206012296	17.9931479940796	18.0241130961463	17.8851138755789	18.0184620807533	18.2452132530862	18.1434242732239	18.3379999689148	18.19543030583	18.0364355277838	18.4234365503824	18.3931081759634	18.1569587839242	Halogeton_glomeratus_22809
Halogeton_glomeratus_22829	13.2039913187777	13.4866700556437	13.4274553611001	13.3940717182129	13.1614336193927	13.2554561720247	13.1855931343158	13.2722914666148	13.2595581339464	13.3371769248835	13.5242100829663	12.774259881067	13.3397388652252	13.3796949976838	12.8761362068957	Halogeton_glomeratus_22829;Halogeton_glomeratus_47255;Halogeton_glomeratus_51372;Halogeton_glomeratus_52324
Halogeton_glomeratus_22831	17.7829417163202	17.6343644211388	17.7652299450086	17.7355866599224	17.4798434580721	17.7859320145629	17.8812603867188	17.6019618515858	17.8437278561907	17.4644687148781	17.9105091915388	17.7065787836745	17.1799140364882	17.1846850420358	17.5087310448289	Halogeton_glomeratus_22831
Halogeton_glomeratus_22849	13.1845975454491	NA	12.7130586106791	12.2227809739004	12.181893471684	11.7881045185461	12.8750477827227	11.6799319801499	11.7756950274301	NA	12.987123311471	13.0044871335478	NA	NA	NA	Halogeton_glomeratus_22849
Halogeton_glomeratus_22859	15.8917687257679	15.8551628190482	16.0870934228052	16.0649421915673	15.7548653735879	16.2387270063937	15.9824075446706	15.6622361921984	16.0763913866233	15.8589607344518	16.3091674032035	16.3252201684978	15.5324738008393	15.3414662994735	15.6909050453405	Halogeton_glomeratus_22859
Halogeton_glomeratus_22864	16.8755298877646	16.9154381457748	16.823406099935	16.0372024309263	15.9240377000825	16.4372921152774	17.0155100971633	17.2264430266478	17.1885127037134	16.1967099931907	15.974474963705	15.8465455444967	15.977075637207	16.0414776810939	16.0469168707982	Halogeton_glomeratus_22864;Halogeton_glomeratus_23411
Halogeton_glomeratus_22869	20.0085221904875	19.9146459154261	19.8042555637841	19.9546392141204	19.879322151253	19.9341690698478	19.8603402278547	19.8924470461937	19.8701689740774	19.8439544347835	20.0495398470007	20.0041377289861	19.7408697548866	19.9764050473084	19.7415692658772	Halogeton_glomeratus_22869
Halogeton_glomeratus_22913	11.9048501749042	11.391777104235	12.387116435341	12.2046233981223	11.6813982240613	NA	12.069151109735	12.2130831047966	12.3578917472803	NA	11.9198424729424	11.613915535904	NA	NA	10.9539214898089	Halogeton_glomeratus_22913
Halogeton_glomeratus_22930	12.3296610372534	11.9316141159868	12.2960466769289	12.1923326952095	12.2362806166313	12.2751607445166	11.4359680292812	11.6878971719085	11.9338872500602	12.1859410028888	12.5481064212213	12.2228708566986	11.8387786919579	11.6284425149305	11.8788184085701	Halogeton_glomeratus_22930;Halogeton_glomeratus_25513;Halogeton_glomeratus_34314;Halogeton_glomeratus_9468
Halogeton_glomeratus_22934	14.4169813462664	14.2993540088532	14.5423697145013	14.4321553194112	14.2577263492751	14.690499047099	14.2735252584891	14.3901173985961	14.5202046892223	14.4591186609166	14.4571924997318	14.4497476892587	14.3572460137229	14.3101522092953	14.2543908796614	Halogeton_glomeratus_22934
Halogeton_glomeratus_22993	18.6826103482177	18.7109708589147	18.6834202860319	18.3361497127707	18.4760423507888	18.2987862359225	18.3603591588959	18.5764964574529	18.5243923638324	18.4423778196218	18.4774392586107	18.2713186256511	18.3787690982765	18.5595210916328	18.339327543898	Halogeton_glomeratus_22993
Halogeton_glomeratus_23003	15.6573766694357	15.8969026706073	15.8832948375314	15.4400092435315	15.7218837109691	15.3454617666402	15.3574262092683	15.6395407293585	15.2415491322318	15.0438848657456	15.130524719748	15.2396832748275	15.2294503250471	14.9467855172272	14.9259991277775	Halogeton_glomeratus_23003;Halogeton_glomeratus_49802
Halogeton_glomeratus_23023	13.9409681349979	13.8066481479152	13.8390279645819	13.6941525833145	13.7267613795743	13.526825830182	13.7672206963057	13.8438645777742	14.193878244714	13.7714806143644	14.0145686970061	NA	13.6693985106395	NA	13.8196982139153	Halogeton_glomeratus_23023;Halogeton_glomeratus_33262;Halogeton_glomeratus_35894;Halogeton_glomeratus_42180
Halogeton_glomeratus_23055	14.7269986819264	14.4023980716923	14.6239211836367	14.5335086210445	14.407731740006	14.644427709956	14.6720804314804	14.4055813109424	14.7848142997502	14.5351293056603	14.6697881913493	14.582012884205	14.3665942489042	13.8388117587066	14.1495359917072	Halogeton_glomeratus_23055
Halogeton_glomeratus_23103	20.8898274693413	20.927336772823	21.0240167941959	20.6123644527877	20.6890930654363	20.8696334451451	20.6991899248677	20.5570963428138	20.801396742948	20.7233488558183	20.7776658869212	20.9351995500335	21.1493767741537	21.0003031595389	21.0960909355418	Halogeton_glomeratus_23103
Halogeton_glomeratus_23129	13.9127151398885	13.5836900437403	14.182003048088	14.5137047023889	14.2777978405104	14.6613589750287	14.2724900921532	13.527528886403	14.1311633704789	13.7893442379066	14.3235505004802	14.0432680133719	13.9909779334433	13.3473073472129	13.9435635718629	Halogeton_glomeratus_23129
Halogeton_glomeratus_23130	13.4222476163154	12.6408266966516	13.2290719696094	12.9713551983812	12.4100858069285	13.0317065173638	13.2768428074283	12.4824581626102	13.391804132998	12.8793152745638	13.0737209561103	13.0234486066222	12.5305549035058	NA	12.424399267871	Halogeton_glomeratus_23130
Halogeton_glomeratus_23133	20.1163597977878	19.8363257294287	20.1007345453428	20.2355226179544	19.7990836372993	20.2741284288877	20.3351114185781	20.0569254726608	20.3155654356953	19.8431373380402	20.2529773213365	20.3467753857292	19.4875975809843	19.5659797086115	19.9790588201286	Halogeton_glomeratus_23133;Halogeton_glomeratus_9328
Halogeton_glomeratus_23144	11.2646416209385	11.5246175003675	12.486868102032	12.6508629418488	12.9300462808088	12.3458053288787	NA	11.8669205938158	NA	NA	12.7202933216421	12.635984927004	11.7252525861302	11.6935605515561	11.9786411414715	Halogeton_glomeratus_23144;Halogeton_glomeratus_6650
Halogeton_glomeratus_23147	NA	14.0636772131527	13.1926987906834	13.5685223062125	12.8117293024506	12.8438829859323	13.5573323523775	NA	13.3598662736375	13.7660297101006	14.0962783895979	12.8161487444659	12.9357513796352	12.9801164501011	12.7402180803825	Halogeton_glomeratus_23147;Halogeton_glomeratus_41700;Halogeton_glomeratus_49112
Halogeton_glomeratus_23149	11.5443354302786	NA	12.0882258933799	12.5436326860878	NA	11.027060672128	11.3977510818255	NA	11.2753914396973	NA	11.8446916309163	11.4923718181841	11.6742046265732	11.2063669178338	NA	Halogeton_glomeratus_23149;Halogeton_glomeratus_5411
Halogeton_glomeratus_2315	13.2187146025265	12.6334212938297	13.4049577223813	11.5516728593388	13.3780960233576	11.571285899436	13.1537092456322	12.6270540866869	NA	12.4312150889599	11.0821645229436	13.355332633282	13.3483689084249	13.2728371271036	11.0988220768424	Halogeton_glomeratus_2315;Halogeton_glomeratus_43094
Halogeton_glomeratus_23167	14.0927164001647	13.2976209342552	13.9521815217113	14.1022406645746	13.1247817205668	13.2286211607096	13.9987568013547	13.375809379952	12.9681523230073	13.2671337727526	13.7253225394372	13.2589094894389	13.6948557717707	NA	13.1427261227932	Halogeton_glomeratus_23167;Halogeton_glomeratus_27851
Halogeton_glomeratus_23171	13.3276674396852	13.3071674017543	13.0838105429852	12.8027159550313	12.8538985118543	12.8590574983867	13.2202402457921	13.1916957765035	13.2039251915787	12.8050382260777	13.1579362078494	12.9522445865581	12.4228832179353	12.5977451199839	12.7235327766818	Halogeton_glomeratus_23171
Halogeton_glomeratus_23187	16.702967435385	16.7997605843682	16.8134904780238	16.43495957121	16.536996468684	16.4426778639461	16.7805119676139	16.8783983183014	16.9905982035391	16.61626153498	16.4810835601191	16.4704510190804	16.1755075498916	16.5352680465926	16.332583899759	Halogeton_glomeratus_23187
Halogeton_glomeratus_23239	23.1499220556353	22.6979979335815	22.5391972890901	22.864511421575	22.5609775051274	22.7670573651363	22.6815983668325	22.6453653229901	22.8580454300233	22.4243342169502	23.0123018214927	22.8559254940068	21.9579474073083	22.248560065096	22.1684223395582	Halogeton_glomeratus_23239
Halogeton_glomeratus_23264	13.3395730301827	14.0292420654293	13.1934327733288	13.9026057225383	13.6850984089705	13.7606559100227	13.0814130787176	13.0260909672445	13.1292255699457	13.1915245653159	13.705877391565	13.9468286427455	12.8871148935204	13.1426157045771	13.4590936734443	Halogeton_glomeratus_23264
Halogeton_glomeratus_23316	13.6176616666276	13.6001341037659	13.7324385210502	14.2742530113552	14.4776166953632	14.1415909901104	14.1862021882434	14.1581947328626	13.8868929806104	13.7094344982219	14.4384406166367	14.1839819837921	13.2191696283187	13.733822527685	13.2713775820867	Halogeton_glomeratus_23316;Halogeton_glomeratus_31222;Halogeton_glomeratus_31269;Halogeton_glomeratus_41204
Halogeton_glomeratus_23319	12.6886701183246	12.543836109955	13.068257640117	12.8465602865256	13.7899409296684	13.6174412035359	12.6331057043212	11.8912312146594	12.8705339808042	12.6857276792181	12.2322043331885	12.4398865606528	12.6714333783102	11.4669572898284	13.4668213548086	Halogeton_glomeratus_23319;Halogeton_glomeratus_2718
Halogeton_glomeratus_23360	16.6825396477642	16.3350003470523	16.295903045689	16.3230837584432	16.1812617249935	16.1877811672331	16.268541844188	16.0480063999217	16.1558225847176	16.3074847152238	16.2857428219629	16.3776894820419	16.2581293856783	16.3839652966042	16.5315660094361	Halogeton_glomeratus_23360;Halogeton_glomeratus_3546
Halogeton_glomeratus_2337	14.2861070488234	14.6595024214072	14.2522235702306	14.1769460858892	14.3483831710209	14.2217864349691	14.8227556245447	14.4780801568233	14.7642727323416	14.6658552638057	14.1266928082165	14.1882266461419	14.2481386242894	14.4272019807519	14.4126938746537	Halogeton_glomeratus_2337
Halogeton_glomeratus_23372	14.5184249681181	14.4198585490136	14.5565456740008	14.387038381045	NA	14.2706496279903	14.2572814692567	14.4075684788807	14.8354928732212	14.7651751625781	14.7459871172338	13.9581097499802	14.175494492053	13.9909921459863	14.4524989173927	Halogeton_glomeratus_23372;Halogeton_glomeratus_24603;Halogeton_glomeratus_24761;Halogeton_glomeratus_27496;Halogeton_glomeratus_42229;Halogeton_glomeratus_775
Halogeton_glomeratus_23379	13.6116044376486	13.5143492251979	14.2965440242102	13.3395248144797	13.0814029589915	13.2765238141225	13.3925068869639	13.1099231622525	13.1643257347325	13.946286183166	13.6549533512778	13.7699664406559	13.4224687492665	13.3662904925334	14.0722973203456	Halogeton_glomeratus_23379;Halogeton_glomeratus_24152;Halogeton_glomeratus_47346
Halogeton_glomeratus_23406	12.8891913506536	12.8278932417082	NA	12.926710023081	NA	NA	12.0669784781359	12.43981838366	NA	11.9881599861541	12.7220525858201	NA	NA	12.2633849081813	NA	Halogeton_glomeratus_23406;Halogeton_glomeratus_38725
Halogeton_glomeratus_23419	18.8614564571871	18.5737348256558	18.5939426553818	18.3572834916093	18.1371508586041	18.2486353772621	18.7665057598155	18.7189619678839	18.9992090593818	18.1467694380417	18.51462561437	18.2392616873387	18.132196374795	18.1365332588675	17.8237801384735	Halogeton_glomeratus_23419
Halogeton_glomeratus_23422	15.9081557204046	15.732675005817	15.5945769947508	15.3921635394011	15.1888961620057	15.4415640031822	15.5257191471914	15.5923313734974	15.4769830517423	15.3175173980681	15.3311323039783	15.1608943757597	15.0999355607831	15.3790367495595	14.9821524543915	Halogeton_glomeratus_23422
Halogeton_glomeratus_23452	14.0167033126063	13.9788124409144	NA	NA	12.0546196391948	NA	NA	12.1895050797807	14.0151186029853	NA	NA	NA	11.9213662732286	NA	NA	Halogeton_glomeratus_23452;Halogeton_glomeratus_31544;Halogeton_glomeratus_33874;Halogeton_glomeratus_38176;Halogeton_glomeratus_45457
Halogeton_glomeratus_23465	14.0724623140804	14.0533618317405	13.9490982592429	14.3413666109996	13.6911275181258	14.3046373822761	13.7531934934801	12.8163204058644	13.5557620503787	14.1869053788965	14.3974327902113	14.9016642833144	14.2979580143867	14.0879727367247	14.3318918907735	Halogeton_glomeratus_23465
Halogeton_glomeratus_23526	12.9052548566102	13.4253926323948	13.4586616706252	13.7639297911949	13.7473656242376	13.361281192063	13.4789054799635	12.9375302720635	13.19485027981	13.0910176683073	13.4607954297512	13.9321401082684	NA	12.3545776948333	12.7532524905996	Halogeton_glomeratus_23526
Halogeton_glomeratus_23536	17.8902286323653	17.8478518001529	18.0002985605349	18.1153054606592	18.0420069110052	17.8139070926274	18.2840620946396	18.126980881347	18.1940535326691	17.9758383483174	17.9443213354753	18.0459155623587	18.0238479648398	18.0507361439756	17.9468009416743	Halogeton_glomeratus_23536
Halogeton_glomeratus_23549	16.2916310622445	16.2742580255065	16.3551375829577	16.1560995099999	16.4724476493161	16.2985910265004	16.3338530383421	16.4225400119487	16.2983960160316	16.3087522703574	16.1438118640273	16.022157472145	16.31247967999	16.2152233187295	16.1589477989336	Halogeton_glomeratus_23549;Halogeton_glomeratus_37063
Halogeton_glomeratus_23554	13.9484365746352	13.8903425909385	13.5595895171351	14.0050182948362	13.4770901819452	13.6037357013411	13.7445611678246	14.1301631008908	13.9279611232322	13.1322075134442	13.6743707592794	13.7909509528014	13.1179455895571	NA	13.5498538209557	Halogeton_glomeratus_23554;Halogeton_glomeratus_31873
Halogeton_glomeratus_23624	14.1194338415996	14.0685819359972	14.206881219158	13.8857027073202	13.9465027875221	13.7741659192363	13.8875490957392	14.0571962682842	14.1937269548855	NA	14.0173141875367	13.9092227933419	14.1044710243203	13.8112877339177	13.5137316775299	Halogeton_glomeratus_23624
Halogeton_glomeratus_23630	16.5526970526461	16.4676002668858	16.6244437023071	16.3217860043389	16.3733960502555	16.6423282891959	16.4078676905257	16.3010684200487	16.5237427202032	16.1371508050078	16.5136572444116	16.4957635108387	16.3093572138821	16.1761465817021	16.3125593720238	Halogeton_glomeratus_23630
Halogeton_glomeratus_23675	13.0587032744929	NA	NA	14.4384241794293	NA	NA	12.3680145066613	NA	NA	NA	NA	NA	NA	NA	NA	Halogeton_glomeratus_23675;Halogeton_glomeratus_26526;Halogeton_glomeratus_28116
Halogeton_glomeratus_23700	13.0430094390933	12.2042718801468	11.0399188194652	11.4086669971897	12.1238883288924	12.0107830190434	12.4688855911347	11.1528013488313	12.2766783829742	12.4784799055559	12.2066011305331	11.4137292613714	12.8515768671754	12.0257742817222	11.322846974157	Halogeton_glomeratus_23700;Halogeton_glomeratus_8380
Halogeton_glomeratus_23702	18.4730452069437	18.4777031916926	18.5017671732973	18.3911624461481	18.0985021330748	18.5901046578086	18.5632665905983	18.5578135162976	18.4270030234268	17.9600719011479	18.6857552945119	18.3726731803542	17.8549405133983	18.5061014535765	17.9950738862513	Halogeton_glomeratus_23702;Halogeton_glomeratus_41869;Halogeton_glomeratus_42088;Halogeton_glomeratus_42220;Halogeton_glomeratus_48136;Halogeton_glomeratus_52398
Halogeton_glomeratus_23791	16.5026258800034	17.409398390323	17.1343348181116	17.5998851954851	17.5502345431989	17.4937390850496	17.3388330777611	17.7386867344319	17.7295224431621	17.2914549769962	17.2334472976047	16.8173904113051	16.9684929288697	17.2036592362436	16.6707819130505	Halogeton_glomeratus_23791
Halogeton_glomeratus_23792	14.798885278468	14.8603024991949	15.0631904260308	14.574402557401	14.7051853200112	14.9361333140267	14.9295330003647	15.2698801926204	15.454343796168	17.7716254866457	NA	17.5730139890688	14.659280914278	NA	NA	Halogeton_glomeratus_23792;Halogeton_glomeratus_23865;Halogeton_glomeratus_31796;Halogeton_glomeratus_50895;Halogeton_glomeratus_54240
Halogeton_glomeratus_23814	14.2173193282302	13.876686560577	13.7552267103607	14.555779068382	14.8670498784405	14.6179905967775	14.0404717589221	13.9807668600801	13.8381808889865	14.3013927140704	14.4747860181972	14.5701874595331	13.4659133525242	13.3171877221404	13.1965238424344	Halogeton_glomeratus_23814;Halogeton_glomeratus_25141;Halogeton_glomeratus_29340;Halogeton_glomeratus_47674;Halogeton_glomeratus_48787
Halogeton_glomeratus_23839	17.7383150871405	17.9876707793198	17.8062894337721	17.9518315516321	18.1910861141934	17.5330469678224	17.6972855995622	18.0813122894792	18.2098914447145	17.9938741038427	17.2270720435055	17.4541171838213	18.1839424773317	18.1163798772669	17.7761336997851	Halogeton_glomeratus_23839
Halogeton_glomeratus_23854	14.8962284820756	15.0098409611835	15.141280329911	15.2721412293349	15.1397315638774	14.8955657142305	15.0742555256806	14.8439359986273	15.1815816591779	15.0526022927607	14.9851970417836	15.3577350581667	14.9451282504239	14.8761797024069	14.9385814281757	Halogeton_glomeratus_23854
Halogeton_glomeratus_23860	14.5443395673266	14.7051877066831	14.5404759258718	14.6740433741309	14.7135265216605	14.5409398837077	14.5898122824246	14.5507105299898	14.5591461363227	14.7312571125229	14.7415879975161	14.5631735044425	14.5523111824015	14.2668364752462	14.1003332531713	Halogeton_glomeratus_23860
Halogeton_glomeratus_2390	11.7007045338439	NA	12.4151030082107	12.0503385545749	NA	NA	NA	11.2997893633169	11.2836577527145	NA	NA	11.6525682769347	NA	10.6743596749751	NA	Halogeton_glomeratus_2390;Halogeton_glomeratus_31029;Halogeton_glomeratus_53535
Halogeton_glomeratus_23925	13.7150260524744	13.5980780428073	13.2805925407735	13.3124754185814	13.1404213054839	13.3737507121889	13.8839768072405	13.2701382573916	13.673181587928	13.0462246082077	14.0920978743125	13.8396471031685	13.2477040703544	13.0604951844018	12.5947013180689	Halogeton_glomeratus_23925
Halogeton_glomeratus_23927	16.0714962183403	15.9593403406411	15.9299647235051	15.6981020155597	15.8214960738979	15.8108959756851	16.2755690903974	16.5988643077888	16.2898917443444	15.5185285234437	15.5612461552961	15.3310517501416	15.742421412899	15.8359836817943	15.4866204300149	Halogeton_glomeratus_23927;Halogeton_glomeratus_26504
Halogeton_glomeratus_23931	16.0169183751079	15.7979862903635	15.8944850616468	15.9502653779725	15.6482945425996	16.0119862126267	16.0313470962979	15.5168201201751	15.899179146307	15.4686777424898	16.304958954335	16.1354797734596	15.3843929218535	15.1942925323205	15.6229949775724	Halogeton_glomeratus_23931
Halogeton_glomeratus_23937	18.1354055747247	18.1492937310301	18.2331784235009	18.2913450167852	18.2102422056395	18.4061525373281	18.3020732401635	18.161538493072	18.2968754678911	18.2897233224591	18.3742577052247	18.2953196766032	18.2462834254785	18.1780195034999	18.2324728816797	Halogeton_glomeratus_23937
Halogeton_glomeratus_23950	13.0954423718561	13.0540222603896	13.1553192021246	13.2221302817805	13.4548709593261	13.3600951259348	13.4389873044575	12.5248321390826	13.1703088295197	13.1105408584996	13.3649988285056	13.1888191589135	13.1209210899528	13.1766442175107	12.9901832199164	Halogeton_glomeratus_23950;Halogeton_glomeratus_24149
Halogeton_glomeratus_23997	13.8019302684255	13.5942675888301	13.5940986420956	13.4699926011727	13.1828560494086	13.1682018940848	13.3677648154652	13.6683050567559	13.8270948745165	13.3291464208536	13.6022858130884	13.5607340397446	13.1128193315423	12.6777929803348	13.0379517435948	Halogeton_glomeratus_23997
Halogeton_glomeratus_23998	13.3661982871469	13.4218000501623	13.2739434466846	13.0275489412899	13.088320576215	NA	13.1275456176115	NA	12.9065582522534	NA	12.9224008786743	13.2589598354287	13.0949509068754	NA	NA	Halogeton_glomeratus_23998;Halogeton_glomeratus_25443;Halogeton_glomeratus_29265;Halogeton_glomeratus_42370
Halogeton_glomeratus_24006	13.0374744538727	12.901893126604	12.6777617084559	13.3898328576568	12.7573818576408	13.3653127598264	14.200915258187	12.6510638484977	12.9850817466701	11.7868727586589	13.3024654659136	13.0860528175727	12.3247460255478	12.5409140740128	12.6938352172751	Halogeton_glomeratus_24006;Halogeton_glomeratus_24179
Halogeton_glomeratus_24017	13.1703897589419	12.581214755152	12.8404651033451	13.3195279074693	12.8651020127646	13.6417349080875	12.780453089572	12.6688410312215	13.0209329280067	12.9274872135529	13.2584114076708	13.6018353629882	12.7972478680647	12.9592301561728	12.7880194651437	Halogeton_glomeratus_24017;Halogeton_glomeratus_27745
Halogeton_glomeratus_24031	14.0300332911755	16.4340097991021	14.1164053064395	15.3256226706021	15.5212229492734	14.5380627850986	16.4226809287786	14.5336878960137	14.506204256886	15.3452075737991	15.2316583056579	15.4618460063825	15.9528380724771	14.8018889657374	15.3184192775307	Halogeton_glomeratus_24031
Halogeton_glomeratus_24045	12.7974422018765	13.0809930754174	12.3697292792857	12.6809117284139	12.304043047723	11.7348981192703	12.9464208920819	12.848115657298	12.9922861657216	12.4868591676077	12.6556631566039	12.7055813125473	12.1801013327674	11.5835848827798	11.9078719636231	Halogeton_glomeratus_24045
Halogeton_glomeratus_24068	12.9167274458487	12.924196067868	13.0338408615419	13.4212658492207	13.1473883176476	13.3042888828979	12.8095751130289	12.488965324578	12.8542221943522	13.3445966653465	13.1533266415646	13.4069221729238	12.8729069274712	12.8456154507188	12.572069615364	Halogeton_glomeratus_24068
Halogeton_glomeratus_24145	18.3590801306254	18.2445308917245	17.9954509630935	17.8085162043409	17.7678337305477	17.6010374228251	17.8550619273475	17.9564674999766	17.6671614135453	18.1158555397338	18.3376183908574	18.2026448978201	18.4938212543895	18.6245294960755	18.0914335331279	Halogeton_glomeratus_24145
Halogeton_glomeratus_24147	15.9779459678106	16.127638479815	16.0202891260063	16.0367883864852	16.1393404465877	16.03420525136	16.1692244538272	16.2769437584958	16.3219124921407	16.250356164872	15.9301645272877	15.729299016031	15.8124175491924	15.6428881151035	15.6965381230137	Halogeton_glomeratus_24147;Halogeton_glomeratus_25600;Halogeton_glomeratus_39617;Halogeton_glomeratus_44214
Halogeton_glomeratus_2415	12.825425980062	12.1463311560473	12.9730717673546	12.5726988008548	11.9111082485192	12.8520887316156	12.7710775867973	12.4999059585394	12.6813869601687	9.38436635976818	12.600991262846	12.3063673402753	12.0424271730222	10.7561976436205	12.3032272549869	Halogeton_glomeratus_2415
Halogeton_glomeratus_24162	14.5007874912963	14.308929218308	14.6473317811127	14.3655546569052	14.2000652556271	14.4672515372054	14.4825204910562	14.4801393856846	14.7145041512397	14.0430163371681	14.5521371354766	14.4329366743506	13.8667683982797	13.8844456485398	14.1030304536727	Halogeton_glomeratus_24162;Halogeton_glomeratus_27980;Halogeton_glomeratus_28091
Halogeton_glomeratus_24203	12.5096980941691	12.4440553933601	12.0565021799228	12.5901004698985	12.2156805340368	12.6868830446715	12.6395434938456	12.2545905751025	12.827678959879	NA	12.5274604552112	12.3962743476448	11.0144374010167	11.3035638198557	NA	Halogeton_glomeratus_24203;Halogeton_glomeratus_40026
Halogeton_glomeratus_24206	17.5649160101136	17.9227414554205	17.7399264650108	17.5271421321495	17.8363857035057	17.5220691676554	17.6451062840216	17.8341450147687	17.6559639494603	17.9798153791204	17.5931079009618	17.4278602325408	18.1313626166007	17.7477633849614	17.4951096233165	Halogeton_glomeratus_24206
Halogeton_glomeratus_24213	15.3710560676343	15.3237202584528	15.570343932988	14.9288704925297	14.9149615251552	15.1014634172759	15.393023175462	15.0365719914621	14.5224246155375	15.6097564149311	15.6495719659737	15.2304112134226	15.616392715312	15.0260484060259	15.1311466526603	Halogeton_glomeratus_24213
Halogeton_glomeratus_24251	18.2107463525753	18.3310323414463	18.1354113576476	18.3566386610137	NA	18.2246742319319	18.35908892699	18.329458006774	18.3150098607629	18.3588903149197	18.3553538871873	18.4080493088386	18.2766383898148	18.3873957588718	18.07030525734	Halogeton_glomeratus_24251
Halogeton_glomeratus_24292	16.0286956535779	16.4852524388062	16.1502572723909	15.9291385964723	16.4585765848648	16.0212435877039	15.8576484943447	16.1022551911713	16.0255948757471	16.1986278037877	16.1626307162186	15.9447494350192	16.186146981555	15.9379031400813	16.2699483162692	Halogeton_glomeratus_24292
Halogeton_glomeratus_24304	16.3795790870099	16.3388558878848	16.3562285282098	16.0601815066881	16.1314676620036	15.8545500865074	16.33818277846	16.0518957840318	16.3852077397747	16.3518812604497	16.4320514255765	16.2123429692365	15.5792162283405	16.112732965768	15.6842958456687	Halogeton_glomeratus_24304
Halogeton_glomeratus_24311	14.4891962081359	13.1954654671028	13.8382656007979	13.9597802092774	14.0191859019459	13.7696838705387	14.1424124785779	14.197719259968	14.1958404113829	13.9133147792651	13.5828291412634	14.3731382392455	13.4524319246422	13.5472842394206	13.1635749298006	Halogeton_glomeratus_24311
Halogeton_glomeratus_24436	15.3031288776006	15.2028485119088	15.0330959282956	15.0612063324226	15.2156820792792	14.7118105788632	15.3109227045	15.589347239469	15.4496580554894	15.2950559407526	15.338756911107	15.167248007854	14.8510365687951	15.1290875815684	14.4491498327264	Halogeton_glomeratus_24436;Halogeton_glomeratus_28431;Halogeton_glomeratus_9427
Halogeton_glomeratus_24445	18.1452370042832	18.2389568776846	17.9972579093695	18.1293646189534	18.0871685480262	18.1193535390134	18.0360086291622	17.9798317757509	18.2481652940161	17.8901868085445	17.9903497221948	18.0000572714124	17.9275421607412	17.6575245483989	17.8913578752545	Halogeton_glomeratus_24445
Halogeton_glomeratus_24459	13.2250921446277	12.4968633140624	13.313918628881	13.2138046790001	12.9614638526404	13.0346968808115	13.0573349037521	13.0780293026281	13.4128085465138	12.7407407512116	13.2117172504884	12.8888401508099	12.8261669693304	12.6748666586504	12.5735336352611	Halogeton_glomeratus_24459;Halogeton_glomeratus_7543
Halogeton_glomeratus_24465	14.0615250408892	13.7925619835077	13.8800806588655	14.2356907338912	13.7751602340606	13.905959609967	14.1811889773603	13.8794127984981	14.2554028618897	14.0480798095861	14.0281455410952	14.1188429264128	13.4126003964468	13.4937305985949	13.7469404336294	Halogeton_glomeratus_24465
Halogeton_glomeratus_24466	20.6768829292993	20.7953236834052	20.7639530208074	20.7406689869419	20.7290229509048	20.6200087939748	20.5994051949985	20.8477401899691	20.7123762709192	20.8686048872505	20.8837029291317	20.7856647673086	20.6732308665662	20.7823469883373	20.4314383376908	Halogeton_glomeratus_24466
Halogeton_glomeratus_24469	15.2214259710374	15.1044505659013	15.3085473919711	14.9790042978865	14.7601514381937	15.1579180970676	15.3404839884717	15.0411638096041	15.4645522200891	14.8497020036929	14.9846867471543	15.0872195752303	14.533432005288	14.5242723066784	15.0020845272434	Halogeton_glomeratus_24469;Halogeton_glomeratus_29498;Halogeton_glomeratus_34234
Halogeton_glomeratus_24476	17.9508778713658	17.7108056759791	17.595165478982	17.6462068363173	17.4650054314817	17.750925166159	17.8336048884204	17.5474741259161	17.6544433074981	17.1731889285842	17.7044568698274	17.6398717831569	17.1329761254358	17.3115173077344	17.3917346520365	Halogeton_glomeratus_24476
Halogeton_glomeratus_24499	NA	14.7538301549841	NA	15.1363217521519	15.4755863591578	NA	NA	NA	14.6402359837566	14.9047723902186	14.9530954456194	15.5329785292982	14.6168595300109	14.8515519836602	NA	Halogeton_glomeratus_24499
Halogeton_glomeratus_24512	16.4216356548994	16.11186980841	16.2526506293813	16.0474109363972	15.9827641201551	15.9973885029818	16.4361018831353	16.032490425363	16.4421172301649	15.9414065570974	16.1813479624102	16.0985655892209	15.9393786096511	15.7342828088728	15.8284356893848	Halogeton_glomeratus_24512;Halogeton_glomeratus_34512;Halogeton_glomeratus_34596
Halogeton_glomeratus_24530	13.149382324661	NA	12.9474158627875	NA	NA	13.0334018447351	13.3735965835183	12.9882022382408	13.3293754711678	NA	13.2676164556669	13.2672303609234	NA	12.2618549564627	NA	Halogeton_glomeratus_24530
Halogeton_glomeratus_24557	13.2876101138132	13.5391704763535	13.3049548156366	13.6717281809598	13.2460049926058	13.4830809329745	13.5610816935219	13.3796669713315	13.4893681637066	12.8414557053302	12.9605763007094	12.9167845686919	12.7021339985812	12.4338273310736	12.8538601238455	Halogeton_glomeratus_24557
Halogeton_glomeratus_24558	11.4435527617871	11.2407949644446	11.0609248507015	NA	12.1952812743286	11.204677127958	11.1073873624382	NA	10.5934067984067	NA	10.631028084768	NA	NA	NA	10.9174781484595	Halogeton_glomeratus_24558
Halogeton_glomeratus_24561	16.6762266545882	16.7001499603908	16.8370641557834	16.4299646719961	16.3902355385218	16.6160525979242	16.5125762989036	16.4390669902106	16.5800271831186	16.4804729715795	16.8161473245617	16.6714646187301	16.579890122151	16.4251701114795	16.6743016937044	Halogeton_glomeratus_24561;Halogeton_glomeratus_29192;Halogeton_glomeratus_30102;Halogeton_glomeratus_32664
Halogeton_glomeratus_24568	12.1245240300142	12.5812919125878	11.0358203444861	11.9063239518594	11.4486135732754	11.3216863621915	12.0759715081994	11.0708166304663	11.3893043047786	11.809697529932	12.5111104402439	11.2509513302268	12.0198042787143	10.8849854360246	12.0879110649815	Halogeton_glomeratus_24568
Halogeton_glomeratus_24605	14.9824404108397	14.5953680130879	14.6330217559373	14.284683318024	14.5510631273849	14.5085313188485	14.4851607057297	14.4634730681645	14.55155631421	14.5218501644836	14.4996750092656	14.4530280623157	14.8713670509841	14.3209633549477	14.2760837081174	Halogeton_glomeratus_24605
Halogeton_glomeratus_2461	14.4664035189639	13.839492644565	14.3990868486935	13.9609839632234	13.9353185024348	14.3009559821942	14.4235719585632	14.35126016528	14.4199030872304	13.3034973968808	14.1816237950806	14.0972505870085	13.9042396112438	13.7497174410719	13.785325443353	Halogeton_glomeratus_2461
Halogeton_glomeratus_24611	15.2865483765807	15.1893759320355	15.310377599823	15.0176952057122	NA	14.9508730453852	15.1345087661245	14.9068928657274	15.1777309985621	NA	15.4075507952846	NA	14.6166833005245	14.4868817107518	15.0571998664991	Halogeton_glomeratus_24611;Halogeton_glomeratus_27358
Halogeton_glomeratus_24666	13.4223943003242	12.3056544276192	13.0439897027988	12.9401861689047	13.0099857163037	13.0268190563749	NA	12.5829970590417	12.5290771931026	12.6460816841885	12.8835980180036	NA	12.5589700589132	NA	NA	Halogeton_glomeratus_24666;Halogeton_glomeratus_46311
Halogeton_glomeratus_24676	14.7815551311711	15.1229875714057	15.3116673557295	15.5474324423208	15.2385644060973	15.5270311106921	15.3420229297827	15.3432065550673	15.5549911526866	15.3285736942551	15.4126857999007	15.4510054573867	14.9654019087526	14.9453482126886	15.074722298746	Halogeton_glomeratus_24676;Halogeton_glomeratus_43615
Halogeton_glomeratus_24737	16.9560401390362	17.4870362061127	16.9803539817954	17.5178895395896	17.1345283218995	17.1839654504683	17.4181696569179	NA	NA	17.5795931178088	17.3846216353658	17.0698788353266	17.2694576766033	17.083378316077	16.8799639297219	Halogeton_glomeratus_24737
Halogeton_glomeratus_24758	12.3015006282329	12.5438916329311	12.0977513192496	13.2110258951001	11.7734368450628	12.5867804066391	12.7480362375433	NA	12.0552507758775	12.1788993448307	12.6660627128917	12.993693230576	NA	11.8727330641474	12.1334815747105	Halogeton_glomeratus_24758;Halogeton_glomeratus_33926
Halogeton_glomeratus_24819	17.2865358176599	17.07639336423	17.1934876191652	16.9327498589645	17.0601087360636	17.1103509853886	17.2807658987542	17.2560902456341	17.4663807740795	16.6473906099991	16.8260218074598	16.8132152443287	16.7564929808102	16.5656094884839	16.6772584881236	Halogeton_glomeratus_24819;Halogeton_glomeratus_28418
Halogeton_glomeratus_24824	9.54987717844744	NA	NA	NA	13.0780959290445	12.7306363688834	10.3998189560131	NA	12.5611078677361	9.80060833484536	NA	NA	11.7825870991404	NA	11.3815248142397	Halogeton_glomeratus_24824;Halogeton_glomeratus_4428
Halogeton_glomeratus_24863	16.933300068818	16.8186430288996	16.6748400981356	16.9504551977005	16.8054111361968	16.9025048615906	16.7606583211821	16.4097240018439	16.6602208919536	16.7899872207977	17.055052014471	16.7136546287252	15.9956839254739	16.2706528055647	16.3305324741537	Halogeton_glomeratus_24863
Halogeton_glomeratus_24874	13.8022850355665	13.8379265193515	13.8694034447949	14.0841109646447	13.5421075434668	13.982641975959	13.5617222184508	13.7019846885108	13.6162360220371	13.7198747430085	14.294161504179	13.5471663698732	13.2400688168048	13.1445866612463	13.3249417736384	Halogeton_glomeratus_24874
Halogeton_glomeratus_24890	15.7734981880564	15.6461081620873	15.5091216379231	15.8337746366624	15.9640559714628	15.7368125759062	15.4983895869273	15.6930810253073	15.6966498338975	15.780513223927	15.8106812315941	15.9077991310341	15.3881963560626	15.4123846081285	15.4213384676012	Halogeton_glomeratus_24890
Halogeton_glomeratus_24892	16.6115856737453	16.845022105492	16.7643723859916	16.8798538647129	17.2904936108483	16.6445480188729	16.8474182431871	16.3922927357531	16.5243616726439	16.3641261723063	16.5602330960525	16.7521441577764	17.0264935427775	16.7618832750151	16.9348792848675	Halogeton_glomeratus_24892;Halogeton_glomeratus_26189
Halogeton_glomeratus_24907	NA	15.988442536549	16.5285185678798	NA	NA	NA	16.2093756145518	NA	16.5747540315358	16.3595519700126	NA	NA	NA	15.6148443603221	NA	Halogeton_glomeratus_24907;Halogeton_glomeratus_25806;Halogeton_glomeratus_28905;Halogeton_glomeratus_29562;Halogeton_glomeratus_44764
Halogeton_glomeratus_24912	13.899405669007	14.033170845343	13.8443056366911	13.8271901395882	13.8872438789171	13.7939223310968	13.8928960073466	13.7778448781383	13.8985250450767	13.8061582391071	14.0465452145021	13.8811069691099	13.7450050043882	13.9533249203676	13.5574805653379	Halogeton_glomeratus_24912
Halogeton_glomeratus_24916	15.4982075258611	15.8568342752561	15.9842076779142	15.7299733024477	15.6101937966156	15.6538444009528	16.2338027003066	16.1469075188698	16.1723837233508	15.5672918236045	15.7152040520709	15.5028060860924	15.4951301311087	15.3884285944135	15.4536762343231	Halogeton_glomeratus_24916
Halogeton_glomeratus_24927	15.9875549402126	15.7013505782369	16.0429949046661	15.5085018024813	16.1970961440975	15.8341764086103	15.9349718232569	15.444350662186	16.1904600435914	15.9236598449052	15.8589689432856	15.9623906616166	15.710303699691	16.168806578394	15.3941498291332	Halogeton_glomeratus_24927
Halogeton_glomeratus_24939	12.91094675794	12.9114975647335	12.9728062347571	13.0374745877154	12.6250659626372	12.7642881192039	12.7562398127801	12.4229082611054	12.9991293437665	12.5395107549391	12.9243446234685	12.8077290498474	12.7139945744764	12.599794237375	12.3648370623298	Halogeton_glomeratus_24939
Halogeton_glomeratus_24960	14.1615610638202	14.107511518651	14.0693528660509	14.0145488027147	13.915387699632	13.886685640572	13.8899674585869	14.1966165908335	13.8259476413418	13.7962991841714	13.9824662662891	13.9992704310067	13.6405118882581	13.5577251619128	13.4200722340263	Halogeton_glomeratus_24960;Halogeton_glomeratus_6487
Halogeton_glomeratus_24973	13.8838499055283	13.5807970444967	13.9027827017856	13.889360829007	13.7950319523387	13.5968052953033	13.904640497487	13.8308023161142	13.8088178161761	13.5663208988036	13.7262939699085	13.5926023723787	13.2103828327765	13.2330790842775	12.8815880287871	Halogeton_glomeratus_24973
Halogeton_glomeratus_24987	14.2514783372402	14.8989054426846	15.4945060922824	15.8183745158738	15.679307799595	15.3737047508803	15.5546687384782	15.7226972724641	16.0426071622818	14.6245911624763	14.1197954612932	14.3717289902934	14.5705840709345	14.746071781633	15.0110729141413	Halogeton_glomeratus_24987;Halogeton_glomeratus_53846;Halogeton_glomeratus_54382
Halogeton_glomeratus_25009	NA	12.2621984358003	12.5979970700917	12.110880360609	12.2508837861127	12.2527410745376	11.5201114298938	11.5808192919892	11.2645118907363	12.7232968629067	12.4674550296699	12.6754060118546	12.7154058431181	12.910231611009	11.7574064042284	Halogeton_glomeratus_25009;Halogeton_glomeratus_4842
Halogeton_glomeratus_25015	14.5623734011784	14.2586487356223	14.321959358878	14.4980139790207	14.4867332206183	13.9860273889815	14.2849338249859	14.1927562867129	14.2962522755766	14.0476351755013	14.5804409971076	14.3059798483399	13.9012918900582	14.0494639608263	14.0607936441403	Halogeton_glomeratus_25015;Halogeton_glomeratus_42008
Halogeton_glomeratus_25018	13.8707655461695	13.9210718434341	13.6964044494224	13.4129064718005	13.6269534419801	13.6350177495933	13.5569837865072	13.4359178648142	13.6385532166484	13.4054630836095	13.5734324568347	13.6266969615166	13.1090951773786	13.3419193880081	12.8637679710689	Halogeton_glomeratus_25018;Halogeton_glomeratus_26165
Halogeton_glomeratus_2504	15.986079420056	15.7132633589221	15.9499191309853	16.0624218241279	15.7704930763201	16.1585627576231	16.1153370115257	15.6871272516331	15.7325076796919	15.8295965045952	16.0562571102921	15.5531152759064	15.3039180617837	15.1921090954154	15.596525700294	Halogeton_glomeratus_2504
Halogeton_glomeratus_25047	13.4537299078471	NA	10.9312931268631	10.1475867329618	9.49887770469904	NA	9.90661522175174	NA	NA	10.9359937777416	13.1400427965961	NA	NA	9.63714942298905	9.59305524343319	Halogeton_glomeratus_25047
Halogeton_glomeratus_25170	14.5137885167161	14.641648377724	14.7249295396894	14.4976300478969	14.3878906260608	14.6637393393866	14.5957320352584	14.4088671712322	14.7632107377634	14.8663782102354	14.4962429651466	14.789618754001	14.541140667741	14.1181914965074	14.5029886004716	Halogeton_glomeratus_25170
Halogeton_glomeratus_25183	16.055530081147	15.7313010664962	15.7438878921553	15.7920677013034	15.7316927462821	15.55209517257	15.874303714514	15.5179448376017	15.9963826269581	15.7853684274432	16.0588909716825	15.9270293186632	15.5608514385117	15.3058809565568	15.6331732236057	Halogeton_glomeratus_25183
Halogeton_glomeratus_25198	12.4954610137563	12.1347035943344	11.2766147273103	12.4189470013898	12.6729267390884	12.5697107721851	12.526818135845	11.0938769728303	12.4360570891014	11.0426438494677	13.0576678169098	12.3254339275674	11.1106925102563	11.6338290064751	12.4027313422112	Halogeton_glomeratus_25198;Halogeton_glomeratus_30539;Halogeton_glomeratus_41362
Halogeton_glomeratus_25218	12.8524476410731	12.9647148760427	13.0093060606694	13.0181248798819	12.8653014591734	12.4233002592252	13.40356058551	13.1949441519095	13.4504339404149	13.3642116144894	13.4737522179246	12.8166373141463	NA	12.0404550103864	12.2574257658904	Halogeton_glomeratus_25218;Halogeton_glomeratus_39025
Halogeton_glomeratus_25232	15.4765096219641	15.2889830578546	15.5121529029941	14.7816646043122	15.1633975973535	15.3575084791163	15.5541897146559	15.2560601019852	15.4095573141671	15.2039548450372	15.5349104362277	15.3919193318182	14.8955664476298	15.21367788019	14.9856090039945	Halogeton_glomeratus_25232
Halogeton_glomeratus_25244	12.9311105940935	12.679632280713	12.5189279427596	12.6118232698701	12.3727778698402	12.389325173376	12.4678120940279	12.5096556097897	12.3660743871358	12.7062594831199	12.6563695661942	12.6880583231386	12.0975902399576	12.383153701759	11.8512213177661	Halogeton_glomeratus_25244
Halogeton_glomeratus_25269	13.4816943233383	13.0341509209345	13.0562101273524	13.068113619896	13.0657774830457	13.1004643102165	12.9739204009975	13.4113121433572	13.3269886548153	13.3453403331914	13.5881362778652	13.2930131826377	12.3062528290527	12.8130970055124	12.6196509863823	Halogeton_glomeratus_25269
Halogeton_glomeratus_25274	14.9784391567453	15.0358520272666	14.8746276439332	15.1382147242957	14.947846661396	15.0424844293052	15.1065163394752	14.8300981932635	15.154312980081	14.6789321792415	15.3031374887433	14.9584607754563	14.7321078944137	14.9562460999708	NA	Halogeton_glomeratus_25274
Halogeton_glomeratus_25277	16.5384496978928	16.4936733531132	16.3171432058629	16.2112724490938	16.0189107683326	16.1811412480439	16.2939513559355	16.2838671356177	16.399161236287	16.2729440378339	16.5551420285693	16.3262982464172	16.1309927237462	16.2971238216806	15.8165482952798	Halogeton_glomeratus_25277;Halogeton_glomeratus_28048
Halogeton_glomeratus_25294	16.839470924903	16.5553308921334	16.5066811841695	16.926432435246	16.7042806390676	16.9420078466145	17.1801964790095	16.4268032009445	16.9252561404134	16.4939847888719	16.7416325025133	17.0060369488889	16.099784253078	15.9365170103277	16.5392827212078	Halogeton_glomeratus_25294
Halogeton_glomeratus_25296	17.2080404851156	17.3628510761401	17.390321568857	17.0432787915279	17.3696168456817	17.1192366845012	17.2721694537334	17.4272687134252	17.2796277705289	16.853154081849	16.9333155087396	16.9631896587098	17.1509566970234	17.0577216741929	17.0321062765745	Halogeton_glomeratus_25296;Halogeton_glomeratus_28997
Halogeton_glomeratus_25302	13.9546249055118	14.4168489719021	14.1709829811344	14.5193942735565	14.0652916506537	14.3159617613491	14.557354448741	14.0798664832595	14.5184889574064	14.5566578685287	14.5620593307445	13.9816280468236	14.0173653753237	13.9433500573698	13.9571044622163	Halogeton_glomeratus_25302
Halogeton_glomeratus_25303	14.2153202511949	NA	NA	NA	NA	14.9153347343679	NA	NA	NA	NA	14.0047423104608	14.2326833833539	NA	NA	NA	Halogeton_glomeratus_25303;Halogeton_glomeratus_27908
Halogeton_glomeratus_25313	13.9122430076398	13.695791576648	13.9342187009756	13.6906090999576	13.5045201611351	13.5792188294751	13.7648255818459	13.7848605809498	13.7847082777534	14.0730359772713	14.144226148143	14.1104908261181	13.6753852226408	13.7967071887531	13.4889864166066	Halogeton_glomeratus_25313
Halogeton_glomeratus_25315	15.7137204906144	15.714805706362	15.9382040917423	15.6325197055978	14.7224192029499	15.6387316008727	16.1540707909714	15.9405864553208	16.2431604498793	15.0818265033444	15.4737166889322	15.3419091215059	14.4451314369977	14.6407062034892	14.7296993006497	Halogeton_glomeratus_25315
Halogeton_glomeratus_25337	16.5287578576775	16.3946789650628	16.4315779977312	16.6417396258139	16.475124466504	16.6035016869993	16.2708215661925	16.197129392265	16.49197040729	16.6818093432914	16.5596368182536	16.5996596380193	16.5321014727256	16.4695397135427	16.6258317340356	Halogeton_glomeratus_25337;Halogeton_glomeratus_34326;Halogeton_glomeratus_37805
Halogeton_glomeratus_25356	13.7469168194037	13.9238978347005	13.5374882894619	13.937503694185	13.5457482741478	13.9835090239551	12.6042105661013	12.4997885470536	12.6772292958876	13.2090870560633	13.8199809290777	13.5747162816194	13.0924025596291	12.8999852988812	13.5657166168135	Halogeton_glomeratus_25356;Halogeton_glomeratus_27472
Halogeton_glomeratus_25386	14.1385012429946	14.1144907747782	14.1506642719029	13.9441950891541	13.8663248794348	13.862717328952	13.9901301561492	14.062716416567	14.0513520721763	14.1294710933248	14.019534229553	13.8860769643583	13.9596542216942	13.7219408977714	13.7309677936858	Halogeton_glomeratus_25386;Halogeton_glomeratus_49090
Halogeton_glomeratus_25424	19.3392111601286	19.1590481177148	19.1957563413071	18.7147079334169	18.695693103583	18.6409950612404	18.8009240451899	18.9850729674101	18.827849606365	18.8715437343279	19.0120427168311	18.8574905900876	18.8548179297657	18.9113830417867	18.6232811454308	Halogeton_glomeratus_25424
Halogeton_glomeratus_25430	15.0312601547462	14.8476156012598	14.9150144309444	14.8575804732198	14.9304286851432	15.0472821825158	14.7165190137397	14.6637426298543	14.7537918591661	14.8759092212527	15.0331517171929	15.1255255533008	14.7066002817938	14.6573122275393	14.6178054604119	Halogeton_glomeratus_25430
Halogeton_glomeratus_25445	16.217713378459	16.1204058432107	16.1509167691487	16.2583412332484	16.0086772850618	16.1696363358483	16.276920797465	16.366018066542	16.3287266389302	15.6060788311232	16.1278528514437	15.9155564675796	15.7276416234672	15.7135912618811	15.707094549392	Halogeton_glomeratus_25445
Halogeton_glomeratus_25446	18.422201429571	18.4129758967169	18.2633692731907	18.3875449335365	18.4744532436145	18.5367761882778	18.4563530533668	18.5276098060972	18.2951348652168	18.5524075613802	18.4652351585688	18.4304441583519	18.399791576141	18.4596222430814	18.2698306023757	Halogeton_glomeratus_25446
Halogeton_glomeratus_25453	12.1389400094607	12.1808665693783	12.4400095132083	12.2720966312346	11.7215326796175	12.9824481877824	12.6386625914802	13.0396453809945	12.8013019024689	11.2852025644004	12.6099834793223	13.014925754816	11.559959796378	10.9040808493717	12.1884967087963	Halogeton_glomeratus_25453;Halogeton_glomeratus_28700;Halogeton_glomeratus_33693
Halogeton_glomeratus_2547	16.4640166883295	16.3613749269364	16.3179014394978	16.1423895548779	15.938400470157	16.0493346490727	16.2593620589532	16.1066613564671	16.2955587488146	15.9438465656588	16.4891654721318	16.2490216876853	16.0029721079333	15.9489878788666	16.0668384626763	Halogeton_glomeratus_2547
Halogeton_glomeratus_25490	15.2773896908728	14.8136559830436	14.7651078235746	14.5261229170921	15.2804143496776	14.921580433917	14.9418126654414	14.9123663612628	14.3458703694967	13.9997945953134	15.1577039254352	15.1547856453022	14.6669254242582	14.4424209610449	15.0183499825704	Halogeton_glomeratus_25490
Halogeton_glomeratus_25497	17.2608199212149	17.1142903382724	17.0916487486316	17.0265715959191	16.8937137220204	17.3560194057975	17.3393570383633	16.8093365529139	17.323109928715	17.024059083742	17.0832741333751	17.2798684668852	16.7445032912453	16.5328371014746	17.0669833437485	Halogeton_glomeratus_25497
Halogeton_glomeratus_25508	14.2730410531182	14.1575099522497	14.2688510571776	13.9312894299755	14.5251880227932	14.3371154251082	14.7233685444755	14.672876259502	14.6824175464276	14.0962203244257	13.9486295715432	13.8673540252758	13.8315473051199	13.7741969235263	13.8965304739843	Halogeton_glomeratus_25508;Halogeton_glomeratus_27768;Halogeton_glomeratus_34794;Halogeton_glomeratus_46013
Halogeton_glomeratus_25512	13.7972997634393	13.3467735391406	13.0002564867302	12.5395816673059	NA	12.1749744907622	12.9172634530078	13.1399769910435	13.2494998279338	12.5454887322197	12.8135113425355	12.4842014540091	NA	NA	12.4635595939545	Halogeton_glomeratus_25512;Halogeton_glomeratus_29146;Halogeton_glomeratus_29181;Halogeton_glomeratus_31301
Halogeton_glomeratus_25528	16.4342047186389	16.0626571608995	16.2443125333841	16.2999768644858	16.4630688984792	16.2406631744584	16.1228398450583	16.0850527539597	16.1136846050304	16.333034842439	16.4472444682469	16.4544424656583	16.0617609042913	16.1817260447236	15.8816034700315	Halogeton_glomeratus_25528
Halogeton_glomeratus_25532	13.3648047294628	13.0103199793545	13.1410189539646	13.1766720263081	NA	NA	13.2198193930079	NA	11.5898332422699	NA	12.7081310649959	NA	NA	NA	NA	Halogeton_glomeratus_25532
Halogeton_glomeratus_25535	17.8314970968525	18.1367233708279	17.7775592559586	18.103877928786	17.9561911988594	18.1622188094562	17.9463646684062	18.0054908380893	17.5833285356548	18.2287346498536	18.455320361008	18.3582338339058	17.7629021779596	18.3946158174214	17.8456558397011	Halogeton_glomeratus_25535
Halogeton_glomeratus_25544	12.1889923722344	14.2943301110639	14.5201288652873	14.7424170929561	13.9985909954928	15.1201057135423	13.4848987102329	13.7612325296768	14.2393244254612	13.3150229740504	12.6775291285348	13.5494437284658	13.3214114500323	12.8713507278523	13.7352580048011	Halogeton_glomeratus_25544;Halogeton_glomeratus_36992
Halogeton_glomeratus_25568	18.8674814811553	18.9867409392902	18.7905273353436	18.7966789620383	18.834102829826	18.7293156356667	18.741012121033	18.851989476978	18.7962613859232	18.8682143773497	18.7452018103757	18.6923463937773	18.6639717870287	18.7412555300052	18.7685128331441	Halogeton_glomeratus_25568;Halogeton_glomeratus_34267
Halogeton_glomeratus_25588	14.7300833296695	14.4347982698983	14.6630214311307	14.4654381479212	14.7353877788302	15.0498932987413	14.1557112962718	14.3386853327302	13.9381492034256	14.3968075171893	15.024160369622	14.603573355441	14.5097886434389	14.5058908838262	14.3377413025384	Halogeton_glomeratus_25588
Halogeton_glomeratus_25608	13.2615814018322	12.3108609752335	13.0993154830359	12.6348929043033	12.8182160534457	12.0724051343461	NA	11.7828887887206	NA	12.0729881283316	12.6781733053929	12.4135257305991	12.2142363499649	NA	12.5447708585921	Halogeton_glomeratus_25608
Halogeton_glomeratus_25626	13.9217397273765	14.025355220428	12.2088989911754	12.584298671143	12.4793355852182	13.9722206751835	12.0424318117656	12.0022766560053	12.5190046807387	12.2045579399225	12.4699214134216	12.482176676605	12.6562428139864	11.049459752006	12.3670768067584	Halogeton_glomeratus_25626
Halogeton_glomeratus_25639	14.3560966238653	14.5511937581898	14.5934814416213	14.3048308056925	14.5686642915641	14.7326495872831	14.7140740360063	14.5320347877586	14.3893334989514	13.8361079693843	14.2661261884147	14.3103107978138	14.2020662468796	14.2269467292953	14.2247846704328	Halogeton_glomeratus_25639;Halogeton_glomeratus_28782
Halogeton_glomeratus_25654	16.3999717663636	16.3325457698315	16.3791018948553	16.4129835362924	16.1949601178114	16.1651559490397	16.2262532947031	16.1825418396202	16.1820779801665	16.1254888085198	16.3118926337251	16.1617360333305	16.2150262364973	16.1321335573314	16.1836084458418	Halogeton_glomeratus_25654;Halogeton_glomeratus_29940
Halogeton_glomeratus_25663	14.0731539176913	13.7798113425041	13.8572078125364	13.7212567490186	13.7751884762306	13.7508046368723	14.0123834838809	14.1102520080216	14.0567768470775	13.6072279825315	13.8370642640345	13.9103006960815	13.48946448149	13.6474372139262	13.5625072081054	Halogeton_glomeratus_25663
Halogeton_glomeratus_25671	13.1365848233822	13.1653750103038	13.3586327894104	13.6486267451642	12.9675648746808	13.4325056987129	13.3076908658518	13.3745491809955	13.2750077433687	12.7289421361987	13.6455596956957	13.0354988570264	NA	12.7280476802283	NA	Halogeton_glomeratus_25671;Halogeton_glomeratus_29786
Halogeton_glomeratus_25673	16.9470577709851	16.8720139348392	16.7332265552783	16.5540983499552	16.5630822006217	16.4793167528045	16.3233976105159	16.8533599883866	16.4764922268157	16.197259731209	16.8365147155948	16.5775630707878	16.5447038472675	16.4677914978725	16.3988390002637	Halogeton_glomeratus_25673;Halogeton_glomeratus_34425;Halogeton_glomeratus_44873
Halogeton_glomeratus_25683	16.8209325303619	16.7090050794611	16.7159470371504	16.7673219514194	16.6011437588181	16.4867029889248	16.4855874645875	16.581709141577	16.3589647380016	16.4163356994892	16.825667026767	16.6551876387196	16.8224180919486	16.9116345310115	16.3957678182015	Halogeton_glomeratus_25683
Halogeton_glomeratus_25696	15.3282113327162	15.0308921812055	15.0998317621067	15.2224513766837	14.7561998793709	15.2170727816428	15.1387384312468	14.8865062427423	15.3268440249541	14.9085357557894	15.2812531127964	15.2452872508823	14.7759122663128	14.5456126843631	14.8305733377543	Halogeton_glomeratus_25696
Halogeton_glomeratus_25701	12.7660350512083	12.1510490100438	12.9355792383469	12.615294023914	12.6644676071783	12.9046735215478	12.6425209635616	12.4931986452317	12.8947845383069	12.5541422243192	12.3193020018737	12.4214650173927	12.1867531504142	12.018590191583	12.3290705399396	Halogeton_glomeratus_25701
Halogeton_glomeratus_25715	13.9205451931798	NA	13.5899578275738	14.0142721703978	14.076543875939	NA	14.1194659242612	NA	NA	13.1964929729112	13.7106961530725	13.7301713115443	13.8123530306294	13.6526740517378	14.1533678431591	Halogeton_glomeratus_25715;Halogeton_glomeratus_50384
Halogeton_glomeratus_25739	15.847494094539	15.8365297010956	15.8648708127521	16.1161407214668	15.9477982313575	16.0110658606601	16.0602038719581	15.9034269987987	15.8251645243804	15.8017864836815	16.0225106828441	15.9825215658803	15.706743314942	15.8196138869445	15.7918845114073	Halogeton_glomeratus_25739;Halogeton_glomeratus_38510
Halogeton_glomeratus_2574	15.8926403346924	15.7251454326112	15.4191853777485	15.8149706677171	15.7913942351304	15.5130339063215	15.5962861930186	15.7947243491155	15.3418361416433	15.5813763944672	15.964930477171	15.7710660226176	15.2751470660365	15.7154754366523	15.2365928529807	Halogeton_glomeratus_2574;Halogeton_glomeratus_2585
Halogeton_glomeratus_25753	17.7148492354573	17.5629144548637	17.6110694630351	17.7134827415228	17.4618145099939	17.6368452331399	17.5296059080892	17.4499405788083	17.6571205394526	17.624658423965	17.6372508886593	17.7272221430028	17.3691188344675	17.3747910545305	17.473898977297	Halogeton_glomeratus_25753
Halogeton_glomeratus_25758	13.1657089278579	13.0988633067907	13.3086142158024	13.5147743817059	13.2679261642721	13.4266182252064	13.4926927722153	13.3710816201048	13.4736226908083	13.2527877372816	13.7225438253302	13.5499738286102	12.5722732724497	12.561874058122	12.1535774679815	Halogeton_glomeratus_25758;Halogeton_glomeratus_41715
Halogeton_glomeratus_25766	23.5513348002671	23.5430359230636	23.5533893310248	23.6272838763228	23.5686652663645	23.5900543321315	23.6887446380912	23.7404419116454	23.6621301350506	23.583244080968	23.696862795265	23.6973033031523	23.5184818143982	23.7282023053374	23.5319076357783	Halogeton_glomeratus_25766
Halogeton_glomeratus_25837	15.6212390774129	15.6371688872133	16.2779673890166	15.7487417383543	NA	14.9297230678137	15.9392025827254	16.2818379289777	15.9868920316784	NA	15.4613391570737	15.7556252307457	16.414411356838	15.7270141187116	NA	Halogeton_glomeratus_25837;Halogeton_glomeratus_29368
Halogeton_glomeratus_25845	13.2425587585112	12.9563633669531	13.1804333683566	12.9940654735434	12.7836217578214	12.8105010005491	12.9079551241639	13.1845809219177	12.6836615862533	12.851034658079	12.9582444285714	12.9039990501035	12.9950684779064	13.1519915197412	13.0763528006043	Halogeton_glomeratus_25845
Halogeton_glomeratus_25874	14.7985184240539	14.7417615571835	14.6699698072593	14.35367681513	14.6719580451132	14.5338235631257	14.6639801393087	14.5363495919357	14.3180438703318	14.2589005854585	14.7316566826401	14.7166852378453	14.5232759274801	14.5538498847741	14.189986831688	Halogeton_glomeratus_25874;Halogeton_glomeratus_32130;Halogeton_glomeratus_32964
Halogeton_glomeratus_25878	18.1985500090616	18.027113311337	18.2584447990546	18.1986564408682	18.2574202272978	18.2404642098127	17.8297419979456	17.7921121725816	17.9906047222389	18.0814264793105	18.1041718347832	18.2161960991344	18.2595708561833	18.0737867898176	18.2579390257267	Halogeton_glomeratus_25878
Halogeton_glomeratus_259	11.9823013669258	10.9928429127323	11.1586286851981	10.9102898309559	NA	10.6258631598103	11.0371689886722	11.1316794574874	10.2903483532086	NA	11.7266944097699	11.2288641613005	NA	10.6219215361055	NA	Halogeton_glomeratus_259;Halogeton_glomeratus_3068
Halogeton_glomeratus_25918	18.9850845507841	19.1950148527403	19.2345792884261	19.1021524327339	19.2282157065468	19.1326453582292	19.0302986033083	19.1493272230967	19.1703444749237	19.046930435678	18.9663925886979	18.899499128181	19.1873263477169	19.2747059732533	19.1028773549161	Halogeton_glomeratus_25918
Halogeton_glomeratus_25924	14.8662305700616	14.6984690701225	14.8662267504991	14.835421462654	NA	14.6713522959297	14.8469339000892	14.6146551396992	14.8935729099692	NA	NA	NA	14.7388160372175	14.7135072270874	14.6059859127197	Halogeton_glomeratus_25924;Halogeton_glomeratus_26315
Halogeton_glomeratus_25925	13.4441306407419	13.2590407922993	13.488895523891	13.297487942067	13.38044915488	13.8113206314628	13.715101205303	13.1903737458393	13.4563479647989	13.4205133923728	13.4032104071838	13.5754333974681	13.3212310018844	12.9607294317242	13.0499209725756	Halogeton_glomeratus_25925
Halogeton_glomeratus_25947	13.213874171819	13.4758899663207	13.3753804894337	13.0868107220802	13.138316622746	13.381937667864	13.3886756352323	13.6316802892056	13.3986332123266	13.2839766503181	13.437188688954	13.2481693498619	12.5755502247585	13.4436042259288	12.9947459622908	Halogeton_glomeratus_25947
Halogeton_glomeratus_2596	16.247255704854	16.2923569851777	16.3994372986402	16.3063585929859	16.3715755197724	16.4478400012101	16.7929867480511	16.4389892835653	16.3917645986672	16.2526935791281	16.1321406010847	16.0436431529858	16.1659555660458	16.0092574832503	16.2810694071314	Halogeton_glomeratus_2596
Halogeton_glomeratus_25968	15.2569359494791	15.1467018438016	14.9142298107663	14.7942732308359	15.1838285759677	15.1014698671897	14.9290511050594	15.1383727947513	14.8632322529604	14.9345309990355	15.2202668277923	15.1467793670327	15.1458872606898	15.5664518293933	15.2789497544324	Halogeton_glomeratus_25968
Halogeton_glomeratus_25977	13.763592632663	13.9795171139606	13.9303503301253	13.3597991210392	13.5542369974786	14.3623349153298	14.2005747772967	13.592701141248	14.0180856591214	13.8518982717312	14.5943128320933	14.4967987650853	13.2277824352161	11.7776282358417	12.8429556209318	Halogeton_glomeratus_25977
Halogeton_glomeratus_2599	13.9124589171439	13.5971923981767	14.1005951353363	14.0492727927899	13.7997661647475	13.8771871331801	14.3734532566747	14.1489154050593	14.3428215784653	13.4398998376186	14.1192393482653	14.1085150791136	13.5616622683221	12.949973625854	13.564119157827	Halogeton_glomeratus_2599;Halogeton_glomeratus_32328
Halogeton_glomeratus_26029	14.6643376317394	14.0767554854749	14.5948353965559	14.7306433481468	14.7576087498213	14.9989219461017	14.3657722227041	14.3647810575396	14.4001554915471	14.2743659758643	14.4212075992844	14.541892816843	14.2370479831506	14.4185016565971	14.3435019349538	Halogeton_glomeratus_26029;Halogeton_glomeratus_30733
Halogeton_glomeratus_26040	15.0058339752238	15.0509742110422	14.9465809379737	14.7645907030639	15.0071264134182	15.0483527713011	14.9850013302098	14.9661900070196	14.9418433490927	14.9713780480991	15.0544035642232	14.8981160060807	14.907139240259	15.0440520710574	14.7898977310504	Halogeton_glomeratus_26040
Halogeton_glomeratus_26048	15.8074773431177	15.1110498430069	15.4000652146352	15.1534724820882	14.8513212592214	15.2237060815181	15.8040741019388	15.7047531506659	15.5034423979743	14.851636875207	15.4084848697692	15.2874298116064	14.4481688057082	14.6095057221306	14.2391705731605	Halogeton_glomeratus_26048;Halogeton_glomeratus_30835;Halogeton_glomeratus_40717
Halogeton_glomeratus_26055	14.0429338170827	14.0777474243895	13.7752910771951	13.6908752456731	13.3382925728721	13.5949183069836	13.950609167512	13.6853143101564	13.8370112083909	13.3143247466806	13.8565714702008	13.8011120929569	13.0054125791014	13.4603849029877	12.6069129648939	Halogeton_glomeratus_26055
Halogeton_glomeratus_26060	14.5130866619582	14.3731815726373	14.3864122536037	14.4107947788105	14.0854503499331	14.3483455725452	14.3548985688261	14.1500543742843	14.4296066609749	14.4075174575838	14.4833553307163	14.4392839460874	13.8308811044599	13.9485744753515	13.9144777806874	Halogeton_glomeratus_26060;Halogeton_glomeratus_31264
Halogeton_glomeratus_26126	11.5584835149778	11.747579244165	12.0169798482527	12.2563363474346	12.4889857759415	12.5389741305267	11.9653801560182	11.2632928066233	11.4834065771	11.50814665015	11.6783082411754	12.5842678710142	11.2392640470783	12.0484215271811	11.7284852277371	Halogeton_glomeratus_26126
Halogeton_glomeratus_26140	13.8224857043176	NA	13.6231811233199	13.0885875204831	NA	13.2132150307064	NA	13.1074728419279	13.0852359460276	12.9271818312368	13.8775226324739	13.665528303238	12.7049906937107	13.144584769361	NA	Halogeton_glomeratus_26140;Halogeton_glomeratus_32873
Halogeton_glomeratus_2616	16.5865532768381	16.6932643956005	16.2960979755765	17.1322211571039	16.9507620549798	16.9216551776502	16.6945791957287	16.3592708732292	16.4830857178808	16.4989518123303	16.8914258201484	16.7443456837157	16.4686332700572	16.1547890842804	16.6012889917866	Halogeton_glomeratus_2616
Halogeton_glomeratus_26164	15.2084856621312	15.1462345936249	14.780471545426	14.8634786666386	14.714740640656	14.8072189033251	15.0434047976645	15.0043900497633	15.0258647035782	14.7007521880556	14.8919258891938	14.8298902549131	14.2945626881933	14.2731530201404	14.4729325513726	Halogeton_glomeratus_26164
Halogeton_glomeratus_26169	13.1385955505954	12.5587812584307	12.7877682547747	12.2425184234002	NA	12.8376906617251	12.5206882831024	13.1527073125693	12.8167448561812	12.4005497219267	12.8309984457777	12.3084876432173	NA	12.2225826139631	NA	Halogeton_glomeratus_26169
Halogeton_glomeratus_262	12.5559075975147	12.3861490202241	12.6078971823989	12.1906725416942	12.3097777487108	12.5553232479933	12.1385205864061	11.9423915081866	12.6935404254369	12.4348215508203	12.5372903551832	12.3770162711292	12.4789494375409	12.0779550050821	12.4467463316504	Halogeton_glomeratus_262
Halogeton_glomeratus_2620	17.1938912572002	16.8068807686725	16.8156725015925	17.2097515041143	17.1401479718294	17.3422563669278	17.5493788321212	17.2824931698263	17.4102960046489	16.9546341882801	17.2976200455524	17.1047287404957	16.7604240845339	16.5516253899273	16.4626036632554	Halogeton_glomeratus_2620
Halogeton_glomeratus_26204	22.6300712907942	22.33858880812	22.2264553686127	22.5318780414496	22.1157195207219	22.3142912658046	22.6246912444419	22.07011495699	22.3236984114201	22.4792712661682	22.8157525926024	22.6752636303924	22.6534132235251	22.7701778106373	22.4109373795993	Halogeton_glomeratus_26204;Halogeton_glomeratus_51860
Halogeton_glomeratus_26210	16.2226796248799	15.9354117155113	16.3943656752565	15.8046591293701	15.6190074580772	15.5656984142272	15.902151033581	16.0668093891648	15.8248974742243	15.8340511056431	15.7068118817492	15.6396695272137	15.3988442839878	15.2055504657582	15.4615949289725	Halogeton_glomeratus_26210;Halogeton_glomeratus_32751;Halogeton_glomeratus_36600
Halogeton_glomeratus_26215	16.6675339082233	16.4261902182996	16.3305866297604	16.7072691438809	16.5284879295447	16.6332837864282	16.5779455880692	16.1250811230974	16.3940712717242	16.7442110635752	16.9393519462006	16.7330216391503	15.9918322642076	16.1583841984401	16.0760110339077	Halogeton_glomeratus_26215;Halogeton_glomeratus_26719
Halogeton_glomeratus_26216	18.2810997221766	18.1013528326222	18.1148456705124	18.1542856063538	17.9850359583748	18.2847946916725	18.3750299893512	17.9976402387079	18.3496430584383	17.9642384493564	18.2252196631772	18.1783953794249	17.7910453817678	17.7583902414409	18.0185378384911	Halogeton_glomeratus_26216;Halogeton_glomeratus_29670
Halogeton_glomeratus_26222	13.9299415134677	13.9595881391006	13.9822986555372	13.333934875607	13.5280175211335	13.4759258515162	14.1459061303971	13.8383496743504	14.2705134964267	13.9343574822458	13.9348214130705	13.7984847160257	13.6381384790546	13.4988557355781	13.4655494149245	Halogeton_glomeratus_26222
Halogeton_glomeratus_26225	11.2951412573586	NA	14.5454080707613	NA	13.1875007251225	NA	NA	NA	11.7688614461503	NA	NA	NA	NA	10.296964800633	NA	Halogeton_glomeratus_26225;Halogeton_glomeratus_29251;Halogeton_glomeratus_31217
Halogeton_glomeratus_26233	16.6619587851402	16.6443516314262	16.2371943009228	16.7888647777943	16.5105779930311	16.4862289032302	16.8554084759923	16.7936551607333	16.6343726143625	16.1568764555093	16.6700997881925	16.5657102694829	15.9515403450872	16.1961381292671	15.8915720499555	Halogeton_glomeratus_26233;Halogeton_glomeratus_46379
Halogeton_glomeratus_26247	16.6778027130891	16.3760001478317	16.4749202813713	17.2266162920976	16.7501421685618	17.1176148985285	16.7911936513545	16.3370247436576	16.5207025516098	16.0847082400558	17.1301825896833	17.0816807496049	16.2870102596321	16.4330270340904	16.5648424313718	Halogeton_glomeratus_26247
Halogeton_glomeratus_26249	16.5201543373395	16.2271381207236	16.4167361608473	16.1223320206717	15.7933863846012	16.0606091381957	16.2946833698608	16.1965702645101	16.4313392586978	15.7489558859064	16.4303619300529	16.1667575163424	15.4634543744676	15.3663855255001	15.732322850621	Halogeton_glomeratus_26249
Halogeton_glomeratus_26306	16.7050300772642	16.7944352068712	16.7695391046397	17.0236240723859	16.9488841216238	16.9902814176418	16.6973575409632	16.4443559296149	16.5331860070931	16.5962807642862	16.8077931838505	16.9363045598664	17.3344059836767	17.0819311451456	17.201586704587	Halogeton_glomeratus_26306;Halogeton_glomeratus_54652
Halogeton_glomeratus_26307	17.3581442109976	16.8362752613814	17.1245745917728	17.0710146507757	17.0997850356359	17.1036804638799	17.2232122788577	17.3251787561904	17.1484454389738	16.7618927088253	17.2227716601358	17.1232008349006	16.879716737923	16.9226691229445	16.7206701483332	Halogeton_glomeratus_26307;Halogeton_glomeratus_35033;Halogeton_glomeratus_39522
Halogeton_glomeratus_26309	16.8002756750831	16.4377022533532	16.531329668633	16.6270714951604	16.6404388019233	16.626829381932	16.5956726032833	16.440933957206	16.6746188544083	16.776651065852	16.6530708935622	16.5132235350883	16.3759555081202	16.4155949311858	16.2707411447716	Halogeton_glomeratus_26309;Halogeton_glomeratus_37533
Halogeton_glomeratus_26330	14.944032705502	14.861349990161	14.7051487868006	14.7477100431073	14.8908188698126	15.0675529349092	14.8004586779846	14.851988885689	15.0773723573678	14.8172947941104	14.3089089746798	14.4045839517791	14.7728760341738	14.4676506612062	14.949007088705	Halogeton_glomeratus_26330
Halogeton_glomeratus_26361	14.980976478061	14.4479600699754	15.2316276277989	15.2945544776839	14.7665327874572	15.3992111131612	15.1289032105216	15.1522883116875	15.2949802296957	14.2679814576126	15.2679449526087	14.8728343668262	15.0953038407963	14.8701030039416	14.4535199935494	Halogeton_glomeratus_26361
Halogeton_glomeratus_26372	11.7725456008385	NA	11.7687578943887	12.3284664945151	12.2570179997839	12.0150168069595	12.0313455003859	NA	12.3978820517031	NA	11.9254312410817	NA	11.9259244759529	11.7902881608356	11.7634229406431	Halogeton_glomeratus_26372
Halogeton_glomeratus_26401	16.9267020903386	17.4412373117012	17.3405781464066	18.4612725388643	18.433180002018	18.4963851990815	17.4635858292679	17.7074672156472	17.5259234576032	18.1111767937331	18.3563517755353	18.2987377654874	18.0333241602512	18.3652969806269	17.973165829292	Halogeton_glomeratus_26401
Halogeton_glomeratus_26404	13.8369103409207	13.1744702937473	12.8449461674982	11.9725755120491	12.3203468639621	12.6006159378298	12.6450713351966	13.1409182829799	12.9990934275802	12.908581386725	13.177873894251	12.7158019329457	11.6160510233172	11.4815855841252	11.7211917457409	Halogeton_glomeratus_26404
Halogeton_glomeratus_26423	16.1127673386724	15.6361135894662	15.9476697211474	15.7576435749162	15.6231909981072	15.7572140029471	15.8249731013506	15.6165194664777	15.8720536810033	15.7864953582062	15.9628547628934	15.9208854562363	15.3748898752585	15.4199860609981	15.548359610151	Halogeton_glomeratus_26423
Halogeton_glomeratus_26449	15.051393793101	14.9231307907346	14.7387478504007	14.4220249185839	14.1583104412779	14.4134416906438	14.6601134800346	14.8600054935318	14.5250817835608	14.3870361048913	14.4940454026994	14.279796498792	14.5266546684567	14.7324241654907	14.05676929322	Halogeton_glomeratus_26449
Halogeton_glomeratus_26450	14.8933853268842	14.7236873232442	14.5057500390228	14.709752344694	14.3658823390025	14.8158755012699	15.1212389500638	15.0736380127427	14.6139168421036	13.8002708541942	14.3477733542578	14.3449854688318	14.4835127455141	14.9788356855722	13.7528128951713	Halogeton_glomeratus_26450
Halogeton_glomeratus_26469	21.6005260918103	21.5801393840533	21.5120507404267	21.5757174777333	21.4324758500576	21.3796081708142	21.3804240171486	21.397956047254	21.4594025879637	21.3056527270515	21.3988756668831	21.5433629789964	21.4768094250406	21.3655252833838	21.492871754924	Halogeton_glomeratus_26469
Halogeton_glomeratus_26501	15.5388896418894	15.2512723495623	15.2517918274561	15.6320508286188	15.1701793140217	14.8220140721591	15.1854451550387	15.1418082146877	15.5558344548511	15.198122672487	15.6818101631222	15.4039062443838	14.7007933201249	14.8784765593817	14.8916347396413	Halogeton_glomeratus_26501
Halogeton_glomeratus_26505	NA	12.2056686203586	NA	11.8432661299217	11.8206473442892	11.6364712406184	11.9508582938678	NA	12.0167024258674	NA	12.0040808377528	11.9913941062076	11.1174877254001	11.2680934832742	NA	Halogeton_glomeratus_26505
Halogeton_glomeratus_26538	14.0999943616978	13.6047577545753	13.8695271407181	13.4689655968882	13.5123545558665	13.6381294678073	13.6339607322331	13.6223681317762	14.0062128380251	13.6084391439566	14.1738527440991	13.7501986160405	13.3660363568614	13.5278639316078	13.0238063644375	Halogeton_glomeratus_26538
Halogeton_glomeratus_26540	15.9538689131384	15.9112577896084	15.9510276584959	15.3129606542929	15.854561397692	16.306788130491	15.8008430262557	16.1337072709144	15.96897530365	15.8731233821157	16.2100616044028	16.0135149779316	15.327644979251	15.2780981602159	15.6371848945749	Halogeton_glomeratus_26540;Halogeton_glomeratus_38076
Halogeton_glomeratus_2656	16.4584889422515	16.6069129324328	16.4862528138129	16.4659715146882	16.603052885085	16.6486632144535	16.451355398565	16.3089232107885	16.6844415507853	16.5089256238162	16.5463751706483	16.3323238057759	16.4574368872288	16.5174119034791	16.3799239685387	Halogeton_glomeratus_2656
Halogeton_glomeratus_26563	13.7400640513928	13.7581865470032	13.6899474471878	13.7393266822343	13.3480604833998	13.8427996856945	13.5260877785386	13.1731127653168	13.5786274436374	13.8619268387333	13.8034530830895	13.7366217652224	13.4196623216623	13.3375461141904	13.7588802165071	Halogeton_glomeratus_26563
[truncated: 3,555 more rows]
