# Supplementary material for: Physiological and proteomic analysis of halophyte Halogeton glomeratus in response to Ni2+ stress
Source: Front Plant Sci. 2026 Jan 30;16:1622321. doi: 10.3389/fpls.2025.1622321 (PMC12903123; doi:10.3389/fpls.2025.1622321)
Supplement: Supplementary File 1 — Detailed information on peptides. [file DataSheet1.zip › supplementary file 8.xlsx]

## Sheet: Sheet1
Number	Gene Ontology term	genes	P-value
1	transmembrane transport	Halogeton_glomeratus_39751, Halogeton_glomeratus_16602, Halogeton_glomeratus_16079, Halogeton_glomeratus_12025, Halogeton_glomeratus_51572, Halogeton_glomeratus_29391, Halogeton_glomeratus_26505, Halogeton_glomeratus_31251, Halogeton_glomeratus_32813, Halogeton_glomeratus_23925, Halogeton_glomeratus_29645, Halogeton_glomeratus_28126, Halogeton_glomeratus_40851, Halogeton_glomeratus_15907, Haloget…	3.79165e-06
2	localization	Halogeton_glomeratus_10630, Halogeton_glomeratus_29391, Halogeton_glomeratus_34050, Halogeton_glomeratus_12675, Halogeton_glomeratus_32813, Halogeton_glomeratus_12543, Halogeton_glomeratus_35340, Halogeton_glomeratus_51572, Halogeton_glomeratus_32299, Halogeton_glomeratus_48967, Halogeton_glomeratus_29689, Halogeton_glomeratus_26505, Halogeton_glomeratus_23925, Halogeton_glomeratus_27365, Haloget…	0.000218933
3	establishment of localization	Halogeton_glomeratus_10630, Halogeton_glomeratus_29391, Halogeton_glomeratus_34050, Halogeton_glomeratus_12675, Halogeton_glomeratus_32813, Halogeton_glomeratus_12543, Halogeton_glomeratus_35340, Halogeton_glomeratus_51572, Halogeton_glomeratus_32299, Halogeton_glomeratus_48967, Halogeton_glomeratus_29689, Halogeton_glomeratus_26505, Halogeton_glomeratus_23925, Halogeton_glomeratus_27365, Haloget…	0.00035673
4	transport	Halogeton_glomeratus_10630, Halogeton_glomeratus_29391, Halogeton_glomeratus_34050, Halogeton_glomeratus_32813, Halogeton_glomeratus_12543, Halogeton_glomeratus_35340, Halogeton_glomeratus_51572, Halogeton_glomeratus_32299, Halogeton_glomeratus_48967, Halogeton_glomeratus_29689, Halogeton_glomeratus_26505, Halogeton_glomeratus_23925, Halogeton_glomeratus_27365, Halogeton_glomeratus_35684, Haloget…	0.000503497
5	phosphate ion transmembrane transport	Halogeton_glomeratus_39751, Halogeton_glomeratus_51572	0.00419937
6	inorganic anion transmembrane transport	Halogeton_glomeratus_39751, Halogeton_glomeratus_51572	0.00419937
