# Supplementary material for: Physiological and proteomic analysis of halophyte Halogeton glomeratus in response to Ni2+ stress
Source: Front Plant Sci. 2026 Jan 30;16:1622321. doi: 10.3389/fpls.2025.1622321 (PMC12903123; doi:10.3389/fpls.2025.1622321)
Supplement: Supplementary File 1 — Detailed information on peptides. [file DataSheet1.zip › supplementary file 9.xlsx]

## Sheet: Sheet1
Number	Gene Ontology term	genes	P-value
1	transmembrane transport	Halogeton_glomeratus_32578, Halogeton_glomeratus_52606, Halogeton_glomeratus_16965, Halogeton_glomeratus_32742, Halogeton_glomeratus_29391, Halogeton_glomeratus_26505, Halogeton_glomeratus_31251, Halogeton_glomeratus_29645, Halogeton_glomeratus_37053, Halogeton_glomeratus_52751, Halogeton_glomeratus_51562, Halogeton_glomeratus_15907, Halogeton_glomeratus_37605	0.00224569
2	localization	Halogeton_glomeratus_10630, Halogeton_glomeratus_52606, Halogeton_glomeratus_16965, Halogeton_glomeratus_42330, Halogeton_glomeratus_10159, Halogeton_glomeratus_29391, Halogeton_glomeratus_12675, Halogeton_glomeratus_12543, Halogeton_glomeratus_24557, Halogeton_glomeratus_26164, Halogeton_glomeratus_11830, Halogeton_glomeratus_15140, Halogeton_glomeratus_31727, Halogeton_glomeratus_32742, Haloget…	0.00408794
3	establishment of localization	Halogeton_glomeratus_10630, Halogeton_glomeratus_52606, Halogeton_glomeratus_16965, Halogeton_glomeratus_42330, Halogeton_glomeratus_10159, Halogeton_glomeratus_29391, Halogeton_glomeratus_12675, Halogeton_glomeratus_12543, Halogeton_glomeratus_24557, Halogeton_glomeratus_26164, Halogeton_glomeratus_11830, Halogeton_glomeratus_15140, Halogeton_glomeratus_31727, Halogeton_glomeratus_32742, Haloget…	0.00539783
4	beta-glucan metabolic process	Halogeton_glomeratus_38549, Halogeton_glomeratus_15953, Halogeton_glomeratus_1154, Halogeton_glomeratus_1133, Halogeton_glomeratus_317	0.00568418
5	(1->3)-beta-D-glucan metabolic process	Halogeton_glomeratus_1154, Halogeton_glomeratus_1133, Halogeton_glomeratus_317	0.00624533
6	(1->3)-beta-D-glucan biosynthetic process	Halogeton_glomeratus_1154, Halogeton_glomeratus_1133, Halogeton_glomeratus_317	0.00624533
7	regulation of ARF protein signal transduction	Halogeton_glomeratus_50549, Halogeton_glomeratus_1263, Halogeton_glomeratus_1956	0.00624533
8	regulation of small GTPase mediated signal transduction	Halogeton_glomeratus_50549, Halogeton_glomeratus_1263, Halogeton_glomeratus_1956	0.00624533
9	regulation of intracellular signal transduction	Halogeton_glomeratus_50549, Halogeton_glomeratus_1263, Halogeton_glomeratus_1956	0.00624533
10	glycoprotein metabolic process	Halogeton_glomeratus_33127, Halogeton_glomeratus_31142, Halogeton_glomeratus_40666, Halogeton_glomeratus_32985, Halogeton_glomeratus_47256, Halogeton_glomeratus_3342	0.00646333
11	tRNA export from nucleus	Halogeton_glomeratus_11830, Halogeton_glomeratus_10630	0.00804742
12	cell recognition	Halogeton_glomeratus_21494, Halogeton_glomeratus_13537	0.00804742
13	recognition of pollen	Halogeton_glomeratus_21494, Halogeton_glomeratus_13537	0.00804742
14	tRNA transport	Halogeton_glomeratus_11830, Halogeton_glomeratus_10630	0.00804742
15	rRNA base methylation	Halogeton_glomeratus_31328, Halogeton_glomeratus_48602	0.00804742
16	tRNA-containing ribonucleoprotein complex export from nucleus	Halogeton_glomeratus_11830, Halogeton_glomeratus_10630	0.00804742
17	ncRNA export from nucleus	Halogeton_glomeratus_11830, Halogeton_glomeratus_10630	0.00804742
